# Supplementary material for: NSG-Pro mouse model for uncovering resistance mechanisms and unique vulnerabilities in human luminal breast cancers
Source: Sci Adv. 2021 Sep 15;7(38):eabc8145. doi: 10.1126/sciadv.abc8145 (PMC8443188; doi:10.1126/sciadv.abc8145)
Supplement: Supplementary file 2 — Tables S1, S3 to S9 [file sciadv.abc8145_tables_s1_s3_to_s9.zip]

Archive with 8 entries (8 files):
- sciadv.abc8145_Table_S1.xlsx
- sciadv.abc8145_Table_S3.xlsx
- sciadv.abc8145_Table_S4.xlsx
- sciadv.abc8145_Table_S5.xlsx
- sciadv.abc8145_Table_S6.xlsx
- sciadv.abc8145_Table_S7.xlsx
- sciadv.abc8145_Table_S8.xlsx
- sciadv.abc8145_Table_S9.xlsx
