# Supplementary material for: NSG-Pro mouse model for uncovering resistance mechanisms and unique vulnerabilities in human luminal breast cancers
Source: Sci Adv. 2021 Sep 15;7(38):eabc8145. doi: 10.1126/sciadv.abc8145 (PMC8443188; doi:10.1126/sciadv.abc8145)
Supplement: Supplementary file 2 — Tables S1, S3 to S9 [file sciadv.abc8145_tables_s1_s3_to_s9.zip › sciadv.abc8145_Table_S1.xlsx]

## Sheet: T47D
Supplemental Table 1. RNAseq analysis of T47D cells treated with human or mouse prolactin
Gene Symbol	Ensembl ID	Chromosome	Start	End	Mean Counts (Control)	Mean Counts (hPrl)	Mean Counts (mPrl)	Log2 Fold Change (hPrl vs CTRL)	FDR	Log2 Fold Change (mPrl vs CTRL)	FDR
FN1	ENSG00000115414	2	215360440	215436172	374.976	1526.56	456.539	1.87247	1.49799e-219	0.26014	0.143508
IGFBP5	ENSG00000115461	2	216672105	216695525	8898.14	4550.78	8016.41	-0.944445	1.09429e-142	-0.147565	0.0888821
GLDC	ENSG00000178445	9	6532464	6645783	136.759	551.668	151.852	1.70869	3.93579e-95	0.138771	0.999962
KRT23	ENSG00000108244	17	40922696	40937634	1784.75	779.493	1653.62	-1.1365	9.99049e-93	-0.108087	0.999962
TNFSF10	ENSG00000121858	3	172505508	172523507	722.581	1662.41	794.601	1.13389	1.07927e-92	0.131365	0.999962
SLC2A10	ENSG00000197496	20	46709487	46736347	208.892	676.162	311.212	1.47982	1.87867e-81	0.482131	2.10601e-05
ALDH3B2	ENSG00000132746	11	67662162	67681200	663.191	159.359	568.001	-1.73902	9.85286e-77	-0.210993	0.999962
AREG	ENSG00000109321	4	74445134	74455009	600.781	1328.68	710.085	1.06453	9.44563e-73	0.226446	0.345316
IER3	ENSG00000137331	6	30743199	30744554	1230.41	2209.02	1357.63	0.810975	1.59161e-68	0.137439	0.999962
RAB11FIP1	ENSG00000156675	8	37858618	37899467	1619.75	3018.55	1681.65	0.853911	7.70057e-62	0.0510715	0.999962
FSTL1	ENSG00000163430	3	120392293	120451253	631.48	1205.48	679.478	0.879313	7.45185e-59	0.0987603	0.999962
CLDN1	ENSG00000163347	3	190305701	190322475	20310.2	13349.4	19408.5	-0.591712	8.77656e-59	-0.0641935	0.999962
ANKFN1	ENSG00000153930	17	55882301	56511659	25.776	219.841	55.1923	1.87459	2.29208e-58	0.506108	0.00237303
KCNK6	ENSG00000099337	19	38319844	38332076	834.215	1511.05	871.607	0.813375	1.67826e-52	0.0634606	0.999962
VTCN1	ENSG00000134258	1	117143587	117210960	187.112	512.053	215.802	1.23609	3.92765e-49	0.170798	0.999962
WFS1	ENSG00000109501	4	6269849	6303265	774.877	1466.18	853.214	0.854511	2.53998e-44	0.130515	0.999962
FUT8	ENSG00000033170	14	65410592	65744121	210.201	537.276	257.054	1.15853	4.18362e-44	0.239617	0.999962
TNIK	ENSG00000154310	3	171061339	171460408	539.061	1020.17	593.93	0.854483	1.80502e-43	0.127871	0.999962
TMEM106A	ENSG00000184988	17	43211835	43220041	381.4	774.381	418.515	0.933201	1.80502e-43	0.124774	0.999962
PGK1	ENSG00000102144	X	78065188	78129296	6248.5	8770.86	6470.24	0.479286	2.42759e-43	0.0494657	0.999962
CISH	ENSG00000114737	3	50606490	50611831	158.004	407.806	191.29	1.15264	8.43453e-43	0.226502	0.999962
CA12	ENSG00000074410	15	63321378	63382161	5067.13	6669.57	5342.9	0.389905	1.74655e-42	0.0746395	0.999962
GALNT10	ENSG00000164574	5	154190730	154420984	1855.5	2686.7	2055.64	0.52126	2.71848e-42	0.144125	0.292626
OSMR	ENSG00000145623	5	38845858	38945596	1236.87	2038.69	1297.08	0.686369	7.55791e-41	0.0661248	0.999962
BCL6	ENSG00000113916	3	187721377	187745727	501.031	176.592	439.422	-1.26054	1.33188e-39	-0.171155	0.999962
ACER3	ENSG00000078124	11	76860867	77026797	526.499	1006.24	611.578	0.864153	2.42244e-39	0.201345	0.999962
LDHA	ENSG00000134333	11	18394388	18408425	8483.16	11512.4	8865.48	0.431668	4.69601e-38	0.0619012	0.999962
SMS	ENSG00000102172	X	21940573	21994835	1259.56	2041.92	1341.43	0.662417	7.00497e-38	0.0857872	0.999962
HSPA8	ENSG00000109971	11	123057489	123063230	37309.3	44301.9	38109.6	0.24629	1.39752e-36	0.0304308	0.999962
LPP	ENSG00000145012	3	188153284	188890671	494.124	930.804	618.439	0.833854	1.1406e-33	0.292433	0.0513719
GLUL	ENSG00000135821	1	182381704	182392206	4830.35	6616.27	4744.12	0.443984	2.24069e-33	-0.0246537	0.999962
WWC3	ENSG00000047644	X	10015562	10144478	2196.35	3072.18	2280.24	0.469958	6.23898e-32	0.0508838	0.999962
CCL28	ENSG00000151882	5	43376645	43412391	1180.29	1807.03	1392.68	0.585073	1.19542e-30	0.226162	0.0240584
TENM3	ENSG00000218336	4	182143987	182803024	1587	1032.72	1514.86	-0.594279	4.9201e-30	-0.0665922	0.999962
PREX1	ENSG00000124126	20	48624252	48827883	3570.87	2365.67	3309.59	-0.569152	2.05516e-29	-0.105694	0.999962
SHISA2	ENSG00000180730	13	26044597	26051031	224.447	506.368	272.493	0.982918	2.32487e-28	0.230208	0.999962
SMYD2	ENSG00000143499	1	214281102	214337131	854.785	1324.11	878.627	0.595759	2.6742e-27	0.0382773	0.999962
QSOX1	ENSG00000116260	1	180154834	180204030	1124.32	1784.01	1230.37	0.625941	9.65949e-27	0.122325	0.999962
SEPT11	ENSG00000138758	4	76949703	77040384	1093.85	1607.38	1144.08	0.53067	1.20474e-26	0.0610584	0.999962
TMEM45B	ENSG00000151715	11	129815819	129860003	876.021	492.561	829.91	-0.760027	1.33352e-26	-0.0749598	0.999962
AP2B1	ENSG00000006125	17	35578046	35726409	4932.38	6449.88	5497.99	0.379039	1.5869e-26	0.152616	0.0262605
PRSS8	ENSG00000052344	16	31131433	31135762	666.334	1135.75	753.664	0.707213	1.92386e-26	0.165214	0.999962
CD24	ENSG00000272398	6	106969831	106975627	8487.14	11951.2	9317.96	0.476525	2.25491e-25	0.129997	0.999962
ERRFI1	ENSG00000116285	1	8004404	8026308	354.142	648.011	388.21	0.776255	4.10903e-25	0.116164	0.999962
TMSB4X	ENSG00000205542	X	12975108	12977227	13776.5	16954.1	14353.4	0.295357	1.02547e-24	0.0582806	0.999962
LRIG1	ENSG00000144749	3	66378797	66501263	1371.27	913.262	1268.17	-0.558939	1.50538e-24	-0.107956	0.999962
RCAN1	ENSG00000159200	21	34513142	34615142	1250.6	1860.39	1271.7	0.544846	2.27038e-23	0.0234208	0.999962
ICOSLG	ENSG00000160223	21	44222991	44240966	238.103	489.861	269.085	0.869072	1.45525e-22	0.150253	0.999962
ANGPT1	ENSG00000154188	8	107249482	107498055	379.304	174.402	331.311	-0.945345	4.42895e-22	-0.179157	0.999962
CAP1	ENSG00000131236	1	40040233	40072649	2400.51	3129.98	2524.12	0.374603	7.03536e-22	0.0707709	0.999962
CDV3	ENSG00000091527	3	133573730	133590261	6637.47	5168.53	6634.08	-0.352899	1.00394e-21	-0.000884091	0.999962
PHLDA1	ENSG00000139289	12	76025447	76033932	725.613	1116.89	826.467	0.583768	5.75484e-21	0.175543	0.999962
CHSY1	ENSG00000131873	15	101175723	101251932	483.109	807.985	482.942	0.673164	6.86807e-21	0.00204499	0.999962
AMIGO2	ENSG00000139211	12	47075707	47079951	698.016	1082.19	713.899	0.588988	1.07926e-20	0.0318009	0.999962
MFSD2A	ENSG00000168389	1	39955112	39969968	20.5708	100.878	32.2926	1.1274	2.20674e-20	0.267459	0.999962
GALNT6	ENSG00000139629	12	51351247	51392867	1722.72	2244.28	1855	0.373691	2.72689e-20	0.104299	0.999962
EFEMP1	ENSG00000115380	2	55865967	55924139	3965.9	3169.61	3777.68	-0.316989	3.97601e-20	-0.0694281	0.999962
PNP	ENSG00000198805	14	20468954	20477094	478.996	760.35	500.631	0.612642	3.97601e-20	0.0661152	0.999962
VDAC1	ENSG00000213585	5	133971915	134005133	1771.57	2323.72	1880.52	0.380779	1.68821e-19	0.0818305	0.999962
SATB1	ENSG00000182568	3	18345387	18445588	2230.25	1654.99	2242.2	-0.416947	1.01073e-18	0.00576868	0.999962
CH507-9B2.1	ENSG00000277117	21	5022493	5040666	111.601	246.201	140.956	0.889826	1.18474e-18	0.256793	0.999962
NPR3	ENSG00000113389	5	32689070	32791724	49.77	149.501	88.2316	1.02571	1.47021e-18	0.498385	0.0181774
PEA15	ENSG00000162734	1	160205337	160215376	1597.54	2083.63	1627.76	0.374219	1.18161e-17	0.0269661	0.999962
DNPEP	ENSG00000123992	2	219373546	219400022	469.794	721.928	482.691	0.570002	1.65114e-17	0.0367253	0.999962
XYLT1	ENSG00000103489	16	17101769	17470881	314.203	154.688	273.535	-0.843368	1.88192e-17	-0.175323	0.999962
HSPD1	ENSG00000144381	2	197486581	197516737	4441.17	5448.98	4673.44	0.289115	1.91906e-17	0.0713733	0.999962
RBM47	ENSG00000163694	4	40423267	40630875	718.531	1061.57	791.751	0.526688	3.84628e-17	0.131587	0.999962
SDCBP	ENSG00000137575	8	58552924	58582860	1233.81	1877.23	1366.31	0.558791	4.64159e-17	0.135529	0.999962
SELENBP1	ENSG00000143416	1	151364302	151372733	980.54	646.064	883.882	-0.556052	1.11827e-16	-0.140299	0.999962
MAGED2	ENSG00000102316	X	54807599	54816012	9471.46	7751.23	9174.29	-0.283265	4.71578e-16	-0.04509	0.999962
NPNT	ENSG00000168743	4	105894775	106004027	293.741	499.222	306.894	0.670827	6.56312e-16	0.0634198	0.999962
TAF9B	ENSG00000187325	X	78129748	78139706	966.723	1553.71	1058.94	0.615165	1.2076e-15	0.117917	0.999962
MAP3K4	ENSG00000085511	6	160991727	161117385	218.494	377.347	226.699	0.67618	1.0405e-14	0.044132	0.999962
SLC35F6	ENSG00000213699	2	26764284	26781231	265.107	447.123	293.652	0.654981	1.29013e-14	0.131383	0.999962
CCT6A	ENSG00000146731	7	56051630	56063989	4178.71	5070.18	4337.88	0.273294	1.45266e-14	0.0522662	0.999962
CYFIP2	ENSG00000055163	5	157266079	157395595	380.353	220.95	364.025	-0.684031	1.72188e-14	-0.0623835	0.999962
RUNX1	ENSG00000159216	21	34787801	36004667	696.62	1008.47	701.964	0.49576	1.95076e-14	0.011929	0.999962
CCT5	ENSG00000150753	5	10249921	10266412	3826.67	4533.64	3955.01	0.241223	2.9235e-14	0.047007	0.999962
VDR	ENSG00000111424	12	47841537	47943048	1501.37	1952.97	1606.43	0.366242	4.55538e-14	0.0949528	0.999962
FGD6	ENSG00000180263	12	95076749	95217482	182.633	331.694	188.11	0.715212	6.14152e-14	0.0440855	0.999962
PHLDB2	ENSG00000144824	3	111732497	111976517	150.376	273.368	185.567	0.715509	6.68285e-14	0.250959	0.999962
PGR	ENSG00000082175	11	101029624	101130524	8191.04	11299	8774.17	0.438321	7.68766e-14	0.0935642	0.999962
B4GALT1	ENSG00000086062	9	33104082	33167356	5230.54	6275.08	5330.57	0.257696	8.87355e-14	0.0267887	0.999962
DHCR24	ENSG00000116133	1	54849633	54887218	9139.29	7402.35	8787.74	-0.29646	1.07611e-13	-0.0550746	0.999962
FBXO32	ENSG00000156804	8	123497889	123541206	817.183	542.214	789.091	-0.546519	1.18447e-13	-0.0483159	0.999962
WT1	ENSG00000184937	11	32387775	32435630	177.767	316.344	213.114	0.690052	1.56181e-13	0.212005	0.999962
DUSP5	ENSG00000138166	10	110497838	110511544	188.249	320.809	241.141	0.654183	1.83668e-13	0.299837	0.522372
TUBB	ENSG00000196230	6	30720201	30725426	9020.87	10675.8	9319.39	0.239301	1.84202e-13	0.0461262	0.999962
PFKP	ENSG00000067057	10	3066333	3137712	1030.05	1467.04	1045.96	0.47183	2.60078e-13	0.0202679	0.999962
THSD4	ENSG00000187720	15	71096952	71783383	3045.41	3746.35	3215.7	0.29159	2.77829e-13	0.0759047	0.999962
FAM65C	ENSG00000042062	20	50586108	50691528	191.82	80.4303	142.009	-0.871939	2.8836e-13	-0.326825	0.999962
ACSS1	ENSG00000154930	20	25006230	25058980	439.19	268.066	395.159	-0.625341	2.8836e-13	-0.138723	0.999962
TAB2	ENSG00000055208	6	149218641	149411613	1227.76	1615.9	1243.35	0.377538	1.00918e-12	0.0144894	0.999962
NTN4	ENSG00000074527	12	95657807	95791152	65.4426	157.445	70.6644	0.852253	1.07699e-12	0.076595	0.999962
PGAM1	ENSG00000171314	10	97426160	97433441	6084.52	7346.04	6319	0.265662	1.1449e-12	0.0532	0.999962
RP11-313P22.1	ENSG00000273464	21	29657406	29657831	21.55	79.2662	30.4731	0.892338	1.46061e-12	0.202112	0.999962
SLC30A1	ENSG00000170385	1	211571568	211578742	278.319	501.827	286.095	0.69316	1.55141e-12	0.0343707	0.999962
EIF4A1	ENSG00000161960	17	7572706	7579005	5831.54	6810.83	5931.35	0.220984	1.55494e-12	0.0245766	0.999962
CDH1	ENSG00000039068	16	68737225	68835548	9670.16	11046.7	10263.6	0.190182	1.70487e-12	0.0844295	0.695479
PDZK1IP1	ENSG00000162366	1	47183593	47191044	287.204	450.801	264.451	0.577716	1.75311e-12	-0.091414	0.999962
INHBB	ENSG00000163083	2	120346143	120351808	636.805	428.622	572.962	-0.526775	2.10058e-12	-0.143697	0.999962
THBS1	ENSG00000137801	15	39581079	39599466	3655.15	2894.61	3389.59	-0.324884	2.13343e-12	-0.105138	0.999962
SLC24A3	ENSG00000185052	20	19212646	19722937	556.953	774.322	572.221	0.441176	2.14595e-12	0.0374035	0.999962
DDX21	ENSG00000165732	10	68956128	68985073	2521.17	3138.15	2607.89	0.306495	2.15368e-12	0.0468176	0.999962
SULF1	ENSG00000137573	8	69466624	69660915	624.405	411.175	550.508	-0.545627	2.8674e-12	-0.169366	0.999962
MB21D2	ENSG00000180611	3	192796815	192918161	253.748	406.778	275.31	0.590997	4.66877e-12	0.10764	0.999962
GNG11	ENSG00000127920	7	93921699	93928610	2154.77	1589.91	2124.71	-0.412211	4.66877e-12	-0.0200069	0.999962
HSP90AB1	ENSG00000096384	6	44246166	44253888	21914.1	24511.3	22465.2	0.160395	4.87244e-12	0.0354811	0.999962
FAM198B	ENSG00000164125	4	158124474	158173318	519.216	297.28	495.199	-0.679952	7.41159e-12	-0.0630178	0.999962
SCD	ENSG00000099194	10	100347124	100364834	22294.2	25011	23451.4	0.164761	8.59603e-12	0.0723299	0.942093
TMEM63A	ENSG00000196187	1	225845536	225882369	776.233	1062.72	901.314	0.421537	1.04597e-11	0.197374	0.695479
KIAA1324	ENSG00000116299	1	109113679	109206781	2907.96	2341.15	2874.87	-0.302045	1.40021e-11	-0.0163472	0.999962
KCNK2	ENSG00000082482	1	215005775	215237093	3528.67	2925.15	3493.16	-0.264043	1.98282e-11	-0.0146556	0.999962
NF1	ENSG00000196712	17	31094927	31382116	1774.45	2248.61	1977.51	0.328612	3.99604e-11	0.149524	0.944955
S100A9	ENSG00000163220	1	153357854	153361027	1218.07	1655.23	1206.33	0.413204	4.67558e-11	-0.0112167	0.999962
FAM129A	ENSG00000135842	1	184790724	184974550	724.348	507.133	690.867	-0.472491	4.7565e-11	-0.0668368	0.999962
CLIC6	ENSG00000159212	21	34669389	34718227	320.55	490.807	313.362	0.53907	5.03975e-11	-0.0227385	0.999962
SCUBE2	ENSG00000175356	11	9020391	9138114	994.076	739.935	983.76	-0.400542	5.38833e-11	-0.0168549	0.999962
MPP7	ENSG00000150054	10	28050993	28334486	2683.11	3668.57	2731.08	0.422103	6.98585e-11	0.0245662	0.999962
METTL7A	ENSG00000185432	12	50923472	50932517	659.891	459.437	634.928	-0.482936	1.06713e-10	-0.0548518	0.999962
VAV3	ENSG00000134215	1	107571160	107965144	2819.22	3441.36	2925.27	0.279805	1.06726e-10	0.0513148	0.999962
FLOT1	ENSG00000137312	6	30727709	30742733	1155	881.47	1091.84	-0.372529	1.18085e-10	-0.0789865	0.999962
ID2	ENSG00000115738	2	8678845	8684453	179.728	314.086	183.636	0.654118	1.35072e-10	0.0317878	0.999962
CDCP1	ENSG00000163814	3	45082278	45146422	550.698	758.868	577.471	0.428611	1.45926e-10	0.062275	0.999962
SFMBT2	ENSG00000198879	10	7158624	7411486	127.737	227.629	131.299	0.66584	1.57372e-10	0.0443886	0.999962
SLC2A1	ENSG00000117394	1	42925375	42959173	377.316	549.963	406.693	0.489581	2.107e-10	0.0985833	0.999962
MELTF	ENSG00000163975	3	196988621	197029816	84.9635	169.352	81.6194	0.719855	2.14669e-10	-0.025849	0.999962
KLF6	ENSG00000067082	10	3775996	3785281	404.712	584.727	425.493	0.477297	2.51662e-10	0.0685571	0.999962
MSRB1	ENSG00000198736	16	1938210	1943326	223.143	349.516	214.745	0.554987	2.72974e-10	-0.0362109	0.999962
LRP8	ENSG00000157193	1	53242364	53328070	211.244	339.789	232.228	0.57474	2.75789e-10	0.114053	0.999962
C14orf132	ENSG00000227051	14	96039324	96093889	365.903	221.903	347.972	-0.606378	3.24261e-10	-0.0640014	0.999962
DEPTOR	ENSG00000155792	8	119873717	120050913	268.189	405.567	322.422	0.526931	3.69928e-10	0.234981	0.999962
HK1	ENSG00000156515	10	69269984	69401882	2215.86	2749.1	2253.21	0.300596	5.04612e-10	0.024588	0.999962
NCL	ENSG00000115053	2	231453531	231483641	5907.85	6715.35	6090.68	0.182695	5.74878e-10	0.0430638	0.999962
RABEP1	ENSG00000029725	17	5282265	5385812	2942.19	2411.33	2951.39	-0.277286	6.82171e-10	0.00475385	0.999962
PLEKHS1	ENSG00000148735	10	113751454	113783429	32.8126	90.8396	34.6855	0.785986	7.76961e-10	0.0660902	0.999962
XPR1	ENSG00000143324	1	180632004	180890251	590.482	812.988	613.198	0.430009	9.62504e-10	0.0531079	0.999962
HMGCS1	ENSG00000112972	5	43289395	43313512	2099.19	2665.04	2283.6	0.329721	1.85102e-09	0.115071	0.999962
MSX2	ENSG00000120149	5	174724533	174730893	481.383	329.743	473.848	-0.492944	1.87008e-09	-0.0211459	0.999962
EFHD1	ENSG00000115468	2	232606057	232682781	2411.66	2951.06	2567.27	0.279739	1.94986e-09	0.0851139	0.999962
DLG2	ENSG00000150672	11	83455012	85627922	260.161	145.785	245.525	-0.672759	1.95738e-09	-0.0764908	0.999962
VEZT	ENSG00000028203	12	95217746	95302790	1056.67	1328.7	1089.35	0.319297	1.96774e-09	0.042464	0.999962
TPM3	ENSG00000143549	1	154155304	154194648	5322.69	6213.04	5474.77	0.219518	2.0437e-09	0.0393786	0.999962
TPI1	ENSG00000111669	12	6867119	6870948	1891.33	2254.97	1921.81	0.248329	2.93943e-09	0.0237986	0.999962
IPO5	ENSG00000065150	13	97953658	98024297	1408.4	1759.44	1455.25	0.305641	3.41327e-09	0.0439911	0.999962
PLCE1	ENSG00000138193	10	94030812	94332823	464.094	308.042	419.12	-0.525315	3.56637e-09	-0.136009	0.999962
NIPAL3	ENSG00000001461	1	24415794	24472976	712.435	519.603	672.758	-0.418365	3.91003e-09	-0.0770109	0.999962
TFRC	ENSG00000072274	3	196027183	196082189	23789.4	27774.1	24617.8	0.218936	3.94078e-09	0.0482678	0.999962
CADM1	ENSG00000182985	11	115169218	115504957	1159.52	892.151	1080.96	-0.358293	3.94079e-09	-0.096486	0.999962
TP53I11	ENSG00000175274	11	44885903	44951306	2805.46	2263.64	2732.94	-0.297247	4.65599e-09	-0.0365236	0.999962
PIP	ENSG00000159763	7	143132077	143139746	10160.7	12061.9	10716.8	0.241291	6.55339e-09	0.0749573	0.999962
C1GALT1	ENSG00000106392	7	7156934	7248651	74.7035	149.28	87.9935	0.692402	7.28842e-09	0.156794	0.999962
UBP1	ENSG00000153560	3	33388336	33441371	1330.06	1039.4	1200.44	-0.335821	7.72488e-09	-0.139441	0.999962
MCF2L	ENSG00000126217	13	112894378	113099739	467.389	323.301	472.408	-0.477483	9.04691e-09	0.011553	0.999962
P4HA1	ENSG00000122884	10	73007217	73096974	919.091	1183.27	966.433	0.343929	9.39313e-09	0.0677659	0.999962
RRM2	ENSG00000171848	2	10122328	10131419	1048.64	1337.14	1101.87	0.334646	9.89032e-09	0.0703903	0.999962
ARHGEF37	ENSG00000183111	5	149551947	149634968	265.495	159.253	251.837	-0.607471	9.90788e-09	-0.0710091	0.999962
BCL2L11	ENSG00000153094	2	111119378	111168447	91.2958	168.78	97.7638	0.65016	9.98254e-09	0.0681936	0.999962
GSTM3	ENSG00000134202	1	109733932	109741038	2243.16	1841.19	2223.57	-0.278079	1.05678e-08	-0.0136746	0.999962
SPTLC2	ENSG00000100596	14	77505997	77616773	4327.51	5127.45	4554.74	0.239735	1.10876e-08	0.0729032	0.999962
JAK1	ENSG00000162434	1	64833229	64966504	2870.73	2366.7	2930.85	-0.269527	1.54321e-08	0.0281	0.999962
TIFA	ENSG00000145365	4	112274542	112285903	241.551	368.887	258.456	0.52342	1.54321e-08	0.0846732	0.999962
IQGAP1	ENSG00000140575	15	90388218	90502243	3312.01	3940.31	3446.55	0.242568	1.92462e-08	0.0559341	0.999962
TARS	ENSG00000113407	5	33440696	33469539	857.698	1105.79	913.174	0.347517	2.13771e-08	0.0854219	0.999962
SAT1	ENSG00000130066	X	23783173	23786226	571.098	763.236	579.988	0.388694	2.2879e-08	0.0260175	0.999962
LRRC59	ENSG00000108829	17	50375059	50397553	2777.02	3252.47	2788.45	0.224459	2.56193e-08	0.00765848	0.999962
C1orf115	ENSG00000162817	1	220689845	220699157	426.376	292.091	374.178	-0.483179	2.56493e-08	-0.169591	0.999962
HELB	ENSG00000127311	12	66302545	66347645	34.4025	87.7915	49.6469	0.712989	2.71599e-08	0.251799	0.999962
DCP2	ENSG00000172795	5	112976702	113020970	1472.16	1943.65	1562.58	0.372395	2.77311e-08	0.0790534	0.999962
BNIP3	ENSG00000176171	10	131966455	131982013	1237.14	1628.14	1266.03	0.368481	3.06304e-08	0.0304358	0.999962
TMC5	ENSG00000103534	16	19410496	19499113	26.2233	71.7042	23.5073	0.726976	3.10407e-08	-0.0231408	0.999962
GPI	ENSG00000105220	19	34359480	34402156	1386.53	1718.84	1410.05	0.298845	3.49619e-08	0.0249617	0.999962
PLXND1	ENSG00000004399	3	129555175	129606818	1139.25	891.618	1064.67	-0.333037	3.68005e-08	-0.0922931	0.999962
FTH1	ENSG00000167996	11	61959718	61967660	10229	11427.3	10148.2	0.158302	4.3927e-08	-0.0109287	0.999962
SLC30A4	ENSG00000104154	15	45479611	45522807	78.0805	149.909	90.6498	0.659917	4.4681e-08	0.146419	0.999962
TRIM16	ENSG00000221926	17	15627960	15684311	106.55	185.663	110.409	0.607313	5.1172e-08	0.0420765	0.999962
TCAF1	ENSG00000198420	7	143851375	143902198	1720.76	1410.8	1665.63	-0.275592	6.09382e-08	-0.0446283	0.999962
ABCC5	ENSG00000114770	3	183919934	184018015	596.409	439.237	562.618	-0.405402	6.12156e-08	-0.0796819	0.999962
MAP2	ENSG00000078018	2	209424058	209734118	120.146	55.4407	96.3738	-0.741792	6.35361e-08	-0.244857	0.999962
CEBPD	ENSG00000221869	8	47736909	47739086	134.981	242.371	153.903	0.621073	7.62179e-08	0.140601	0.999962
PAICS	ENSG00000128050	4	56435741	56464579	1834.45	2205.61	1886.2	0.256712	9.65018e-08	0.0371789	0.999962
PXN	ENSG00000089159	12	120210439	120265771	1463.51	1153.59	1342.18	-0.324649	1.03485e-07	-0.118428	0.999962
ZFP36L2	ENSG00000152518	2	43222402	43226609	443.658	598.974	473.65	0.393317	1.07741e-07	0.0830672	0.999962
MGLL	ENSG00000074416	3	127689062	127823250	194.499	293.333	205.962	0.497236	1.11453e-07	0.0736994	0.999962
FAM111B	ENSG00000189057	11	59107185	59127410	713.354	909.563	749.728	0.33026	1.91871e-07	0.0656003	0.999962
TP53I3	ENSG00000115129	2	24077433	24085861	5088.74	4338.79	4802.84	-0.223171	1.95089e-07	-0.0809629	0.999962
LRG1	ENSG00000171236	19	4536409	4540474	78.3276	145.006	81.3335	0.623171	2.03461e-07	0.0471343	0.999962
FAM107B	ENSG00000065809	10	14518557	14774897	899.736	654.374	889.312	-0.417076	2.07332e-07	-0.0179192	0.999962
YWHAG	ENSG00000170027	7	76326794	76359031	3149.04	3615.25	3231.39	0.196081	2.35044e-07	0.0371577	0.999962
KRT7	ENSG00000135480	12	52232520	52252186	1569.27	1237.1	1497.65	-0.324147	2.42694e-07	-0.0638398	0.999962
SH3RF2	ENSG00000156463	5	145936579	146081791	363.751	244.619	348.823	-0.491083	2.94478e-07	-0.0515064	0.999962
MAP3K20	ENSG00000091436	2	173075435	173268010	311.89	444.288	331.27	0.442829	3.29097e-07	0.0770614	0.999962
CS	ENSG00000062485	12	56271699	56300392	3191.39	3672.69	3344.16	0.200376	3.37234e-07	0.0657334	0.999962
AK4	ENSG00000162433	1	65147549	65232145	985.014	1217.69	1028.7	0.292438	3.47834e-07	0.0578425	0.999962
KYNU	ENSG00000115919	2	142877498	143055832	3886.72	3232.05	3971.02	-0.256182	3.71921e-07	0.0293946	0.999962
ST6GAL1	ENSG00000073849	3	186930485	187078553	2256.58	2707.33	2245.7	0.254518	3.71921e-07	-0.00580429	0.999962
ITSN1	ENSG00000205726	21	33642400	33899861	285.782	404.453	295.048	0.439808	3.90459e-07	0.0445528	0.999962
FHL2	ENSG00000115641	2	105357712	105438513	1472.69	1796.78	1465.24	0.275133	3.97112e-07	-0.00655126	0.999962
LRIG3	ENSG00000139263	12	58872149	58920522	765.238	567.096	693.006	-0.396546	5.08873e-07	-0.133359	0.999962
APOL6	ENSG00000221963	22	35648395	35668409	125.777	216.306	128.674	0.587309	5.75074e-07	0.0318977	0.999962
RP11-597D13.9	ENSG00000248429	4	158170752	158202877	169.561	97.2033	163.257	-0.614016	5.95259e-07	-0.0525122	0.999962
ZG16B	ENSG00000162078	16	2830169	2839585	584.489	426.868	535.324	-0.410481	6.28263e-07	-0.117311	0.999962
OLFML2A	ENSG00000185585	9	124777158	124814885	209.815	119.434	175.978	-0.605046	6.63947e-07	-0.201768	0.999962
NDRG1	ENSG00000104419	8	133237171	133302022	172.885	93.8903	141.74	-0.644958	7.26836e-07	-0.224265	0.999962
NUMA1	ENSG00000137497	11	72002864	72080693	4740.17	4119.18	4627.71	-0.1987	7.59773e-07	-0.0344432	0.999962
ITGB6	ENSG00000115221	2	160099666	160271888	141.407	231.414	176.941	0.553468	7.88959e-07	0.247141	0.999962
MT-RNR2	ENSG00000210082	MT	1671	3229	15295.1	13234.7	14890.1	-0.2041	8.56077e-07	-0.0376675	0.999962
IL17RC	ENSG00000163702	3	9917074	9933630	646.605	462.005	619.645	-0.426796	8.93268e-07	-0.0539674	0.999962
IGSF3	ENSG00000143061	1	116574399	116667755	1851.56	1544.67	1726.62	-0.253283	9.18522e-07	-0.0978377	0.999962
HK2	ENSG00000159399	2	74833981	74893359	319.177	463.334	333.13	0.457394	9.18522e-07	0.0528714	0.999962
PVR	ENSG00000073008	19	44643798	44663583	449.951	593.365	471.035	0.370736	9.66648e-07	0.0664784	0.999962
SERPINA6	ENSG00000170099	14	94304248	94323394	4296.81	3503.67	4263.24	-0.280351	1.07368e-06	-0.0106736	0.999962
ADGRG1	ENSG00000205336	16	57610652	57665580	1675.25	1353.06	1576.73	-0.292207	1.11086e-06	-0.0836753	0.999962
RP11-206M11.7	ENSG00000244468	3	149284782	149333653	1060.53	1338.05	1057.44	0.316868	1.11167e-06	-0.00278195	0.999962
SQSTM1	ENSG00000161011	5	179806398	179838078	2667.01	2206.67	2477.78	-0.263064	1.17461e-06	-0.101282	0.999962
SLC39A1	ENSG00000143570	1	153959099	153968184	2560.35	3023.65	2651.44	0.231876	1.21148e-06	0.0491034	0.999962
FOXA1	ENSG00000129514	14	37589984	37596059	3233.44	2821.27	3273.59	-0.193371	1.23538e-06	0.017595	0.999962
HEY2	ENSG00000135547	6	125747664	125761269	38.7568	83.9088	55.1258	0.625323	1.25879e-06	0.272172	0.999962
KLC1	ENSG00000126214	14	103561896	103714249	475.014	659.562	549.877	0.421063	1.2887e-06	0.187117	0.999962
TPT1	ENSG00000133112	13	45333471	45341370	15821.6	17353.5	15950	0.131896	1.35406e-06	0.0115605	0.999962
GLA	ENSG00000102393	X	101397803	101407925	158.418	247.175	156.861	0.515099	1.48065e-06	-0.00273004	0.999962
DIP2B	ENSG00000066084	12	50504985	50748667	1185.44	1436.44	1267.87	0.267236	1.82916e-06	0.0930093	0.999962
NDUFV2	ENSG00000178127	18	9102630	9134345	1055.93	1290.03	1069.7	0.277663	1.85263e-06	0.0185676	0.999962
CCNI	ENSG00000118816	4	77047158	77076005	1932.13	2305.63	2009.01	0.246926	1.89992e-06	0.0547119	0.999962
CFB	ENSG00000243649	6	31945650	31952084	8657.3	10083.5	8568.47	0.214224	1.95642e-06	-0.0142171	0.999962
CCT2	ENSG00000166226	12	69585334	69601570	3948.73	4463.71	4023.73	0.175103	1.99943e-06	0.0277233	0.999962
ID1	ENSG00000125968	20	31605283	31606515	105.53	182.37	104.878	0.570135	2.2566e-06	0.0055642	0.999962
KPNB1	ENSG00000108424	17	47649476	47685505	3925.44	4463.07	4172.7	0.18176	2.28177e-06	0.0858017	0.999962
PDZD2	ENSG00000133401	5	31639410	32110931	360.592	492.4	374.24	0.403449	2.39416e-06	0.0558854	0.999962
PBXIP1	ENSG00000163346	1	154944076	154956123	1120.98	897.728	1066.83	-0.299909	2.48372e-06	-0.0669895	0.999962
CTDSP2	ENSG00000175215	12	57819927	57846739	2678.13	2316.46	2660	-0.205043	2.7246e-06	-0.00963724	0.999962
EREG	ENSG00000124882	4	74365143	74388751	35.7118	85.1348	47.3898	0.604595	2.82076e-06	0.184814	0.999962
ALDH3B1	ENSG00000006534	11	68008578	68029282	339.969	227.748	298.673	-0.483569	3.00805e-06	-0.159251	0.999962
HSP90AA1	ENSG00000080824	14	102080738	102139699	33405.4	37351.6	34100.6	0.158539	3.07487e-06	0.0292012	0.999962
NPM1	ENSG00000181163	5	171387116	171411137	14534.1	16219.2	14560.8	0.155814	3.19301e-06	0.0023511	0.999962
GSN	ENSG00000148180	9	121207794	121332843	3606.38	3044.73	3453.94	-0.235735	3.34912e-06	-0.0600782	0.999962
KDM4B	ENSG00000127663	19	4969113	5153595	937.368	1157.27	943.648	0.290327	3.4325e-06	0.0140943	0.999962
MREG	ENSG00000118242	2	215942805	216034096	383.577	512.745	390.985	0.382762	3.58767e-06	0.0281579	0.999962
LDLRAD4	ENSG00000168675	18	13217498	13652755	371.938	262.682	339.97	-0.441701	3.70797e-06	-0.119982	0.999962
CACNG4	ENSG00000075461	17	66964910	67033398	966.065	772.599	927.936	-0.304373	3.87051e-06	-0.05367	0.999962
ACSL3	ENSG00000123983	2	222860934	222944639	1369.58	1641.54	1417.31	0.251493	4.36974e-06	0.0485697	0.999962
CEACAM6	ENSG00000086548	19	41750977	41772208	137.871	69.3158	123.014	-0.648974	4.7681e-06	-0.131258	0.999962
EIF3M	ENSG00000149100	11	32583798	32606262	2307.01	2706.97	2437.44	0.22341	4.7889e-06	0.0768637	0.999962
SNCG	ENSG00000173267	10	86958618	86963260	253.024	165.973	212.594	-0.502545	4.84145e-06	-0.211914	0.999962
SERPINI1	ENSG00000163536	3	167735243	167825568	136.339	73.5271	117.059	-0.617554	4.85821e-06	-0.17021	0.999962
SMARCA1	ENSG00000102038	X	129446501	129523500	1190.52	960.884	1170.64	-0.294159	5.16492e-06	-0.0273807	0.999962
CCNG2	ENSG00000138764	4	77157151	77433388	952.106	1206.7	964.137	0.317637	5.7294e-06	0.0167557	0.999962
VPS35	ENSG00000069329	16	46656132	46689518	1624.29	1910.62	1652.96	0.225526	5.8206e-06	0.0229867	0.999962
MCL1	ENSG00000143384	1	150574551	150579738	2464.91	2841.62	2590.09	0.199869	7.00947e-06	0.0699565	0.999962
SQRDL	ENSG00000137767	15	45631148	45691294	1666.34	1961.64	1747.8	0.228947	8.24802e-06	0.0664299	0.999962
WBP1	ENSG00000239779	2	74458329	74460891	653.668	503.256	594.502	-0.341693	8.95431e-06	-0.127324	0.999962
CALCOCO1	ENSG00000012822	12	53708517	53727745	565.073	426.626	543.682	-0.369234	1.00578e-05	-0.0507196	0.999962
FAM102A	ENSG00000167106	9	127940579	127980513	1954.79	1613.9	1902.25	-0.261993	1.03709e-05	-0.0377711	0.999962
AFF3	ENSG00000144218	2	99545419	100142739	519.251	390.684	533.259	-0.368865	1.06275e-05	0.0310375	0.999962
IDI1	ENSG00000067064	10	1039908	1049170	3004.37	3751.91	3220.87	0.30006	1.06275e-05	0.0936797	0.999962
MUC1	ENSG00000185499	1	155185824	155192916	6278.51	8269.82	6593.8	0.358891	1.09094e-05	0.0638079	0.999962
BZW2	ENSG00000136261	7	16646131	16706523	1709.22	1981.63	1772.81	0.207734	1.18765e-05	0.051308	0.999962
PTPRJ	ENSG00000149177	11	47980558	48170841	573.648	729.561	578.469	0.318214	1.18765e-05	0.00884248	0.999962
SLFN11	ENSG00000172716	17	35350305	35373701	256.565	357.639	271.618	0.413692	1.25133e-05	0.0671283	0.999962
SOX9	ENSG00000125398	17	72121020	72126420	341.347	236.436	292.895	-0.453454	1.33247e-05	-0.192912	0.999962
PLK2	ENSG00000145632	5	58453982	58460260	4367.04	5079.86	4422.15	0.211759	1.34701e-05	0.0175109	0.999962
ADORA2A	ENSG00000128271	22	24417879	24442360	19.8952	52.8447	18.5059	0.571168	1.38608e-05	0.00266509	0.999962
MTHFD1	ENSG00000100714	14	64388031	64463457	1687.81	1972.15	1713.25	0.218333	1.39542e-05	0.0191926	0.999962
RRBP1	ENSG00000125844	20	17613678	17682295	1175.15	1435.4	1180.46	0.272836	1.54538e-05	0.00879948	0.999962
CTNNA1	ENSG00000044115	5	138610967	138935034	3943.64	4419.49	4039.85	0.161552	1.59428e-05	0.0337912	0.999962
UNC13D	ENSG00000092929	17	75827225	75844717	916.293	1179.3	996.285	0.334651	1.61715e-05	0.112238	0.999962
CLU	ENSG00000120885	8	27596917	27615031	15228.8	13390.5	14930.5	-0.181228	1.85668e-05	-0.0277733	0.999962
NABP1	ENSG00000173559	2	191678068	191696659	20.9531	53.4598	25.2914	0.582253	2.01701e-05	0.106621	0.999962
TP53RK	ENSG00000172315	20	46684365	46689779	325.541	434.314	336.07	0.369122	2.07497e-05	0.0399001	0.999962
CMYA5	ENSG00000164309	5	79689877	79800240	155.866	90.0706	150.992	-0.563282	2.27061e-05	-0.0411325	0.999962
CD59	ENSG00000085063	11	33698261	33736445	2270.43	2595.05	2322.09	0.187338	2.27969e-05	0.0304075	0.999962
TUBA1B	ENSG00000123416	12	49127782	49131397	12683.7	14361.7	12884.7	0.175277	2.28402e-05	0.0222682	0.999962
MCM10	ENSG00000065328	10	13161554	13211104	322.19	429.148	362.362	0.371135	2.4916e-05	0.148089	0.999962
EDN1	ENSG00000078401	6	12290363	12297194	1255.44	1036.38	1265.91	-0.265466	2.59542e-05	0.00824501	0.999962
HNRNPAB	ENSG00000197451	5	178204507	178211163	1590.4	1844.07	1622.63	0.205718	2.61819e-05	0.0256949	0.999962
PKM	ENSG00000067225	15	72199029	72231822	12700.6	14249.8	12736.5	0.163073	2.71201e-05	0.00406456	0.999962
FKBP4	ENSG00000004478	12	2794953	2805423	6669.49	7596.98	6889.46	0.183304	2.72906e-05	0.0453101	0.999962
TUBA1C	ENSG00000167553	12	49188736	49274603	2960.53	3413.14	3033.45	0.200519	2.72906e-05	0.0347387	0.999962
PTP4A2	ENSG00000184007	1	31906421	31944856	4071.27	4712.61	4166.53	0.204576	2.98976e-05	0.0321761	0.999962
MLKL	ENSG00000168404	16	74671855	74700960	86.6764	142.675	95.7	0.517181	3.05424e-05	0.101475	0.999962
EIF4EBP2	ENSG00000148730	10	70404379	70428618	1612.33	1874.88	1654.15	0.210906	3.055e-05	0.0348035	0.999962
ANXA3	ENSG00000138772	4	78551519	78610451	48.6429	93.2218	54.19	0.572766	3.15073e-05	0.0931112	0.999962
RDX	ENSG00000137710	11	110174880	110296722	1783.86	2179.46	1863.11	0.272817	3.18583e-05	0.0593608	0.999962
ITPKB	ENSG00000143772	1	226631690	226739323	375.266	266.386	347.406	-0.421102	3.26316e-05	-0.101672	0.999962
RAN	ENSG00000132341	12	130871879	130877678	5319.54	5937.46	5415.58	0.155615	3.40428e-05	0.0255991	0.999962
PDK1	ENSG00000152256	2	172555373	172608669	282.733	396.435	293.164	0.415192	3.40459e-05	0.0460676	0.999962
B3GALNT1	ENSG00000169255	3	161083883	161105384	572.828	732.908	588.787	0.325631	3.51441e-05	0.0362898	0.999962
STT3A	ENSG00000134910	11	125591712	125625215	5136	5640.74	5181.21	0.133332	3.55159e-05	0.0125249	0.999962
NAA15	ENSG00000164134	4	139301455	139420033	705.537	868.298	761.447	0.279005	3.57405e-05	0.0989898	0.999962
SOCS3	ENSG00000184557	17	78356778	78360077	14.8416	41.8911	26.6615	0.54014	3.7327e-05	0.273843	0.999962
KRT80	ENSG00000167767	12	52168996	52192000	1279.23	1044.65	1240.85	-0.276951	3.76551e-05	-0.0405948	0.999962
RDH11	ENSG00000072042	14	67676801	67695814	1375.61	1607.65	1454.71	0.217739	3.79975e-05	0.0780378	0.999962
NOLC1	ENSG00000166197	10	102152176	102163871	2774.25	3163.19	2905.84	0.18369	3.95608e-05	0.0647096	0.999962
HMGCS2	ENSG00000134240	1	119747996	119768905	79.5871	35.0848	84.2133	-0.622524	4.31533e-05	0.0361612	0.999962
SELENOI	ENSG00000138018	2	26308547	26395891	647.324	816.849	714.683	0.310791	4.57426e-05	0.131337	0.999962
MR1	ENSG00000153029	1	181033425	181061938	436.565	325.421	386.277	-0.375579	4.70523e-05	-0.159492	0.999962
ROCK1	ENSG00000067900	18	20946906	21111851	627.125	788.988	675.341	0.305537	4.74536e-05	0.0976308	0.999962
IMPDH2	ENSG00000178035	3	49024325	49029408	2349.9	2645.36	2398.04	0.166517	4.82718e-05	0.0289234	0.999962
ABCC1	ENSG00000103222	16	15949577	16143074	316.693	420.076	365.553	0.36065	4.82718e-05	0.179269	0.999962
YWHAQ	ENSG00000134308	2	9583972	9631014	2487.57	2876.51	2666.41	0.202447	4.91868e-05	0.0964878	0.999962
SRPK1	ENSG00000096063	6	35832966	35921342	748.758	910.274	780.074	0.269447	5.17018e-05	0.058498	0.999962
BCOR	ENSG00000183337	X	40049815	40177329	554.52	699.366	611.393	0.308248	6.00933e-05	0.12912	0.999962
ERO1A	ENSG00000197930	14	52639916	52695900	2194.71	2739.84	2267.14	0.295538	6.1392e-05	0.0425011	0.999962
RHOBTB3	ENSG00000164292	5	95713522	95824383	275.018	378.38	245.006	0.396349	6.14002e-05	-0.137525	0.999962
SLC50A1	ENSG00000169241	1	155135344	155138857	1478.25	1707.7	1497.47	0.201326	6.14313e-05	0.0195341	0.999962
C1orf64	ENSG00000183888	1	16004236	16008807	80.5282	36.0027	59.5625	-0.604497	6.84283e-05	-0.265729	0.999962
SSR3	ENSG00000114850	3	156540140	156555184	2028.42	2371.9	2044.58	0.217028	7.2319e-05	0.010326	0.999962
RPS6KA1	ENSG00000117676	1	26529761	26575030	351.885	461.205	350.738	0.348894	7.31871e-05	0.0027161	0.999962
VDAC2	ENSG00000165637	10	75210154	75231448	2250.46	2543.74	2304.02	0.172924	8.09051e-05	0.0348485	0.999962
SRGAP3	ENSG00000196220	3	8980591	9363053	126.578	73.076	118.189	-0.543819	8.44789e-05	-0.0802848	0.999962
RAP2A	ENSG00000125249	13	97434222	97469128	422.069	567.967	439.535	0.370595	8.74888e-05	0.0530124	0.999962
MCM4	ENSG00000104738	8	47960185	47978160	2509.02	2841.97	2636.29	0.176269	9.00189e-05	0.0698644	0.999962
RNF19A	ENSG00000034677	8	100257060	100336218	546.203	689.573	563.551	0.308188	9.30888e-05	0.0391083	0.999962
CBX6	ENSG00000183741	22	38861450	38872314	920.472	741.743	923.663	-0.289102	9.63871e-05	0.004243	0.999962
CDKN2B	ENSG00000147883	9	22002903	22009363	131.844	77.6789	132.326	-0.537016	9.70084e-05	-0.00489229	0.999962
GPNMB	ENSG00000136235	7	23235967	23275108	199.327	129.315	166.656	-0.490467	9.77931e-05	-0.214518	0.999962
PCNA	ENSG00000132646	20	5114953	5126626	1808.26	2096.88	1775.34	0.205925	0.000101141	-0.0253928	0.999962
STOM	ENSG00000148175	9	121338988	121370304	1158.28	1453.56	1132.21	0.302244	0.000101657	-0.0282313	0.999962
CTPS1	ENSG00000171793	1	40979335	41012565	228.911	313.771	223.534	0.390045	0.000107946	-0.0266643	0.999962
RFFL	ENSG00000092871	17	35005990	35089319	289.19	390.098	310.393	0.373015	0.000112097	0.0828385	0.999962
SUSD6	ENSG00000100647	14	69611596	69715142	418.415	535.726	433.87	0.323814	0.000115038	0.0489045	0.999962
TFAP2C	ENSG00000087510	20	56629302	56639283	889.703	1056.86	882.056	0.237809	0.000115038	-0.0100123	0.999962
TTC39A	ENSG00000085831	1	51287258	51345116	1105.72	918.058	1086.42	-0.250948	0.000119419	-0.0231832	0.999962
ARSB	ENSG00000113273	5	78777209	78986087	95.6692	150.761	99.3775	0.479711	0.000121998	0.0505948	0.999962
ARFGEF1	ENSG00000066777	8	67173511	67343677	2716.81	2301.92	2680.53	-0.228498	0.000122962	-0.0199735	0.999962
PDS5A	ENSG00000121892	4	39822863	39977956	1368.02	1616.07	1389.56	0.228583	0.000123029	0.0198637	0.999962
NR2F2	ENSG00000185551	15	96325938	96340263	872.828	715.451	881.161	-0.272223	0.000127669	0.0102192	0.999962
RNF24	ENSG00000101236	20	3927309	4015582	226.671	315.938	242.249	0.40169	0.000127669	0.0762798	0.999962
TNIP1	ENSG00000145901	5	151029945	151093577	2092.76	2412.16	2090.17	0.198742	0.000129234	0.000291536	0.999962
DUSP6	ENSG00000139318	12	89347232	89353271	149.522	216.551	170.136	0.425606	0.000130084	0.151653	0.999962
ST5	ENSG00000166444	11	8693351	8910951	50.0308	93.184	61.009	0.528061	0.000139115	0.167351	0.999962
MFSD6	ENSG00000151690	2	190408355	190509205	383.29	493.335	401.296	0.326763	0.000139413	0.0625843	0.999962
ANXA9	ENSG00000143412	1	150982017	150995634	697.114	561.242	681.315	-0.288478	0.000144706	-0.0320248	0.999962
SLC4A7	ENSG00000033867	3	27372721	27484420	345.859	486.19	370.677	0.407535	0.000147005	0.0825321	0.999962
CDC6	ENSG00000094804	17	40287633	40304657	576.605	737.408	582.847	0.321281	0.000147956	0.0139954	0.999962
ARPC5L	ENSG00000136950	9	124862130	124877733	620.492	764.536	641.407	0.279116	0.000148461	0.0506675	0.999962
CALM1	ENSG00000198668	14	90396502	90408261	2917.08	3277.44	3010.36	0.163279	0.00015064	0.0432838	0.999962
LYN	ENSG00000254087	8	55879813	56014168	231.382	319.113	216.469	0.39162	0.000163634	-0.0720743	0.999962
GJB2	ENSG00000165474	13	20187470	20192898	17.0071	46.4143	23.7536	0.509669	0.000163634	0.138352	0.999962
CALR	ENSG00000179218	19	12938578	12944489	13440.6	12208.4	12907.5	-0.1363	0.000163634	-0.0571593	0.999962
PRKDC	ENSG00000253729	8	47773108	47960183	3406.11	4103.83	3636.65	0.253174	0.000165334	0.0885091	0.999962
GNMT	ENSG00000124713	6	42960758	42963880	210.32	141.69	197.848	-0.45737	0.000166307	-0.0761449	0.999962
ABAT	ENSG00000183044	16	8674565	8784575	1218.36	1030.29	1233.13	-0.231795	0.000166307	0.0152488	0.999962
UXS1	ENSG00000115652	2	106093303	106194339	168.009	242.197	189.332	0.423219	0.000173391	0.13503	0.999962
GREB1	ENSG00000196208	2	11482341	11642788	2499.59	2144.11	2414.28	-0.210129	0.000182633	-0.0478046	0.999962
RHOB	ENSG00000143878	2	20447074	20449445	1484.57	1260.7	1469.01	-0.226814	0.000184104	-0.0150676	0.999962
PSTPIP2	ENSG00000152229	18	45983536	46072272	720.216	874.751	750.875	0.260946	0.000189345	0.0552801	0.999962
ZNF552	ENSG00000178935	19	57803841	57814913	977.35	809.511	918.071	-0.254375	0.000198194	-0.0861158	0.999962
ERBB3	ENSG00000065361	12	56079857	56103505	5379.22	4748.71	5391.87	-0.175365	0.000206978	0.00323502	0.999962
DRAM1	ENSG00000136048	12	101877351	102012130	555.868	689.737	591.916	0.287954	0.000209928	0.0832902	0.999962
CLDN16	ENSG00000113946	3	190322541	190412143	137.877	82.5388	127.52	-0.52683	0.000213052	-0.0978356	0.999962
NUPR1	ENSG00000176046	16	28532708	28539174	1470.87	1218.5	1408.67	-0.257563	0.000235817	-0.0603642	0.999962
GART	ENSG00000159131	21	33503931	33543491	1393.56	1606.21	1395.61	0.196612	0.0002428	0.000784496	0.999962
TMEM94	ENSG00000177728	17	75441159	75500090	530.265	413.633	519.092	-0.325185	0.000244195	-0.0274482	0.999962
TMEM170A	ENSG00000166822	16	75443054	75465497	133.21	194.847	146.083	0.429933	0.000271264	0.103346	0.999962
PHACTR1	ENSG00000112137	6	12716805	13290484	220.093	152.575	206.707	-0.424957	0.000281256	-0.0783511	0.999962
PA2G4	ENSG00000170515	12	56104319	56113907	3411.53	3822.58	3516.08	0.161233	0.000284625	0.0417192	0.999962
IFNGR2	ENSG00000159128	21	33402896	33479348	771.247	918.278	768.676	0.23727	0.000284715	-0.00246505	0.999962
TPCN1	ENSG00000186815	12	113221050	113298585	324.911	420.593	341.973	0.326227	0.000294369	0.0661905	0.999962
PPP1R3B	ENSG00000173281	8	9136255	9151574	226.674	156.953	207.19	-0.430835	0.000299417	-0.109097	0.999962
PUDP	ENSG00000130021	X	7048920	7148190	254.424	339.072	279.587	0.357909	0.000305019	0.119108	0.999962
ADIRF	ENSG00000148671	10	86968192	86983934	645.558	511.79	577.652	-0.303016	0.000306197	-0.147606	0.999962
SYTL2	ENSG00000137501	11	85694224	85811159	169.73	112.765	170.682	-0.453853	0.000312686	-0.00372359	0.999962
XBP1	ENSG00000100219	22	28794555	28800597	11169.3	12090.8	11383.6	0.11327	0.000320033	0.0269891	0.999962
MAPKAPK3	ENSG00000114738	3	50611520	50649297	324.786	431.514	325.409	0.355829	0.000322037	0.00618358	0.999962
RP11-205M5.3	ENSG00000280064	8	37858949	37861333	204.587	309.666	210.285	0.439349	0.000322037	0.0352358	0.999962
ICAM1	ENSG00000090339	19	10270835	10286615	428.537	539.744	415.551	0.305494	0.00032305	-0.0344377	0.999962
CCT3	ENSG00000163468	1	156308968	156367873	5225.75	5732.94	5295.54	0.13167	0.000328602	0.0186588	0.999962
TFF1	ENSG00000160182	21	42362282	42366594	150.387	227.941	145.252	0.44492	0.000328602	-0.030957	0.999962
ELF5	ENSG00000135374	11	34478793	34513805	769.688	946.28	784.147	0.275586	0.000339198	0.0223998	0.999962
NTN1	ENSG00000065320	17	9021542	9244000	531.896	417.456	473.546	-0.313555	0.000345362	-0.150818	0.999962
TMEM106C	ENSG00000134291	12	47963569	47968878	3434.71	3039.39	3373.01	-0.171194	0.000361946	-0.0257235	0.999962
BAZ1A	ENSG00000198604	14	34752731	34875647	768.761	916.536	821.918	0.23769	0.000364131	0.0874952	0.999962
LIPH	ENSG00000163898	3	185506262	185552613	262.184	184.897	263.085	-0.416297	0.000369649	-0.00303387	0.999962
TCP1	ENSG00000120438	6	159778498	159789749	2031.74	2288.66	2071.92	0.168358	0.000397345	0.0280265	0.999962
CEACAM1	ENSG00000079385	19	42507304	42561234	21.6115	49.7486	17.765	0.511031	0.000400538	-0.065622	0.999962
MMP15	ENSG00000102996	16	58025566	58046901	197.746	275.091	228.35	0.389977	0.000435058	0.171823	0.999962
RBM12	ENSG00000244462	20	35648925	35664956	1211.11	1423.81	1289.48	0.22182	0.000435058	0.0866761	0.999962
CHUK	ENSG00000213341	10	100188298	100229619	584.153	721.233	619.645	0.277741	0.000448267	0.0783276	0.999962
CCT8	ENSG00000156261	21	29055805	29073797	3176.79	3521.84	3241.16	0.145985	0.000448267	0.0274498	0.999962
TCEA3	ENSG00000204219	1	23381061	23424740	570.83	459.474	544.406	-0.286128	0.000450052	-0.0644463	0.999962
FNDC3B	ENSG00000075420	3	172039628	172401665	989.624	1197.99	1022.57	0.257753	0.000467792	0.0437345	0.999962
PPP1R26	ENSG00000196422	9	135479079	135488893	255.284	345.427	260.84	0.364037	0.000476412	0.0316784	0.999962
FEN1	ENSG00000168496	11	61792637	61797244	1094.38	1276.14	1112.15	0.209025	0.000476412	0.0215938	0.999962
SLC25A13	ENSG00000004864	7	96120220	96322147	388.15	490.942	409.139	0.303081	0.000481945	0.0700738	0.999962
TMEM139	ENSG00000178826	7	143279957	143288048	698.649	571.69	683.943	-0.271109	0.000498161	-0.0310238	0.999962
CABIN1	ENSG00000099991	22	24011192	24178628	503.288	636.983	539.084	0.306779	0.000498408	0.0886278	0.999962
TACC2	ENSG00000138162	10	121989174	122254545	407.311	316.472	379.96	-0.326241	0.000511462	-0.0941364	0.999962
AMD1	ENSG00000123505	6	110874770	110895713	808.054	1007.92	841.262	0.290072	0.000516388	0.0517234	0.999962
DTL	ENSG00000143476	1	212035553	212107400	566.08	699.398	581.414	0.277966	0.000525622	0.0355891	0.999962
CCNE2	ENSG00000175305	8	94879770	94896678	362.075	472.989	360.529	0.334587	0.000525622	-0.00457267	0.999962
GTPBP4	ENSG00000107937	10	988019	1019936	1292.21	1481.76	1348.44	0.189957	0.000525622	0.0594123	0.999962
STIP1	ENSG00000168439	11	64185272	64204543	3747.02	4141.53	3801.85	0.140923	0.000530996	0.0197396	0.999962
SLC40A1	ENSG00000138449	2	189560579	189583758	6837.87	6197.87	6751.43	-0.138312	0.000533719	-0.0179245	0.999962
BCAS1	ENSG00000064787	20	53936777	54070594	205.945	139.095	181.464	-0.446094	0.000533719	-0.155277	0.999962
ATF6B	ENSG00000213676	6	32098176	32128253	1681.43	1450.46	1646.54	-0.202444	0.000552315	-0.0280108	0.999962
PSMA3	ENSG00000100567	14	58244831	58272012	1171.33	1370.69	1188.22	0.214336	0.000553574	0.0188748	0.999962
ATAD2	ENSG00000156802	8	123319850	123416350	1665.6	1927.98	1733.14	0.202352	0.000578711	0.054383	0.999962
RDH16	ENSG00000139547	12	56951431	56959374	282.394	198.718	260.16	-0.406835	0.000586455	-0.0997246	0.999962
SERPINA3	ENSG00000196136	14	94612377	94624055	339.235	254.152	351.425	-0.355499	0.000631145	0.0453083	0.999962
ACLY	ENSG00000131473	17	41866908	41930542	5848.6	6431.44	5989.45	0.135258	0.000631145	0.0339092	0.999962
CAB39	ENSG00000135932	2	230712845	230821075	386.515	505.557	409.68	0.333768	0.000640915	0.0718115	0.999962
DSCAM-AS1	ENSG00000235123	21	40383083	40385358	1122.54	931.252	1095.59	-0.252054	0.000645097	-0.0348727	0.999962
GLRX3	ENSG00000108010	10	130136399	130184521	454.204	558.8	483.87	0.274867	0.000647338	0.0816344	0.999962
SORL1	ENSG00000137642	11	121452203	121633693	2399.98	2137.92	2415.95	-0.160578	0.000649334	0.00959971	0.999962
SOX4	ENSG00000124766	6	21592768	21598619	453.189	346.606	423.615	-0.340037	0.000656013	-0.0878189	0.999962
CERS2	ENSG00000143418	1	150960583	150975004	3417.72	3055.33	3470.84	-0.157172	0.000664397	0.0210357	0.999962
ISOC1	ENSG00000066583	5	129094751	129114028	420.08	526.912	417.072	0.294145	0.000675003	-0.00797452	0.999962
PBX2	ENSG00000204304	6	32184741	32190186	1141	982.034	1115.09	-0.210095	0.000675003	-0.0340395	0.999962
EMP2	ENSG00000213853	16	10528422	10580698	3260.46	2910.43	3178.09	-0.160541	0.000677361	-0.0370193	0.999962
SLC22A23	ENSG00000137266	6	3268962	3457022	951.202	797.168	901.889	-0.241046	0.000683016	-0.074659	0.999962
POLA1	ENSG00000101868	X	24693919	24996986	553.128	676.857	587.029	0.267069	0.00069239	0.0804933	0.999962
DIAPH1	ENSG00000131504	5	141515016	141619055	1468.21	1696.02	1574.48	0.200368	0.000697774	0.0964139	0.999962
SCYL2	ENSG00000136021	12	100267140	100341724	1655.43	2002.04	1738.76	0.254683	0.000704478	0.0660301	0.999962
EIF4G1	ENSG00000114867	3	184314495	184335358	7849.97	8659.83	8006.56	0.13875	0.000724788	0.0275575	0.999962
WARS	ENSG00000140105	14	100333788	100376805	1529.58	1730.92	1579.46	0.174609	0.00073808	0.0451826	0.999962
IGF2R	ENSG00000197081	6	159969099	160113507	1410.42	1651.14	1491.95	0.215789	0.000740794	0.0755769	0.999962
AMOTL2	ENSG00000114019	3	134355874	134375479	927.581	779.907	905.54	-0.235938	0.000827917	-0.0316957	0.999962
MYL12A	ENSG00000101608	18	3247481	3256236	1280.47	1479.43	1322.19	0.19937	0.000838373	0.0427017	0.999962
EGLN3	ENSG00000129521	14	33924231	34462774	29.7484	60.0456	35.5373	0.489596	0.000839077	0.113917	0.999962
DDIAS	ENSG00000165490	11	82899975	82958277	210.182	286.377	238.889	0.367594	0.000844747	0.153155	0.999962
CMTM7	ENSG00000153551	3	32391671	32483067	138.405	193.669	128.976	0.392173	0.00084582	-0.0599057	0.999962
IL32	ENSG00000008517	16	3065297	3082192	167.178	236.288	165.772	0.390268	0.000852665	-0.0038968	0.999962
PPT1	ENSG00000131238	1	40072705	40097703	2640.08	2311.94	2599.54	-0.18417	0.000886239	-0.0208598	0.999962
CYP1B1	ENSG00000138061	2	38066973	38109902	475.566	619.208	486.849	0.330675	0.000890331	0.0292259	0.999962
PAFAH1B2	ENSG00000168092	11	117144267	117176894	1140.33	1353.05	1128.85	0.234847	0.000896592	-0.0116142	0.999962
CCT4	ENSG00000115484	2	61868089	61888804	2088.91	2339.64	2152.61	0.15925	0.000897898	0.0413104	0.999962
TAOK3	ENSG00000135090	12	118149801	118372945	363.556	460.015	387.068	0.304501	0.000914386	0.0853997	0.999962
UBE2N	ENSG00000177889	12	93405673	93442262	1447.96	1640.1	1480.36	0.175166	0.000916799	0.0310707	0.999962
EIF2AK2	ENSG00000055332	2	37099210	37157065	668.571	825.109	671.423	0.279565	0.000933499	0.00611416	0.999962
ATP8A1	ENSG00000124406	4	42408373	42657105	274.938	198.04	245.984	-0.387853	0.00094184	-0.138947	0.999962
SPRY4	ENSG00000187678	5	142310427	142326455	40.2162	74.7991	43.4499	0.467344	0.000957526	0.0643998	0.999962
FAM20C	ENSG00000177706	7	192969	260745	360.696	457.172	347.958	0.306757	0.000989866	-0.0412427	0.999962
MKX	ENSG00000150051	10	27672875	27746060	385.252	286.111	391.352	-0.364219	0.0010003	0.0186854	0.999962
DHX9	ENSG00000135829	1	182839369	182887751	3044.66	3372.72	3032.69	0.144834	0.00103182	-0.00652327	0.999962
SLC29A1	ENSG00000112759	6	44219505	44234151	796.838	943.704	833.553	0.230142	0.00103609	0.0597338	0.999962
RPLP0P2	ENSG00000243742	11	61615036	61639449	126.746	78.574	106.458	-0.467974	0.00106867	-0.183146	0.999962
TNFAIP2	ENSG00000185215	14	103123442	103137439	1329.16	1151.16	1213.31	-0.199342	0.00107058	-0.125699	0.999962
HCAR1	ENSG00000196917	12	122726076	122730843	245.175	326.971	267.557	0.349583	0.00109447	0.110095	0.999962
PPIA	ENSG00000196262	7	44796680	44824564	18070.9	19422	18374	0.102798	0.00110917	0.023655	0.999962
SASH1	ENSG00000111961	6	148272304	148552050	270.358	199.327	263.972	-0.37272	0.00115357	-0.035057	0.999962
CERS4	ENSG00000090661	19	8206736	8262421	226.958	157.311	210.101	-0.405255	0.00115357	-0.0891488	0.999962
KCNMA1	ENSG00000156113	10	76869601	77638369	463.189	570.843	488.072	0.273729	0.00118021	0.0690149	0.999962
TXN	ENSG00000136810	9	110243811	110256640	1981.73	2229.51	2016.91	0.162085	0.00126339	0.022772	0.999962
PPL	ENSG00000118898	16	4882507	4960741	532.256	426.548	515.509	-0.282778	0.00126339	-0.0425545	0.999962
NUP88	ENSG00000108559	17	5360963	5420160	295.434	377.431	331.331	0.31309	0.00127194	0.144329	0.999962
GNL3	ENSG00000163938	3	52681156	52694492	773.457	919.437	756.462	0.232152	0.00127754	-0.0295616	0.999962
EIF2S1	ENSG00000134001	14	67359997	67386516	1874.51	2140.86	1968.69	0.185664	0.00128875	0.0666627	0.999962
CDK5RAP3	ENSG00000108465	17	47967810	47981774	1021.71	872.763	1002.41	-0.2178	0.00128875	-0.0249101	0.999962
NDRG3	ENSG00000101079	20	36651766	36746078	1071.46	923.718	1025.63	-0.203684	0.00135007	-0.0601474	0.999962
CRABP2	ENSG00000143320	1	156699606	156705816	6552.27	7340.76	6662.06	0.15966	0.0013789	0.0234268	0.999962
GAPDH	ENSG00000111640	12	6533927	6538374	9723.76	10811.8	9682.68	0.149202	0.00142063	-0.00583888	0.999962
SSTR2	ENSG00000180616	17	73165012	73176633	69.8431	31.8327	47.4383	-0.53383	0.00145403	-0.29117	0.999962
NME1	ENSG00000239672	17	51153536	51162428	1655.03	1909.15	1670.74	0.198204	0.00145403	0.0121321	0.999962
GSE1	ENSG00000131149	16	85169525	85676204	4361.71	3971.67	4343.67	-0.133014	0.00146282	-0.00614118	0.999962
TOP1	ENSG00000198900	20	41028818	41124487	1708.71	1954.16	1741.54	0.187722	0.00149013	0.0257133	0.999962
MB	ENSG00000198125	22	35606764	35637951	148.621	93.4134	127.944	-0.456962	0.00151069	-0.157864	0.999962
ELF3	ENSG00000163435	1	202007945	202017188	292.853	220.806	259.673	-0.347526	0.00154166	-0.153608	0.999962
CTSB	ENSG00000164733	8	11842524	11869448	2581.45	2274.51	2494.9	-0.174804	0.00154765	-0.0476122	0.999962
IDH3A	ENSG00000166411	15	78131498	78171949	630.497	758.52	653.169	0.250442	0.00156631	0.050967	0.999962
RPN1	ENSG00000163902	3	128619970	128681075	3636.11	4023.47	3673.21	0.142728	0.00157115	0.0146473	0.999962
CBFA2T3	ENSG00000129993	16	88874858	88977204	623.226	514.645	549.359	-0.254209	0.00157115	-0.167429	0.999962
TUBB6	ENSG00000176014	18	12307669	12344320	297.939	383.936	326.467	0.317574	0.00157115	0.116908	0.999962
CTSF	ENSG00000174080	11	66563463	66568841	1206.41	1045.18	1152.81	-0.198806	0.00161055	-0.0610158	0.999962
EPHX2	ENSG00000120915	8	27490779	27545564	291.758	217.112	246.826	-0.361247	0.00161111	-0.209288	0.999962
TYMS	ENSG00000176890	18	657604	673578	435.065	530.236	420.516	0.262682	0.00161275	-0.0394123	0.999962
PHGDH	ENSG00000092621	1	119659798	119744215	699.22	573.114	702.978	-0.263457	0.00161916	0.00634705	0.999962
C1QBP	ENSG00000108561	17	5432777	5448830	803.22	939.774	824.992	0.213747	0.00162941	0.0388894	0.999962
PBX1	ENSG00000185630	1	164555584	164899296	3733.08	3311.56	3811.75	-0.167342	0.00164358	0.0286296	0.999962
WDR1	ENSG00000071127	4	10074339	10116949	1490.14	1694.93	1532.68	0.17799	0.00165807	0.0381965	0.999962
SELENOP	ENSG00000250722	5	42799880	42887392	1772.03	1529.56	1871.84	-0.202577	0.00176568	0.07395	0.999962
PATJ	ENSG00000132849	1	61742477	62178675	1429.05	1253.37	1419.17	-0.179924	0.00187345	-0.0101023	0.999962
MATN3	ENSG00000132031	2	19992111	20012694	579.902	738.265	611.313	0.30534	0.00197714	0.0670598	0.999962
SETD3	ENSG00000183576	14	99397746	99480889	785.38	922.607	842.026	0.217055	0.00200786	0.0923222	0.999962
HSPA4	ENSG00000170606	5	133051962	133106449	2198.08	2484.12	2294.46	0.172767	0.00202198	0.0607156	0.999962
MYO19	ENSG00000278259	17	36495633	36543435	802.364	946.954	853.015	0.224964	0.00202369	0.0848179	0.999962
GPRC5A	ENSG00000013588	12	12890782	12917937	277.498	205.685	258.763	-0.360891	0.00203987	-0.0870806	0.999962
UBQLN1	ENSG00000135018	9	83659963	83708203	1328.18	1515.62	1390.24	0.18416	0.00212694	0.0621118	0.999962
UPK3B	ENSG00000243566	7	76510428	76516521	104.607	62.8369	85.97	-0.475722	0.00212842	-0.196629	0.999962
SLC16A10	ENSG00000112394	6	111087503	111231194	19.0213	41.656	19.1816	0.445943	0.00215372	0.021108	0.999962
IL17RE	ENSG00000163701	3	9902612	9916402	292.677	214.491	270.956	-0.368966	0.00216746	-0.0972581	0.999962
OCLN	ENSG00000197822	5	69492292	69558104	463.879	574.319	498.319	0.276642	0.00216746	0.0936498	0.999962
AJUBA	ENSG00000129474	14	22971174	22982642	584.545	480.978	585.517	-0.25602	0.00221206	0.00175293	0.999962
TRIP13	ENSG00000071539	5	892643	919357	553.306	664.926	534.605	0.247243	0.00223315	-0.0398886	0.999962
ACTN1	ENSG00000072110	14	68874143	68979440	1657.71	1890.22	1696.27	0.182183	0.00224798	0.0340748	0.999962
TEX2	ENSG00000136478	17	64147227	64263301	703.327	827.239	708.114	0.223716	0.00225422	0.0118233	0.999962
BACH1	ENSG00000156273	21	29194071	29630751	470.888	584.373	460.153	0.279341	0.00225422	-0.0259063	0.999962
SDC1	ENSG00000115884	2	20200797	20225433	461.425	576.403	484.147	0.285021	0.00227	0.0633142	0.999962
BRI3BP	ENSG00000184992	12	124993700	125031231	1436.64	1633.55	1443.51	0.178108	0.00227	0.00689105	0.999962
PDPR	ENSG00000090857	16	70113626	70162537	821.229	688.931	832.688	-0.232082	0.0023277	0.0156197	0.999962
MISP	ENSG00000099812	19	751126	764318	568.239	456.756	517.27	-0.277958	0.00235026	-0.119541	0.999962
DSP	ENSG00000096696	6	7541575	7586717	6147.82	5571.92	6250.92	-0.139	0.00246073	0.0234378	0.999962
LDLR	ENSG00000130164	19	11089362	11133816	984.728	1167.71	1011.3	0.229911	0.00248907	0.036998	0.999962
HPS1	ENSG00000107521	10	98416198	98446947	436.24	347.927	409.317	-0.287397	0.0025041	-0.0824249	0.999962
KLHL24	ENSG00000114796	3	183635568	183684477	378.555	283.794	372.407	-0.349302	0.00252471	-0.0219209	0.999962
ZBTB4	ENSG00000174282	17	7459366	7484263	704.475	597.044	712.399	-0.225662	0.00252471	0.0129944	0.999962
UNG	ENSG00000076248	12	109097574	109110992	947.41	1098.51	967.597	0.200816	0.00253502	0.0300926	0.999962
EIF3C	ENSG00000184110	16	28688558	28735730	5846.61	6295.87	6016.16	0.105905	0.00256062	0.0407367	0.999962
TBC1D16	ENSG00000167291	17	79932343	80035848	846.006	705.662	821.303	-0.242781	0.00256062	-0.0409546	0.999962
PEG10	ENSG00000242265	7	94656325	94669695	934.664	785.574	978.054	-0.23353	0.00258534	0.0598504	0.999962
SBDS	ENSG00000126524	7	66987677	66995601	1634.69	1847.39	1715.19	0.169236	0.00261184	0.0667664	0.999962
MAGI3	ENSG00000081026	1	113390749	113685923	372.141	462.256	372.214	0.277148	0.00261619	0.000212347	0.999962
CTNND1	ENSG00000198561	11	57753243	57819546	4988.17	4615.81	5000.3	-0.109195	0.00265289	0.00358038	0.999962
CLTC	ENSG00000141367	17	59619689	59696956	7069.1	7733.89	7379.82	0.126759	0.00269005	0.0604607	0.999962
XPO5	ENSG00000124571	6	43522330	43576075	900.468	1038.59	900.518	0.194162	0.00272673	0.000825369	0.999962
NPTXR	ENSG00000221890	22	38818452	38843982	606.805	500.6	581.759	-0.253286	0.0027581	-0.0567349	0.999962
HNRNPA1	ENSG00000135486	12	54280193	54287088	8369.15	9051.13	8429.58	0.111461	0.00283381	0.0106113	0.999962
ELOVL5	ENSG00000012660	6	53267398	53349179	1853.56	2159.67	1925.79	0.209406	0.00289059	0.0515431	0.999962
HIST1H2AC	ENSG00000180573	6	26124145	26139116	388.506	304.604	372.745	-0.309083	0.00289059	-0.0531857	0.999962
ZFP36L1	ENSG00000185650	14	68787660	68796253	1411.18	1237.12	1405.7	-0.184085	0.00289059	-0.00454572	0.999962
ALDOA	ENSG00000149925	16	30053090	30070457	10293.4	11448.7	10138.3	0.149109	0.00289059	-0.0210018	0.999962
COL4A5	ENSG00000188153	X	108439844	108697545	258.382	337.737	299.918	0.322165	0.00289059	0.174566	0.999962
ARHGEF10L	ENSG00000074964	1	17539835	17697874	225.035	163.214	221.042	-0.366397	0.00297054	-0.0254814	0.999962
ABHD17C	ENSG00000136379	15	80679684	80755621	226.982	164.505	216.91	-0.374382	0.00297502	-0.0606666	0.999962
CSE1L	ENSG00000124207	20	49046246	49096960	3742.03	4114.03	3784.12	0.133811	0.00302339	0.015148	0.999962
ERMP1	ENSG00000099219	9	5765076	5833117	879.334	752.081	868.254	-0.214872	0.00306092	-0.0173069	0.999962
ARSD	ENSG00000006756	X	2903970	2929351	686.084	571.803	694.524	-0.239731	0.00306092	0.0166406	0.999962
OLFML3	ENSG00000116774	1	113979391	114035572	1832.11	1595.13	1841.95	-0.191546	0.00315576	0.00664224	0.999962
SH3RF1	ENSG00000154447	4	169094256	169271105	163.082	218.367	165.36	0.346065	0.00318725	0.0152395	0.999962
LYPD3	ENSG00000124466	19	43460787	43465660	602.965	489.609	577.304	-0.270158	0.00318725	-0.0567245	0.999962
RPS26	ENSG00000197728	12	56041853	56044675	1338.29	1556.35	1400.23	0.205731	0.00326273	0.0618552	0.999962
GALNT5	ENSG00000136542	2	157257598	157314211	266.317	340.908	320.449	0.311212	0.00329273	0.229856	0.999962
NSUN2	ENSG00000037474	5	6599239	6633291	1219.58	1386.84	1255.96	0.178131	0.00329273	0.043222	0.999962
FANCI	ENSG00000140525	15	89243949	89317261	925.445	1068.41	963.796	0.195683	0.00329273	0.0562605	0.999962
SYTL1	ENSG00000142765	1	27342020	27353937	410.224	321.365	369.602	-0.305578	0.00331552	-0.128503	0.999962
GINS2	ENSG00000131153	16	85676198	85690073	866.209	1002.52	879.561	0.202569	0.00331563	0.0214991	0.999962
MCMBP	ENSG00000197771	10	119829404	119892556	563.129	669.016	593.637	0.234734	0.00336885	0.0727046	0.999962
SNPH	ENSG00000101298	20	1266316	1309328	36.198	66.7777	47.9314	0.432447	0.00344029	0.188558	0.999962
CLOCK	ENSG00000134852	4	55427903	55547138	296.706	375.465	324.332	0.301258	0.00346209	0.112323	0.999962
NXN	ENSG00000167693	17	799313	979770	250.324	184.623	202.812	-0.357603	0.0035732	-0.241814	0.999962
WFDC21P	ENSG00000261040	17	60083566	60091885	26.9779	51.7763	36.0332	0.435587	0.00357889	0.178658	0.999962
SEMA6A	ENSG00000092421	5	116443616	116574934	230.662	171.457	204.613	-0.351622	0.00362105	-0.146059	0.999962
ICMT	ENSG00000116237	1	6221193	6235972	1030.42	1183.98	1002.67	0.190372	0.00363342	-0.0378793	0.999962
E2F1	ENSG00000101412	20	33675683	33686404	373.935	464.353	370.629	0.274649	0.00365775	-0.0101904	0.999962
ATP2C1	ENSG00000017260	3	130850595	131016712	1458.44	1672.27	1551.43	0.188361	0.00375831	0.0837543	0.999962
PTRF	ENSG00000177469	17	42402452	42423517	333.422	264.162	295.666	-0.296018	0.0038256	-0.151968	0.999962
ALDH2	ENSG00000111275	12	111766887	111817529	198.827	141.03	190.565	-0.384446	0.00383234	-0.0497932	0.999962
HSPE1	ENSG00000115541	2	197499994	197503457	741.835	868.334	752.301	0.214231	0.00391792	0.0180164	0.999962
ZNF609	ENSG00000180357	15	64460742	64686068	617.637	734.669	661.956	0.23363	0.00391915	0.0936499	0.999962
SFPQ	ENSG00000116560	1	35176378	35193148	2324.17	2571.84	2363.28	0.141735	0.00392972	0.0240538	0.999962
TM7SF2	ENSG00000149809	11	65111845	65116384	1545.26	1290.18	1499.9	-0.239873	0.00395448	-0.0390138	0.999962
KIAA0100	ENSG00000007202	17	28614440	28645454	4594.91	5037.01	4663.32	0.13043	0.00399158	0.0203868	0.999962
SUSD3	ENSG00000157303	9	93058688	93085138	87.8451	128.802	86.815	0.390489	0.0039971	0.00971642	0.999962
GLO1	ENSG00000124767	6	38675925	38703141	2211.73	2463.41	2265.47	0.152123	0.0040001	0.0342361	0.999962
RPL21P16	ENSG00000220842	10	120354701	120355183	1288.22	1518.97	1387.56	0.220566	0.00410047	0.099662	0.999962
ABC13-47488600E17.1	ENSG00000283199	13	113953705	113973997	57.8954	29.3116	59.2635	-0.46296	0.00410047	0.000628672	0.999962
MAPK8IP3	ENSG00000138834	16	1706183	1770317	164.955	107.352	135.842	-0.417	0.00410047	-0.193482	0.999962
JMJD6	ENSG00000070495	17	76712832	76726799	281.81	358.384	302.421	0.299493	0.00415141	0.0904232	0.999962
GMPPB	ENSG00000173540	3	49716844	49723951	285.124	367.733	298.26	0.314951	0.00420954	0.061192	0.999962
VEPH1	ENSG00000197415	3	157259742	157533619	401.669	320.65	396.167	-0.286754	0.00427405	-0.0204586	0.999962
ECH1	ENSG00000104823	19	38815422	38832005	1161.93	1000.52	1081.99	-0.204527	0.00427405	-0.0963551	0.999962
PAIP1	ENSG00000172239	5	43526267	43557758	1527.9	1749.07	1606.34	0.186319	0.0043312	0.0681828	0.999962
TXNL4A	ENSG00000141759	18	79970811	80033949	353.544	445.87	384.602	0.286108	0.0043312	0.0995569	0.999962
KIRREL	ENSG00000183853	1	157993273	158100262	118.848	169.742	122.572	0.376122	0.00434273	0.0367516	0.999962
PLXNB1	ENSG00000164050	3	48403854	48430051	682.122	564.164	648.369	-0.247425	0.00434715	-0.0648787	0.999962
UBL3	ENSG00000122042	13	29764371	29850684	901.385	632.828	866.051	-0.387376	0.00434715	-0.0462197	0.999962
COL12A1	ENSG00000111799	6	75084326	75206051	7900.87	8826.52	8725.61	0.154666	0.00441268	0.138156	0.870561
SLC16A3	ENSG00000141526	17	82228397	82261129	598.584	739.77	573.98	0.271336	0.00443731	-0.0511415	0.999962
SPDEF	ENSG00000124664	6	34537802	34556333	2134.16	1845.85	2064.22	-0.199475	0.00451078	-0.0445815	0.999962
TSC22D3	ENSG00000157514	X	107713221	107777342	154.197	107.79	157.843	-0.390159	0.00460758	0.0169535	0.999962
LINC01578	ENSG00000272888	15	92882707	92899701	466.324	560.724	503.292	0.241812	0.00473994	0.102791	0.999962
TPP1	ENSG00000166340	11	6612763	6619461	1053.43	905.251	1044.88	-0.208302	0.00476533	-0.0126725	0.999962
AP2A1	ENSG00000196961	19	49766968	49807113	909.944	1056.27	955.463	0.20386	0.0047866	0.0683307	0.999962
AC007743.1	ENSG00000233251	2	56173534	56185770	370.415	291.948	360.955	-0.303424	0.00479551	-0.0412677	0.999962
AARS	ENSG00000090861	16	70252295	70289543	2878.25	2600.51	2839.36	-0.14333	0.00483779	-0.0188915	0.999962
CAP2	ENSG00000112186	6	17393216	17557792	1155.81	991.254	1129.1	-0.208846	0.00498137	-0.0335835	0.999962
NLN	ENSG00000123213	5	65722196	65871725	564.375	668.559	601.977	0.230587	0.00507403	0.0889899	0.999962
PSMA2	ENSG00000106588	7	42916857	42932223	1548.97	1732.27	1619.1	0.157643	0.00507403	0.0626478	0.999962
TMOD3	ENSG00000138594	15	51829628	51947295	834.807	988.739	881.138	0.228605	0.00507403	0.0733142	0.999962
ANP32A	ENSG00000140350	15	68778535	68820897	1220.38	1391.19	1267.41	0.178258	0.00507403	0.0506538	0.999962
LMO7	ENSG00000136153	13	75620434	75859870	298.467	226.621	308.99	-0.328359	0.00509733	0.0404039	0.999962
DPP9	ENSG00000142002	19	4675224	4724673	253.938	327.247	272.353	0.304897	0.0051291	0.0839936	0.999962
ESR1	ENSG00000091831	6	151656691	152129619	1915.8	1684.4	1947.99	-0.177621	0.00513303	0.0205196	0.999962
H3F3B	ENSG00000132475	17	75776434	75785893	4215.17	4578.3	4213.68	0.116185	0.00513303	-0.00049399	0.999962
PGM2	ENSG00000169299	4	37826633	37862937	433.425	522.412	450.975	0.243695	0.00514779	0.0535259	0.999962
EGLN2	ENSG00000269858	19	40798996	40808433	846.749	704.23	804.108	-0.243375	0.00521394	-0.0666546	0.999962
DDX3X	ENSG00000215301	X	41333348	41364472	3523.08	3896.21	3665.97	0.142156	0.00521394	0.0547916	0.999962
NIN	ENSG00000100503	14	50719763	50831121	561.269	674.052	580.199	0.240754	0.00528959	0.0420308	0.999962
DLG1	ENSG00000075711	3	197042560	197299300	2519.76	2842.17	2654.32	0.166681	0.00532745	0.0715178	0.999962
ALCAM	ENSG00000170017	3	105366909	105576900	1607.41	1315.85	1597.48	-0.260538	0.0053737	-0.00931273	0.999962
HNRNPF	ENSG00000169813	10	43385617	43409166	5454.44	5931.91	5462.52	0.117471	0.00549976	0.00200856	0.999962
TP53INP1	ENSG00000164938	8	94925972	94949411	441.525	349.735	432.573	-0.293732	0.00561266	-0.0262269	0.999962
HSPH1	ENSG00000120694	13	31134974	31162388	990.494	1134.58	975.567	0.187378	0.00564267	-0.0196072	0.999962
KLHDC7A	ENSG00000179023	1	18480982	18486126	180.94	126.805	176.695	-0.389736	0.00564551	-0.0341692	0.999962
SQLE	ENSG00000104549	8	124998497	125022283	1745.22	1962.21	1850.57	0.163195	0.00570357	0.0808622	0.999962
TFF3	ENSG00000160180	21	42311667	42315651	1681.95	1434.14	1566.65	-0.214012	0.00570357	-0.0961281	0.999962
OLA1	ENSG00000138430	2	174072447	174248698	881.698	1019.11	926.306	0.196714	0.00579484	0.064533	0.999962
HACD4	ENSG00000188921	9	20999515	21031636	185.554	135.119	162.941	-0.361348	0.00579484	-0.159141	0.999962
H1F0	ENSG00000189060	22	37805093	37807436	2517.36	2264.59	2595.69	-0.146513	0.00583146	0.0434963	0.999962
KIF1B	ENSG00000054523	1	10210805	10381603	469.579	566.466	500.977	0.243873	0.00583256	0.0821144	0.999962
EEF1B2	ENSG00000114942	2	206159585	206162928	1845.89	2044.42	1845.49	0.142914	0.00586098	0.000255906	0.999962
HPRT1	ENSG00000165704	X	134460153	134520513	214.913	280.282	221.959	0.319134	0.00586098	0.0375676	0.999962
ABCA2	ENSG00000107331	9	137007227	137028922	2342.72	2052.79	2269.53	-0.182221	0.00603277	-0.0440581	0.999962
LINC00963	ENSG00000204054	9	129483451	129513686	243.734	184.897	209.757	-0.328629	0.00604454	-0.178338	0.999962
VDAC3	ENSG00000078668	8	42391624	42405897	1967.79	2183.2	1955.19	0.143437	0.00608809	-0.00891714	0.999962
TNFAIP1	ENSG00000109079	17	28335602	28347009	800.926	925.48	825.502	0.194343	0.00610164	0.042968	0.999962
BAMBI	ENSG00000095739	10	28677342	28682939	339.75	265.607	331.89	-0.308567	0.00626373	-0.0369841	0.999962
EIF2S2	ENSG00000125977	20	34088298	34112332	1992.1	2201.26	2080.58	0.140996	0.00626373	0.0602759	0.999962
MT-CO2	ENSG00000198712	MT	7586	8269	37090.8	31078.2	36201.8	-0.234333	0.00626373	-0.0321277	0.999962
STAU1	ENSG00000124214	20	49113339	49188367	1977.24	2182.37	2049.19	0.138008	0.00636837	0.0498762	0.999962
RAB30	ENSG00000137502	11	82973133	83071923	489.295	609.376	510.348	0.280806	0.00645496	0.052401	0.999962
EFS	ENSG00000100842	14	23356402	23365752	176.411	231.781	217.042	0.321435	0.00655058	0.245083	0.999962
NECAB3	ENSG00000125967	20	33657087	33674463	482.1	388.848	457.985	-0.273566	0.00656124	-0.0665804	0.999962
PTBP1	ENSG00000011304	19	797075	812327	2074.28	2351.46	2111.51	0.171849	0.00658132	0.0230984	0.999962
ARCN1	ENSG00000095139	11	118572390	118603033	3444.93	3739.5	3540.86	0.117271	0.00660247	0.038591	0.999962
MT-ND3	ENSG00000198840	MT	10059	10404	10222.6	9267.18	9996.37	-0.137661	0.00660247	-0.0312555	0.999962
DUSP4	ENSG00000120875	8	29333064	29350668	772.819	892.302	818.965	0.197134	0.00675156	0.0796694	0.999962
KNTC1	ENSG00000184445	12	122527246	122626396	586.318	695.252	639.817	0.223877	0.00677009	0.114614	0.999962
SEC61G	ENSG00000132432	7	54752250	54759974	617.67	724.159	661.012	0.212565	0.00679082	0.0882683	0.999962
DDX46	ENSG00000145833	5	134758771	134855133	1110.1	1289.23	1140.44	0.202158	0.00681351	0.0354093	0.999962
CCT7	ENSG00000135624	2	73233420	73253021	1766.49	1952.47	1830.66	0.142701	0.00684497	0.0505167	0.999962
CD44	ENSG00000026508	11	35138870	35232402	296.687	372.507	317.892	0.281919	0.00691751	0.0856214	0.999962
CALM2	ENSG00000143933	2	47160082	47176601	3242.04	3644.1	3372.15	0.161855	0.00695628	0.0544914	0.999962
EXOC7	ENSG00000182473	17	76081017	76121576	1394.01	1224.22	1374.45	-0.179382	0.00702551	-0.0198819	0.999962
RGS16	ENSG00000143333	1	182598623	182604408	57.1999	91.9409	49.8276	0.410265	0.00707136	-0.0767791	0.999962
S100A4	ENSG00000196154	1	153543613	153550136	329.845	260.527	323.159	-0.294217	0.00707136	-0.0313287	0.999962
SULF2	ENSG00000196562	20	47656348	47786616	106.902	71.2109	98.9358	-0.396003	0.00707136	-0.0827663	0.999962
ORMDL2	ENSG00000123353	12	55817919	55821879	538.337	640.168	577.644	0.230171	0.00707216	0.0959003	0.999962
RPL36AL	ENSG00000165502	14	49618519	49620685	2117.32	2336.5	2143.17	0.138325	0.00707216	0.0176441	0.999962
CRIP1	ENSG00000213145	14	105486317	105488947	1709.9	1500.08	1631.28	-0.18205	0.00707216	-0.0645604	0.999962
ATF4	ENSG00000128272	22	39519695	39522685	2105.08	1910.76	2074.33	-0.135213	0.00707216	-0.0203257	0.999962
AGPAT5	ENSG00000155189	8	6708357	6759666	277.24	353.156	288.9	0.294509	0.00707331	0.0471166	0.999962
DENR	ENSG00000139726	12	122752774	122771064	1590.2	1805.57	1696.77	0.174731	0.00707331	0.0877806	0.999962
WDR76	ENSG00000092470	15	43826963	43868419	315.711	390.911	337.996	0.2694	0.00707331	0.0847782	0.999962
AHCY	ENSG00000101444	20	34280268	34311802	3262.37	3595.23	3321.12	0.136757	0.00707331	0.0257582	0.999962
YWHAH	ENSG00000128245	22	31944461	31957603	476.25	567.556	503.425	0.229514	0.00707331	0.0754918	0.999962
PTGES3	ENSG00000110958	12	56663341	56688408	6178.17	6847.63	6303.33	0.143647	0.00710906	0.0282299	0.999962
ECI2	ENSG00000198721	6	4115689	4135597	683.308	573.211	660.426	-0.230227	0.00714625	-0.0441031	0.999962
KRT18	ENSG00000111057	12	52948871	52952901	19131.2	20676.6	19313.1	0.110369	0.00717183	0.0135818	0.999962
TSKU	ENSG00000182704	11	76782251	76798154	285.308	361.261	287.842	0.291767	0.00718822	0.0138295	0.999962
KARS	ENSG00000065427	16	75627474	75648643	1543.82	1728.8	1582.26	0.156757	0.00718822	0.0353524	0.999962
NFIL3	ENSG00000165030	9	91409045	91423862	121.921	170.388	126.147	0.357069	0.00720491	0.0423751	0.999962
WAPL	ENSG00000062650	10	86435256	86521815	1338.37	1508.66	1419.43	0.166987	0.00724329	0.0800741	0.999962
GMPS	ENSG00000163655	3	155870536	155944026	1780.4	1979.57	1849.03	0.147379	0.00726125	0.0513776	0.999962
MKNK2	ENSG00000099875	19	2037465	2051244	1170.14	1017.33	1148.21	-0.192486	0.00726125	-0.0250245	0.999962
IMP3	ENSG00000177971	15	75639085	75648706	545.025	652.809	589.451	0.235914	0.00737958	0.10425	0.999962
SLC25A5	ENSG00000005022	X	119468400	119471319	1926.83	2160.63	1943.25	0.161054	0.00738095	0.0132054	0.999962
ADAMTS4	ENSG00000158859	1	161184308	161199056	22.8516	45.1401	24.5599	0.384395	0.00740843	0.0543145	0.999962
BARD1	ENSG00000138376	2	214725646	214809711	259.284	333.452	264.678	0.303783	0.00740843	0.0220196	0.999962
FLT4	ENSG00000037280	5	180601506	180649624	212.415	157.673	197.103	-0.336932	0.00740843	-0.0905029	0.999962
SET	ENSG00000119335	9	128683424	128696400	5891.21	6445.7	6062.01	0.126636	0.00740843	0.0403922	0.999962
THRA	ENSG00000126351	17	40058290	40093867	396.233	315.644	343.152	-0.284689	0.00740843	-0.177971	0.999962
STT3B	ENSG00000163527	3	31532638	31637622	2431.42	2780.12	2644.36	0.183722	0.0074099	0.114329	0.999962
SPAG1	ENSG00000104450	8	100157906	100259278	247.093	313.054	275.563	0.29657	0.0074099	0.133023	0.999962
FUT11	ENSG00000196968	10	73772291	73780251	182.926	238.356	177.656	0.314491	0.0074099	-0.0339176	0.999962
SLC23A1	ENSG00000170482	5	139367196	139384553	97.3699	61.7031	74.9085	-0.41634	0.00751545	-0.250342	0.999962
GBA	ENSG00000177628	1	155234452	155244699	1783.29	1589.67	1708.53	-0.156849	0.00754883	-0.0565893	0.999962
PMEPA1	ENSG00000124225	20	57648392	57711536	477.606	390.242	459.252	-0.260767	0.0076555	-0.0526696	0.999962
SUB1	ENSG00000113387	5	32531633	32604079	1647.67	1940.19	1782.04	0.218409	0.00778638	0.104564	0.999962
ACSL1	ENSG00000151726	4	184755595	184826818	803.854	680.271	789.909	-0.218437	0.0078293	-0.0253676	0.999962
ORAI1	ENSG00000276045	12	121626550	121642677	284.602	354.002	287.38	0.27305	0.00782965	0.0162514	0.999962
PGM1	ENSG00000079739	1	63593276	63660245	389.246	469.674	408.337	0.245461	0.00798166	0.065334	0.999962
MYBL2	ENSG00000101057	20	43667019	43716496	906.147	1043.53	900.542	0.194356	0.00812511	-0.00283947	0.999962
MAPRE1	ENSG00000101367	20	32819893	32850405	2355.04	2576.33	2348.18	0.127074	0.00816936	-0.00378641	0.999962
HSBP1	ENSG00000230989	16	83807843	83819737	2230.75	2447.76	2354.12	0.130893	0.00820314	0.0752974	0.999962
ARHGEF6	ENSG00000129675	X	136665547	136782088	232.509	172.714	236.545	-0.340253	0.00821549	0.014821	0.999962
FDPS	ENSG00000160752	1	155308748	155320666	1620.11	1818.94	1739.55	0.161389	0.00831779	0.0994754	0.999962
XRCC5	ENSG00000079246	2	216107464	216206303	3621.2	3960.17	3643.08	0.126029	0.00842408	0.00861717	0.999962
F11R	ENSG00000158769	1	160995211	161021348	3242.19	3541.18	3335.06	0.12591	0.00844362	0.0399156	0.999962
USP9X	ENSG00000124486	X	41085635	41236579	1482.02	1677.01	1564.54	0.169069	0.00847736	0.0721048	0.999962
TRAM2	ENSG00000065308	6	52497402	52576915	599.078	495.815	580.586	-0.243535	0.00851308	-0.0389663	0.999962
THYN1	ENSG00000151500	11	134248279	134253370	438.507	349.184	408.209	-0.286833	0.00854871	-0.0913609	0.999962
MAGED1	ENSG00000179222	X	51803007	51902357	2313.97	2091.65	2328.19	-0.140962	0.00861763	0.0086015	0.999962
EIF4A2	ENSG00000156976	3	186783205	186789900	7849.78	7080.76	7734.3	-0.144296	0.00862062	-0.020947	0.999962
AGR3	ENSG00000173467	7	16859405	16881987	680.763	574.037	699.325	-0.22623	0.00862062	0.0325558	0.999962
PPFIA1	ENSG00000131626	11	70270700	70384403	757.313	874.473	786.309	0.1929	0.00862062	0.0495543	0.999962
PLA2G6	ENSG00000184381	22	38111495	38205690	54.4027	30.2392	53.9674	-0.405272	0.00862062	-0.00874977	0.999962
RPL14	ENSG00000188846	3	40457292	40468587	4363.39	4707.59	4388.07	0.108615	0.00863897	0.00889578	0.999962
TMEM87B	ENSG00000153214	2	112055223	112119318	782.812	926.94	834.366	0.223603	0.00867087	0.0856587	0.999962
LRPPRC	ENSG00000138095	2	43886508	43996005	2691.75	2985.26	2716.92	0.144295	0.00882717	0.0120278	0.999962
ATG16L2	ENSG00000168010	11	72814308	72843674	124.095	84.9119	112.57	-0.372908	0.00894527	-0.101746	0.999962
BCL2L1	ENSG00000171552	20	31664452	31723989	2463.59	2230.4	2387.12	-0.139479	0.00912108	-0.044413	0.999962
CNN3	ENSG00000117519	1	94896949	94927278	2527.95	2765.69	2679.79	0.126962	0.00915281	0.081507	0.999962
NEURL1B	ENSG00000214357	5	172641266	172691540	410.303	329.311	380.871	-0.273339	0.00974578	-0.0919935	0.999962
TNS3	ENSG00000136205	7	47275154	47582558	1248.86	1102.57	1215.77	-0.170478	0.00974578	-0.0375908	0.999962
BCL9L	ENSG00000186174	11	118893875	118925608	1854.98	1633.15	1886.25	-0.176061	0.00978111	0.0226466	0.999962
CCNE1	ENSG00000105173	19	29811898	29824308	42.4489	68.6664	52.7048	0.390557	0.00978111	0.173699	0.999962
JRK	ENSG00000234616	8	142657460	142681968	248.043	193.189	243.181	-0.298546	0.0101692	-0.0262298	0.999962
DDX39B	ENSG00000198563	6	31530219	31542448	1938.77	1719.98	1908.32	-0.162631	0.0102939	-0.0217843	0.999962
SNAP29	ENSG00000099940	22	20858983	20891218	661.596	761.84	649.522	0.19545	0.010382	-0.022995	0.999962
SRGAP2	ENSG00000266028	1	206203345	206464443	550.341	456.945	550.919	-0.243319	0.0105043	-0.00424596	0.999962
HSD17B1	ENSG00000108786	17	42549214	42555213	292.975	231.568	267.159	-0.289421	0.0105821	-0.117399	0.999962
PSMD11	ENSG00000108671	17	32444261	32483318	1662.09	1846.34	1641.99	0.147561	0.0106236	-0.0181382	0.999962
RHBDF1	ENSG00000007384	16	58059	76355	575.872	478.608	548.936	-0.244952	0.0107235	-0.0664463	0.999962
IFT80	ENSG00000068885	3	160256986	160399880	710.49	592.293	673.485	-0.240289	0.0107776	-0.0731494	0.999962
NDE1	ENSG00000072864	16	15643267	15726353	476.919	575.774	525.096	0.244934	0.0107908	0.123098	0.999962
ADD3	ENSG00000148700	10	109996368	110135565	196.005	142.545	199.108	-0.354907	0.0107943	0.0155366	0.999962
GNB4	ENSG00000114450	3	179396089	179451590	1975.08	2507.18	2090.3	0.29154	0.0108548	0.0692637	0.999962
LCN2	ENSG00000148346	9	128149071	128153455	1533.67	1354.85	1467.41	-0.167959	0.0109217	-0.0605123	0.999962
PITPNA	ENSG00000174238	17	1517718	1562816	1100.24	1234.2	1153.33	0.15813	0.0109217	0.0654096	0.999962
PTPRU	ENSG00000060656	1	29236516	29326813	564.94	470.39	574.176	-0.236473	0.0109244	0.0207314	0.999962
MATN2	ENSG00000132561	8	97868840	98036716	364.255	293.355	354.478	-0.272278	0.0110123	-0.0380605	0.999962
GYS1	ENSG00000104812	19	48968125	48993310	523.283	625.842	545.947	0.232853	0.0110865	0.0543046	0.999962
PDE4DIP	ENSG00000178104	1	148808181	149048286	870.531	759.69	858.652	-0.188644	0.0111343	-0.0187646	0.999962
ASAP3	ENSG00000088280	1	23428563	23484568	569.403	480.986	539.974	-0.224488	0.0111635	-0.071915	0.999962
PPIF	ENSG00000108179	10	79347469	79355337	978.292	1126.11	986.325	0.190167	0.0112411	0.0114666	0.999962
GPRC5C	ENSG00000170412	17	74424851	74451653	941.884	813.099	899.267	-0.197492	0.0112411	-0.0627277	0.999962
SIDT1	ENSG00000072858	3	113532296	113629578	819.114	941.034	834.765	0.183359	0.0112453	0.0224226	0.999962
RRS1	ENSG00000179041	8	66429028	66430733	419.147	506.342	443.184	0.246606	0.0113186	0.073383	0.999962
GREB1L	ENSG00000141449	18	21242242	21525417	40.17	68.1608	51.0579	0.394514	0.0113974	0.170599	0.999962
PLD3	ENSG00000105223	19	40348456	40380439	943.465	805.029	916.19	-0.211378	0.0114004	-0.0385544	0.999962
ALDH3A2	ENSG00000072210	17	19648136	19677598	905.901	785.166	860.62	-0.194657	0.0114405	-0.0679389	0.999962
DNALI1	ENSG00000163879	1	37556919	37566857	615.249	519.232	602.672	-0.221229	0.0114812	-0.0299576	0.999962
EIF3B	ENSG00000106263	7	2354086	2380745	3175.88	3445.08	3146.16	0.115272	0.0114993	-0.0135475	0.999962
PDK2	ENSG00000005882	17	50094737	50112152	529.764	441.539	536.54	-0.236154	0.0115036	0.0176275	0.999962
SLC16A6	ENSG00000108932	17	68267026	68291267	183.07	253.249	210.758	0.348318	0.0115036	0.148704	0.999962
TMEM97	ENSG00000109084	17	28319095	28328685	923.955	1052.04	997.546	0.180138	0.0115329	0.103498	0.999962
MAP3K12	ENSG00000139625	12	53479669	53500063	161.892	114.119	159.225	-0.3548	0.0115856	-0.0184534	0.999962
NME2	ENSG00000243678	17	51165435	51171747	2800.72	3067.14	2694.3	0.12816	0.0115968	-0.0535763	0.999962
KDELR3	ENSG00000100196	22	38468062	38483447	201.988	259.353	218.785	0.299728	0.011743	0.0975569	0.999962
PSMD2	ENSG00000175166	3	184298709	184309054	6049.19	6551.66	6134.06	0.113436	0.0118421	0.0201156	0.999962
IVNS1ABP	ENSG00000116679	1	185296388	185317329	691.053	808.946	723.292	0.211202	0.0120222	0.0633018	0.999962
KAZALD1	ENSG00000107821	10	101061841	101068131	757.042	634.502	723.776	-0.231848	0.012031	-0.056614	0.999962
SF3B3	ENSG00000189091	16	70523788	70577670	2357.14	2579.74	2491.78	0.128467	0.0121038	0.0786461	0.999962
LRRN3	ENSG00000173114	7	111091006	111125454	653.589	546.978	605.47	-0.228839	0.0121175	-0.100567	0.999962
GRIK3	ENSG00000163873	1	36795527	37034129	952.834	822.622	900.577	-0.197228	0.012391	-0.0749616	0.999962
WDHD1	ENSG00000198554	14	54938950	55027105	415.581	508.427	436.935	0.257422	0.0124176	0.0603202	0.999962
HEG1	ENSG00000173706	3	124965710	125055958	311.018	246.314	308.21	-0.283801	0.0124977	-0.0144089	0.999962
MAN2A1	ENSG00000112893	5	109689366	109869625	728.834	841.438	783.849	0.194092	0.0125216	0.0980013	0.999962
ABL1	ENSG00000097007	9	130713946	130887675	899.602	782.755	851.753	-0.187811	0.0125216	-0.0734766	0.999962
PTGES	ENSG00000148344	9	129738331	129753047	1460.32	1262.73	1353.39	-0.195856	0.0126496	-0.103032	0.999962
DNAJC4	ENSG00000110011	11	64230278	64234286	373.628	301.103	352.394	-0.267489	0.0126496	-0.0760762	0.999962
NANS	ENSG00000095380	9	98056739	98083075	682.866	793.356	673.585	0.200419	0.0127078	-0.0188161	0.999962
NCAPD3	ENSG00000151503	11	134150119	134225454	1554.11	1729.39	1570.72	0.147548	0.0127078	0.0145177	0.999962
URB2	ENSG00000135763	1	229626234	229660199	305.312	378.92	313.176	0.265221	0.0127358	0.0294189	0.999962
UBQLN4	ENSG00000160803	1	156035301	156053794	1602.07	1779.77	1665.57	0.146329	0.0128789	0.052443	0.999962
PFKL	ENSG00000141959	21	44300051	44327376	1450.96	1708.53	1443.96	0.216974	0.0128789	-0.00556822	0.999962
SLC7A8	ENSG00000092068	14	23125295	23183674	889.611	771.25	883.324	-0.191945	0.0129478	-0.00902623	0.999962
STEAP4	ENSG00000127954	7	88270892	88306891	28.794	51.373	28.7094	0.403248	0.0131725	0.0135789	0.999962
ARHGAP32	ENSG00000134909	11	128965060	129279324	1260.57	1108.76	1277.41	-0.17256	0.0131725	0.0176282	0.999962
IPO7	ENSG00000205339	11	9384622	9448126	2344.39	2606.4	2385.79	0.146926	0.0131725	0.0229064	0.999962
METAP2	ENSG00000111142	12	95473520	95515839	1465.29	1638.89	1489.8	0.154763	0.0132348	0.0225383	0.999962
CAPRIN1	ENSG00000135387	11	34051683	34101156	4476.03	4833.2	4632.29	0.108363	0.0132458	0.0484781	0.999962
MKI67	ENSG00000148773	10	128096659	128126385	840.739	957.004	910.951	0.179277	0.0132584	0.109102	0.999962
KCNQ5	ENSG00000185760	6	72621792	73198851	61.5378	96.7467	64.6778	0.38662	0.0133505	0.0493031	0.999962
EPCAM	ENSG00000119888	2	47345158	47387601	1662.05	1897.68	1717.21	0.179954	0.0133575	0.043884	0.999962
PPP4R4	ENSG00000119698	14	94146128	94279735	311.63	238.414	307.786	-0.307676	0.0133575	-0.0144438	0.999962
CMTM4	ENSG00000183723	16	66614750	66696707	966.575	1087.08	1024.8	0.161738	0.0134586	0.0796259	0.999962
SPG21	ENSG00000090487	15	64963021	64990310	1433.34	1599.22	1468.48	0.150803	0.0135464	0.0310553	0.999962
ZWINT	ENSG00000122952	10	56357228	56361275	1193.62	1328.16	1208.25	0.148324	0.0135618	0.0194166	0.999962
HHAT	ENSG00000054392	1	210328252	210676296	220.192	168.255	197.269	-0.317911	0.0136255	-0.130043	0.999962
LAPTM4A	ENSG00000068697	2	20032650	20052028	1664.26	1495.87	1613.61	-0.147897	0.013702	-0.0436738	0.999962
POLD4	ENSG00000175482	11	67350777	67356972	574.854	452.094	545.566	-0.294385	0.0137315	-0.0627403	0.999962
SYT7	ENSG00000011347	11	61515313	61581148	1742.96	1551.51	1634.08	-0.161911	0.0139336	-0.0895889	0.999962
FLNB	ENSG00000136068	3	58008400	58172251	3242.05	2882.91	3158.59	-0.160626	0.0141793	-0.0365143	0.999962
GPX8	ENSG00000164294	5	55160118	55167071	419.905	339.924	448.687	-0.264448	0.0141793	0.081276	0.999962
SMN1	ENSG00000172062	5	70925030	70953942	591.328	717.614	651.839	0.245518	0.0141793	0.121337	0.999962
EIF3A	ENSG00000107581	10	119033670	119080823	2647.31	2903.6	2768.56	0.129994	0.0141793	0.0632041	0.999962
KIFC3	ENSG00000140859	16	57758217	57863053	211.412	161.114	170.438	-0.317799	0.0141793	-0.25282	0.999962
GDI2	ENSG00000057608	10	5765223	5842132	3839.07	4157.64	3757.66	0.112576	0.014249	-0.0302354	0.999962
TXNDC5	ENSG00000239264	6	7881517	7910814	2469.59	2750.74	2498.17	0.148886	0.0142781	0.0143166	0.999962
DNMT1	ENSG00000130816	19	10133345	10231286	789.484	898.568	771.923	0.177461	0.0142781	-0.0280967	0.999962
TOR3A	ENSG00000186283	1	179081377	179098023	724.981	835.634	734.593	0.188735	0.0144932	0.0205297	0.999962
PCSK6	ENSG00000140479	15	101297142	101525202	142.339	190.865	136.013	0.322079	0.014576	-0.0450671	0.999962
LMX1B	ENSG00000136944	9	126614443	126701032	323.384	257.961	295.997	-0.276955	0.014599	-0.110564	0.999962
C21orf2	ENSG00000160226	21	44328944	44339402	215.193	270.259	222.81	0.278389	0.0146131	0.0443869	0.999962
CD82	ENSG00000085117	11	44564427	44620363	2039.63	1812.72	1960.55	-0.163256	0.014672	-0.0545679	0.999962
PXK	ENSG00000168297	3	58332880	58426126	678.339	583.556	694.327	-0.200054	0.0150317	0.0319111	0.999962
NOMO2	ENSG00000185164	16	18417325	18562211	2130.6	2446.53	2160.29	0.186818	0.015147	0.0200267	0.999962
TSPAN17	ENSG00000048140	5	176647387	176659054	330.935	400.291	301.436	0.247479	0.0152542	-0.110157	0.999962
SELENOM	ENSG00000198832	22	31104772	31120069	421.882	531.217	418.4	0.278783	0.0153618	-0.0080752	0.999962
MRPS23	ENSG00000181610	17	57834781	57850056	877.503	992.342	907.475	0.16982	0.0155264	0.0478415	0.999962
RAB18	ENSG00000099246	10	27504174	27542237	3797.86	3321.54	3825.01	-0.1822	0.0156126	0.00913116	0.999962
NUS1	ENSG00000153989	6	117675502	117710640	665.897	787.407	719.378	0.21889	0.0157022	0.101525	0.999962
KIAA1429	ENSG00000164944	8	94487693	94553529	1133.33	1275.42	1156.5	0.164821	0.0157022	0.0296173	0.999962
LITAF	ENSG00000189067	16	11547722	11636381	2129.54	1934.8	2139.29	-0.132404	0.0158567	0.00807904	0.999962
OS9	ENSG00000135506	12	57693955	57721557	4211.73	3886.9	4130.05	-0.112495	0.0160374	-0.0272258	0.999962
RAB11FIP4	ENSG00000131242	17	31391624	31538217	622.769	525.02	597.758	-0.223281	0.0160589	-0.0547277	0.999962
SORBS2	ENSG00000154556	4	185585444	185956652	153.006	109.68	137.466	-0.348128	0.0161081	-0.122736	0.999962
EIF5B	ENSG00000158417	2	99337353	99401326	947.377	1093.49	993.677	0.19188	0.0162167	0.0622083	0.999962
JDP2	ENSG00000140044	14	75427716	75474111	254.884	200.072	275.015	-0.294324	0.0163067	0.0927576	0.999962
FAM171B	ENSG00000144369	2	186693971	186765965	23.693	46.7387	29.5633	0.375813	0.016507	0.106969	0.999962
PTGER4	ENSG00000171522	5	40679498	40693735	660.55	554.303	702.258	-0.229383	0.0165277	0.0789167	0.999962
CD46	ENSG00000117335	1	207752057	207795513	6388.98	6964.04	6539.85	0.121279	0.0165376	0.0325583	0.999962
NIPA2	ENSG00000140157	15	22838641	22868384	735.942	867.614	783.984	0.214511	0.0165376	0.0814786	0.999962
CD9	ENSG00000010278	12	6199715	6238271	618.725	519.237	594.771	-0.228603	0.016615	-0.0548701	0.999962
PIK3R1	ENSG00000145675	5	68215720	68301821	477.367	394.013	468.648	-0.247773	0.0166437	-0.0257079	0.999962
ELOVL1	ENSG00000066322	1	43363397	43368074	896.873	1026.13	909.519	0.186708	0.0167239	0.0202634	0.999962
AIMP2	ENSG00000106305	7	6009245	6023834	325.483	397.885	351.568	0.254382	0.0167399	0.0949023	0.999962
SEPHS1	ENSG00000086475	10	13317424	13348298	802.184	909.058	805.811	0.173079	0.016808	0.00695314	0.999962
INTS6	ENSG00000102786	13	51354077	51454264	409.298	490.12	447.379	0.231961	0.0171553	0.114571	0.999962
LPGAT1	ENSG00000123684	1	211743457	211830772	772.105	882.402	779.807	0.181322	0.0171908	0.0114645	0.999962
DLX3	ENSG00000064195	17	49990005	49995224	133.792	95.2145	113.076	-0.351672	0.0171908	-0.174282	0.999962
INTS13	ENSG00000064102	12	26905181	26938326	463.45	554.589	509.532	0.228787	0.0173493	0.119805	0.999962
CLDN7	ENSG00000181885	17	7259903	7263983	744.597	862.765	768.212	0.197297	0.0173662	0.0424334	0.999962
PPA1	ENSG00000180817	10	70202830	70233911	1347.12	1513.54	1376.89	0.162379	0.0174792	0.0310717	0.999962
RALB	ENSG00000144118	2	120240064	120294713	542.459	634.015	565.295	0.206348	0.0175692	0.058391	0.999962
SLC39A10	ENSG00000196950	2	195575977	195737702	172.966	227.116	182.889	0.308965	0.0180755	0.0621029	0.999962
CDCA5	ENSG00000146670	11	65066300	65084164	710.401	817.932	691.105	0.189671	0.018177	-0.0351601	0.999962
ADIPOR2	ENSG00000006831	12	1688574	1788678	1191.52	1331.26	1198.38	0.154285	0.018177	0.0124251	0.999962
CRY1	ENSG00000008405	12	106991364	107093829	179.794	231.368	203.3	0.296577	0.018177	0.141641	0.999962
CGNL1	ENSG00000128849	15	57375967	57550727	199.578	151.16	206.198	-0.317727	0.018177	0.0308687	0.999962
MYO1B	ENSG00000128641	2	191245185	191425389	402.227	327.934	369.701	-0.259055	0.0182047	-0.108586	0.999962
NCEH1	ENSG00000144959	3	172630249	172711218	500.793	586.958	535.783	0.213295	0.0182716	0.0927454	0.999962
IFT122	ENSG00000163913	3	129440036	129520507	579.103	492.543	549.808	-0.215234	0.0182716	-0.0701637	0.999962
MELK	ENSG00000165304	9	36572862	36677683	316.576	384.22	327.463	0.244134	0.018465	0.0441095	0.999962
NUDT6	ENSG00000170917	4	122888697	122922968	53.7218	30.5037	42.379	-0.400851	0.0185198	-0.187217	0.999962
YWHAB	ENSG00000166913	20	44885676	44908532	4478.63	4805.52	4569.3	0.100798	0.018586	0.0288487	0.999962
TGOLN2	ENSG00000152291	2	85318020	85328425	1859.09	2034.8	1870.64	0.126688	0.0187676	0.00845386	0.999962
SMG1	ENSG00000157106	16	18804853	18926454	1185.71	1354.86	1261.52	0.181943	0.0187916	0.0828268	0.999962
HLA-A	ENSG00000206503	6	29941260	29945884	2455.52	2185.97	2327.44	-0.159104	0.0188478	-0.0742975	0.999962
RPS6	ENSG00000137154	9	19375715	19380254	10166.9	10722.1	10355.2	0.0749203	0.0190981	0.0256932	0.999962
LRRN1	ENSG00000175928	3	3799437	3847703	60.8259	94.2434	66.8777	0.371789	0.0195044	0.0788082	0.999962
HNRNPK	ENSG00000165119	9	83968083	83980616	7063.43	7493.3	7171.21	0.0842747	0.0196945	0.0217477	0.999962
FZD2	ENSG00000180340	17	44557459	44559570	125.205	88.3556	119.674	-0.358349	0.0197182	-0.0510873	0.999962
CEP55	ENSG00000138180	10	93496632	93529092	449.119	535.216	470.139	0.229601	0.0198014	0.0610799	0.999962
CACNA1H	ENSG00000196557	16	1153121	1221772	529.731	437.453	472.569	-0.239846	0.0198204	-0.146176	0.999962
DBNDD1	ENSG00000003249	16	90004865	90020128	379.068	456.403	396.959	0.233697	0.019824	0.0606899	0.999962
COL9A2	ENSG00000049089	1	40300487	40317816	164.673	122.055	142.864	-0.325833	0.0199801	-0.157658	0.999962
CD55	ENSG00000196352	1	207321508	207386804	1212.25	1081.85	1176.83	-0.159116	0.0200888	-0.0414777	0.999962
S100A6	ENSG00000197956	1	153534599	153536244	5620.92	5107.22	5491.35	-0.134243	0.0204372	-0.0324609	0.999962
RP11-400K9.4	ENSG00000237807	8	53515171	53523931	93.0542	60.1003	95.3934	-0.380415	0.0204651	0.0147937	0.999962
INF2	ENSG00000203485	14	104689606	104722535	623.619	739.566	629.595	0.220259	0.0208144	0.0138963	0.999962
SEMA3F	ENSG00000001617	3	50155045	50189075	592.214	690.171	621.633	0.201973	0.0209445	0.0660655	0.999962
CIZ1	ENSG00000148337	9	128166064	128204383	1213.33	1076.52	1178.87	-0.163448	0.0210998	-0.0370004	0.999962
RRM1	ENSG00000167325	11	4094707	4138876	1102.66	1235.91	1108.91	0.157783	0.0210998	0.00640205	0.999962
DONSON	ENSG00000159147	21	33559542	33588708	295.092	362.623	300.021	0.255188	0.0210998	0.0245988	0.999962
PATZ1	ENSG00000100105	22	31325804	31346232	520.549	441.302	496.599	-0.217953	0.0210998	-0.0621517	0.999962
NRDC	ENSG00000078618	1	51789191	51878937	1491.72	1649.55	1482	0.140766	0.0213009	-0.00798431	0.999962
RPL7	ENSG00000147604	8	73290267	73295789	13933.1	14855.2	14153.9	0.0909996	0.0213009	0.0223221	0.999962
PHLDB1	ENSG00000019144	11	118606440	118658038	440.437	366.741	428.91	-0.236847	0.0213973	-0.0337172	0.999962
PLLP	ENSG00000102934	16	57248547	57284687	135.056	95.8147	110.854	-0.348425	0.0215453	-0.211972	0.999962
C11orf84	ENSG00000168005	11	63813388	63827718	282.03	343.902	294.006	0.24924	0.0216681	0.0532607	0.999962
MT-ND2	ENSG00000198763	MT	4470	5511	27506.7	23425.7	27323.4	-0.211739	0.0216681	-0.00879328	0.999962
MYCBP	ENSG00000214114	1	38862964	38874105	374.601	450.744	407.067	0.23488	0.02183	0.107982	0.999962
SLC5A6	ENSG00000138074	2	27199587	27212958	1133.51	992.964	1075.29	-0.178986	0.02183	-0.0713551	0.999962
TPK1	ENSG00000196511	7	144451941	144836395	131.46	174.445	136.622	0.314733	0.02183	0.0523776	0.999962
GRN	ENSG00000030582	17	44345086	44353102	4069.64	3635.77	3902.62	-0.155671	0.0219082	-0.0578657	0.999962
PKP2	ENSG00000057294	12	32790745	32896840	256.669	318.167	237.036	0.268364	0.0219092	-0.0887215	0.999962
CREB3L4	ENSG00000143578	1	153967534	153974363	2644.08	2374.37	2572.5	-0.148774	0.0220994	-0.037043	0.999962
STK26	ENSG00000134602	X	132023265	132075943	410.292	317.648	405.52	-0.301726	0.0221479	-0.0182214	0.999962
GNB1	ENSG00000078369	1	1785285	1891117	2706.09	2945.7	2764.17	0.120287	0.0223132	0.0318409	0.999962
TMEM99	ENSG00000167920	17	40819106	40836274	242.337	186.405	218.044	-0.297236	0.02253	-0.123989	0.999962
KIAA1217	ENSG00000120549	10	23694746	24547848	426.525	509.633	440.333	0.228331	0.022556	0.0430704	0.999962
MMP25-AS1	ENSG00000261971	16	3051096	3059370	59.587	88.9666	70.3178	0.352073	0.022556	0.148929	0.999962
SH3GLB2	ENSG00000148341	9	129007036	129028303	1102.16	962.447	1077.23	-0.181738	0.0226019	-0.0291323	0.999962
AP001057.1	ENSG00000232124	21	44201290	44202696	23.2817	44.6071	23.1191	0.352754	0.0228565	0.00955763	0.999962
SERPINA1	ENSG00000197249	14	94376747	94390693	1535.78	1377.32	1492.94	-0.148875	0.0229582	-0.038328	0.999962
KPNA1	ENSG00000114030	3	122421949	122514945	847.842	968.661	914.238	0.179035	0.0229601	0.100019	0.999962
GRK2	ENSG00000173020	11	67266410	67286556	946.193	1070.45	975.363	0.170968	0.0229818	0.0426971	0.999962
IRF2BPL	ENSG00000119669	14	77024543	77028699	490.252	410.982	475.253	-0.227074	0.0231072	-0.0397142	0.999962
HR	ENSG00000168453	8	22114415	22133384	411.412	335.867	387.552	-0.255656	0.0231689	-0.0765137	0.999962
SLC4A8	ENSG00000050438	12	51391317	51515763	99.7745	136.882	107.645	0.328534	0.0231689	0.0810118	0.999962
KNOP1	ENSG00000103550	16	19701934	19718235	390.048	466.919	399.054	0.237603	0.0231949	0.0340753	0.999962
EPHA4	ENSG00000116106	2	221418027	221574202	368.574	301.602	369.832	-0.251459	0.023649	0.00581867	0.999962
TUBG1	ENSG00000131462	17	42609676	42615234	1189.53	1348.09	1221.57	0.170506	0.023649	0.0359566	0.999962
CREM	ENSG00000095794	10	35126791	35212958	49.8834	77.044	68.9105	0.367068	0.0237055	0.261047	0.999962
PMM2	ENSG00000140650	16	8788823	8849331	430.712	503.81	454.536	0.211331	0.0237055	0.070325	0.999962
RIMS4	ENSG00000101098	20	44751808	44810338	141.171	100.052	135.63	-0.340597	0.0237055	-0.0403501	0.999962
CDC45	ENSG00000093009	22	19479459	19520612	160.796	206.52	158.244	0.287475	0.0237658	-0.0182151	0.999962
MCM6	ENSG00000076003	2	135839626	135876426	876.476	987.187	874.156	0.162385	0.0238974	-0.00189897	0.999962
SEC23B	ENSG00000101310	20	18507493	18561415	1433.81	1594.91	1422.9	0.147357	0.0239425	-0.0112501	0.999962
GOLIM4	ENSG00000173905	3	168008677	168095975	393.896	471.735	404.073	0.233195	0.0246502	0.0319274	0.999962
WDR24	ENSG00000127580	16	684622	690444	199.614	151.67	179.163	-0.305433	0.0248288	-0.12371	0.999962
SLC3A2	ENSG00000168003	11	62856102	62888875	1773.76	1601.63	1656.35	-0.142033	0.0248342	-0.094346	0.999962
HSD17B4	ENSG00000133835	5	119452443	119637199	1832.84	2018.49	1862.03	0.133895	0.0248452	0.0202769	0.999962
WDR26	ENSG00000162923	1	224385143	224437033	2299.85	2084.06	2356.52	-0.135446	0.0248547	0.0332084	0.999962
USP7	ENSG00000187555	16	8892094	8964514	1744.62	1925.4	1875.6	0.134831	0.0251864	0.0996063	0.999962
HSD3B7	ENSG00000099377	16	30985207	30989152	344.541	416.196	314.237	0.239044	0.0253121	-0.111442	0.999962
ITGB1	ENSG00000150093	10	32900319	33005792	3002.46	3281.99	3119.5	0.124039	0.0254348	0.0526036	0.999962
PLEKHD1	ENSG00000175985	14	69484692	69531551	147.538	108.643	144.562	-0.328043	0.0255551	-0.0267326	0.999962
CORO1C	ENSG00000110880	12	108645109	108731596	945.082	1061.92	910.745	0.161901	0.0255631	-0.0483577	0.999962
PTPN12	ENSG00000127947	7	77537275	77640071	816.336	964.882	884.869	0.218959	0.0257178	0.105097	0.999962
MAPK8	ENSG00000107643	10	48306639	48439360	241.981	296.283	247.627	0.253352	0.0257178	0.0304131	0.999962
GSPT1	ENSG00000103342	16	11868128	11916082	2690.18	2909.58	2732.26	0.110866	0.0257679	0.0224766	0.999962
ARHGEF3	ENSG00000163947	3	56727418	57079329	46.694	72.2642	45.03	0.357383	0.025919	-0.0121149	0.999962
SH3BGR	ENSG00000185437	21	39445855	39515506	111.105	77.1645	105.727	-0.356023	0.0260412	-0.0616692	0.999962
LDB1	ENSG00000198728	10	102107560	102120453	790.962	691.942	741.186	-0.185815	0.0261886	-0.0869045	0.999962
ZBED5	ENSG00000236287	11	10812074	10858796	478.001	396.564	447.636	-0.241933	0.0261886	-0.0879065	0.999962
C1QTNF6	ENSG00000133466	22	37180167	37199385	56.8799	85.0745	55.9002	0.350717	0.0264176	0.00168645	0.999962
ENOPH1	ENSG00000145293	4	82430562	82461091	542.605	647.781	569.993	0.226916	0.0265322	0.063093	0.999962
SNX33	ENSG00000173548	15	75647906	75662301	486.612	409.149	495.105	-0.226486	0.0265322	0.0161567	0.999962
STARD13	ENSG00000133121	13	33103135	33350630	529.118	446.222	486.061	-0.221956	0.0265899	-0.107215	0.999962
ATP2B1	ENSG00000070961	12	89588049	89709300	555.462	643.657	585.565	0.196397	0.026966	0.0700421	0.999962
FAM65A	ENSG00000039523	16	67518418	67546788	366.246	303.093	376.077	-0.237278	0.0269878	0.0346324	0.999962
NEK9	ENSG00000119638	14	75079353	75127344	1296.15	1163.49	1271.17	-0.1489	0.026997	-0.0285033	0.999962
DDR1	ENSG00000204580	6	30876421	30900156	6962.25	7719.57	7011.58	0.143097	0.0271978	0.00992784	0.999962
PFKM	ENSG00000152556	12	48105139	48146404	821.405	718.885	804.111	-0.179721	0.0271978	-0.0268267	0.999962
TRIM8	ENSG00000171206	10	102644496	102658407	1011.92	891.796	1036.07	-0.174638	0.0272246	0.0289627	0.999962
USO1	ENSG00000138768	4	75724593	75814286	1430.9	1588.05	1486.08	0.145324	0.0273076	0.0522717	0.999962
BMP4	ENSG00000125378	14	53949736	53958761	635.395	726.417	603.935	0.180364	0.0275015	-0.0664643	0.999962
RP11-34P13.15	ENSG00000268903	1	135141	135895	30.1555	51.6866	41.5549	0.358668	0.0275047	0.210506	0.999962
VPS29	ENSG00000111237	12	110491097	110502117	687.886	787.671	751.845	0.180585	0.0275299	0.118314	0.999962
CCND3	ENSG00000112576	6	41934933	42050357	405.162	482.061	415.72	0.223313	0.0276501	0.036192	0.999962
ORC2	ENSG00000115942	2	200908973	200963680	208.041	263.348	223.621	0.275609	0.0277591	0.0801058	0.999962
PTGER3	ENSG00000050628	1	70852353	71047808	1370.54	1193.95	1403.23	-0.186043	0.027969	0.0324343	0.999962
NOP56	ENSG00000101361	20	2652145	2658393	1364.42	1508.01	1381.12	0.136814	0.0280125	0.0168014	0.999962
FTL	ENSG00000087086	19	48965301	48966878	1250.98	1121.31	1191.07	-0.152403	0.0280311	-0.0680951	0.999962
TDG	ENSG00000139372	12	103965804	103988874	632.473	727.08	612.43	0.188585	0.0280469	-0.0433664	0.999962
LIMK2	ENSG00000182541	22	31212239	31280080	1152.89	1019.52	1077.82	-0.167354	0.0280469	-0.092151	0.999962
TRIM25	ENSG00000121060	17	56887909	56914038	1431.81	1590.9	1474.32	0.143181	0.0281324	0.0380957	0.999962
ZNF24	ENSG00000172466	18	35332212	35345482	1374.2	1188.6	1323.91	-0.19391	0.028326	-0.0497478	0.999962
GRHL3	ENSG00000158055	1	24319322	24364482	37.553	61.296	44.4392	0.355613	0.0283566	0.115221	0.999962
GYG1	ENSG00000163754	3	148991341	149027668	600.249	705.781	586.157	0.212058	0.0283566	-0.0290283	0.999962
COLGALT1	ENSG00000130309	19	17555594	17583162	576.37	669.96	579.983	0.197921	0.0283941	0.010845	0.999962
C6orf132	ENSG00000188112	6	42101118	42142619	420.474	344.113	441.424	-0.250921	0.028395	0.0629128	0.999962
DST	ENSG00000151914	6	56457987	56954628	803.986	688.306	823.341	-0.200454	0.0285501	0.0286544	0.999962
ROCK2	ENSG00000134318	2	11179761	11348330	386.671	460.459	417.297	0.224984	0.028615	0.0983758	0.999962
VLDLR	ENSG00000147852	9	2621834	2660053	51.172	78.4738	45.9321	0.35496	0.0287981	-0.0738694	0.999962
R3HDM2	ENSG00000179912	12	57253762	57431005	446.884	370.411	446.995	-0.232674	0.0287981	0.000937883	0.999962
CTC1	ENSG00000178971	17	8224821	8248044	186.082	234.718	191.344	0.272815	0.0289016	0.0324011	0.999962
SMC1A	ENSG00000072501	X	53374149	53422728	2523.24	2733.77	2694.4	0.113411	0.0291883	0.0922471	0.999962
TKFC	ENSG00000149476	11	61333210	61353295	1583.96	1407.13	1521.7	-0.163209	0.0294812	-0.0540576	0.999962
TNPO1	ENSG00000083312	5	72816312	72916733	1457.76	1644.31	1528.23	0.165034	0.0295162	0.063582	0.999962
NEDD4L	ENSG00000049759	18	58044367	58401540	424.449	352.492	452.154	-0.236454	0.0295477	0.0800476	0.999962
MTCL1	ENSG00000168502	18	8705661	8832778	18.3339	34.8802	22.9801	0.322181	0.0296895	0.111576	0.999962
VARS	ENSG00000204394	6	31777518	31795953	855.635	992.469	868.514	0.194877	0.0297599	0.0216354	0.999962
LASP1	ENSG00000002834	17	38869859	38921770	4309.68	4012.66	4258.9	-0.10225	0.0297932	-0.0176262	0.999962
RPS25	ENSG00000118181	11	119015712	119018691	5859.22	6280.97	5800.46	0.0980943	0.0297948	-0.0146292	0.999962
TCOF1	ENSG00000070814	5	150357639	150400308	721.802	823.594	703.324	0.177394	0.0298065	-0.0322972	0.999962
ALDH18A1	ENSG00000059573	10	95605929	95656706	1172.15	1291.74	1221.21	0.138459	0.0298065	0.0588009	0.999962
HDAC2	ENSG00000196591	6	113933028	114011308	794.149	900.987	798.768	0.171568	0.0299266	0.00615872	0.999962
RTN2	ENSG00000125744	19	45485289	45497061	220.447	168.326	210.815	-0.300809	0.0299619	-0.0520349	0.999962
RP11-480A16.1	ENSG00000260261	3	195949188	195952695	85.4798	57.0833	68.5056	-0.348374	0.0303827	-0.192184	0.999962
SEC24A	ENSG00000113615	5	134648789	134727823	688.37	802.447	741.56	0.203488	0.0303827	0.0966832	0.999962
INTS7	ENSG00000143493	1	211940399	212035542	578.582	660.77	616.174	0.182973	0.0307555	0.0877942	0.999962
DOCK10	ENSG00000135905	2	224765090	225042445	169.653	214.466	191.782	0.274335	0.0309275	0.139006	0.999962
SDC4	ENSG00000124145	20	45325288	45348424	2276.79	2460.55	2232.14	0.109882	0.0309275	-0.0280859	0.999962
CFAP54	ENSG00000188596	12	96489571	96875555	64.5668	38.843	54.5983	-0.363526	0.0311094	-0.134536	0.999962
RNF43	ENSG00000108375	17	58352500	58417595	58.9801	35.5942	62.138	-0.373658	0.0312305	0.0306566	0.999962
MEGF6	ENSG00000162591	1	3489920	3611495	90.8287	60.203	82.9068	-0.354589	0.031233	-0.0838145	0.999962
BCAM	ENSG00000187244	19	44809059	44821420	1520.89	1340.38	1468.46	-0.172364	0.031233	-0.04699	0.999962
WASHC4	ENSG00000136051	12	105107324	105169134	503.878	598.224	545.689	0.222139	0.0312443	0.101944	0.999962
SYNPO	ENSG00000171992	5	150601080	150659220	68.5228	43.0033	67.0539	-0.371083	0.0312914	-0.0313622	0.999962
AP3M1	ENSG00000185009	10	74120255	74151063	1755.61	1926.57	1817.56	0.128803	0.0313216	0.0477142	0.999962
TMEM175	ENSG00000127419	4	932387	958656	266.788	208.023	241.628	-0.281526	0.0313791	-0.114044	0.999962
SURF4	ENSG00000148248	9	133361449	133376166	3786.36	4048.96	3790.74	0.0958854	0.0318974	0.00215595	0.999962
GLTSCR1L	ENSG00000112624	6	42746958	42868560	340.316	279.635	343.881	-0.25051	0.0320194	0.00994709	0.999962
ACOX2	ENSG00000168306	3	58505136	58537319	388.393	462.656	415.62	0.225311	0.032171	0.0858876	0.999962
SGPL1	ENSG00000166224	10	70815961	70881173	802.584	700.773	799.01	-0.17902	0.032171	-0.00596495	0.999962
DCUN1D4	ENSG00000109184	4	51843000	51916837	323.69	395.027	368.847	0.247703	0.0322588	0.159922	0.999962
AFF1	ENSG00000172493	4	86935002	87141054	326.376	396.657	341.774	0.240862	0.0323606	0.0554911	0.999962
RDH10	ENSG00000121039	8	73294612	73325281	220.721	273.016	178.25	0.263081	0.032376	-0.240261	0.999962
DDX23	ENSG00000174243	12	48829764	48852842	1743.32	1917.39	1797.89	0.134508	0.032376	0.0432414	0.999962
SMPD3	ENSG00000103056	16	68358325	68448688	55.0444	31.8291	52.7546	-0.374351	0.032376	-0.0506738	0.999962
IRF1	ENSG00000125347	5	132481609	132490798	130.976	169.705	135.503	0.294163	0.0323894	0.0418359	0.999962
DARS	ENSG00000115866	2	135906677	135986100	934.688	1052.2	953.653	0.161913	0.0324837	0.027704	0.999962
PABPC1L	ENSG00000101104	20	44910062	44959035	182.643	135.852	174.656	-0.311998	0.0324837	-0.0485041	0.999962
CCZ1	ENSG00000122674	7	5898725	5926550	685.898	782.019	716.418	0.176085	0.0326766	0.0600012	0.999962
HSPA9	ENSG00000113013	5	138554882	138575444	4612.57	4942.33	4670.5	0.0967206	0.0328468	0.0163383	0.999962
MYO15B	ENSG00000266714	17	75588058	75626501	98.6646	69.5203	86.4768	-0.341359	0.0328468	-0.135799	0.999962
HDDC2	ENSG00000111906	6	125219962	125302078	231.326	291.607	261.911	0.27271	0.0331162	0.144852	0.999962
MANF	ENSG00000145050	3	51385047	51389397	617.463	703.964	645.876	0.178932	0.0331879	0.0645616	0.999962
GATM	ENSG00000171766	15	45361124	45402327	213.909	165.843	209.631	-0.300018	0.0333895	-0.0285585	0.999962
PRR15L	ENSG00000167183	17	47951967	47957878	221.218	172.687	206.562	-0.288718	0.0333895	-0.0854984	0.999962
SLFN5	ENSG00000166750	17	35243036	35273655	1095.51	1225.14	1126.79	0.153536	0.0335708	0.0387104	0.999962
LDHD	ENSG00000166816	16	75111860	75116771	302.304	242.803	264.579	-0.26657	0.0336468	-0.164347	0.999962
TMC4	ENSG00000167608	19	54160108	54173250	551.245	463.19	497.977	-0.22513	0.0336722	-0.131213	0.999962
YBX3	ENSG00000060138	12	10699089	10723312	253.15	309.703	257.757	0.254589	0.0337154	0.0283542	0.999962
RHPN1	ENSG00000158106	8	143368887	143384220	729.996	609.07	685.674	-0.22992	0.0338309	-0.0785894	0.999962
ZNF532	ENSG00000074657	18	58862600	58986480	518.282	438.627	499.033	-0.2208	0.0338309	-0.0517348	0.999962
NCOR2	ENSG00000196498	12	124324415	124567589	722.7	621.584	671.173	-0.203154	0.0338357	-0.0977718	0.999962
CLMN	ENSG00000165959	14	95181940	95319906	483.586	411.292	471.436	-0.217861	0.0338357	-0.0393037	0.999962
EIF2S3	ENSG00000130741	X	24054716	24077971	4012.89	4289.66	3999.95	0.0949857	0.0338357	-0.00480167	0.999962
ASF1B	ENSG00000105011	19	14119509	14136956	228.238	282.238	232.503	0.258073	0.0338742	0.0264055	0.999962
GNL2	ENSG00000134697	1	37566816	37595935	509.461	593.673	514.428	0.202174	0.034165	0.0130768	0.999962
LUZP1	ENSG00000169641	1	23084023	23177808	318.692	381.719	337.194	0.234433	0.034165	0.0731592	0.999962
ITGA6	ENSG00000091409	2	172427354	172506282	276.452	336.28	288.017	0.241372	0.034165	0.0500245	0.999962
PPAT	ENSG00000128059	4	56393362	56435615	334.106	409.244	368.077	0.247451	0.034165	0.114274	0.999962
RND3	ENSG00000115963	2	150468195	150539011	120.727	160.795	123.051	0.306092	0.0343893	0.0170662	0.999962
CMBL	ENSG00000164237	5	10275875	10308026	590.194	509.07	616.198	-0.196095	0.0343893	0.0550592	0.999962
IMPAD1	ENSG00000104331	8	56957933	56993844	1785.22	2049.61	1851.96	0.185176	0.0343893	0.0488213	0.999962
EIF3J	ENSG00000104131	15	44537057	44563029	993.744	1156.47	1031.23	0.19775	0.0345693	0.0477092	0.999962
CDC25A	ENSG00000164045	3	48157146	48188402	135.344	175.796	139.364	0.288393	0.0348038	0.0399521	0.999962
CBL	ENSG00000110395	11	119206276	119313926	443.033	516.275	495.245	0.202411	0.0348038	0.144547	0.999962
TMEM268	ENSG00000157693	9	114611206	114646422	1061.83	943.324	1018.86	-0.163385	0.0349593	-0.0589381	0.999962
KTN1	ENSG00000126777	14	55559072	55701526	2370.02	2621.03	2410.63	0.139648	0.0350982	0.0237733	0.999962
AIDA	ENSG00000186063	1	222668013	222713210	626.849	730.807	694.037	0.197594	0.0351232	0.13189	0.999962
CT45A5	ENSG00000228836	X	135777130	135785298	33.788	56.5214	39.262	0.350371	0.0352169	0.105903	0.999962
ZNF217	ENSG00000171940	20	53567065	53609907	1906.32	2080.18	1933.02	0.122576	0.0354882	0.0185854	0.999962
RUVBL1	ENSG00000175792	3	128064778	128153914	901.847	1009.81	941.144	0.155114	0.0356011	0.0571683	0.999962
RPL35A	ENSG00000182899	3	197949987	197956610	10754.1	11392.6	10845.8	0.0824816	0.0358905	0.0122068	0.999962
SKAP2	ENSG00000005020	7	26667062	26995239	637.303	521.361	635.686	-0.249591	0.0360747	-0.00602797	0.999962
GPR176	ENSG00000166073	15	39799032	39920892	212.531	166.064	201.161	-0.285067	0.0362266	-0.0634265	0.999962
NPY1R	ENSG00000164128	4	163323961	163344832	67.9117	41.8384	57.8229	-0.361039	0.0362345	-0.137069	0.999962
FAH	ENSG00000103876	15	80152490	80186946	389.551	322.694	378.446	-0.239353	0.036344	-0.0406324	0.999962
CAB39L	ENSG00000102547	13	49308650	49444126	353.895	293.164	347.983	-0.235597	0.036407	-0.0217999	0.999962
BCL9	ENSG00000116128	1	147541412	147626216	378.507	314.833	366.013	-0.230844	0.0364645	-0.044913	0.999962
LRSAM1	ENSG00000148356	9	127451486	127503501	540.068	467.361	527.209	-0.192686	0.0364841	-0.0307398	0.999962
SAA2	ENSG00000134339	11	18239223	18248643	186.316	238.166	188.481	0.281447	0.0365036	0.0157164	0.999962
NXPH3	ENSG00000182575	17	49575858	49583827	47.47	28.3126	37.4681	-0.357962	0.0367363	-0.182652	0.999962
LRR1	ENSG00000165501	14	49598697	49614672	224.633	274.914	230.593	0.249564	0.0373031	0.0342625	0.999962
CPAMD8	ENSG00000160111	19	16892947	17026815	1276.31	1145.37	1257.6	-0.148804	0.0375992	-0.0207109	0.999962
NR3C1	ENSG00000113580	5	143277931	143435512	162.994	123.364	150.936	-0.31138	0.0377351	-0.0910477	0.999962
SPOP	ENSG00000121067	17	49598884	49678234	674.261	579.548	629.943	-0.201012	0.0378369	-0.0874149	0.999962
GSTZ1	ENSG00000100577	14	77320884	77331597	423.96	357.633	412.236	-0.21688	0.0380406	-0.0374456	0.999962
STC1	ENSG00000159167	8	23841915	23854807	414.23	489.41	407.509	0.214851	0.0382233	-0.0185416	0.999962
NUP160	ENSG00000030066	11	47778087	47848555	983.605	1089.87	1038.02	0.142827	0.0382677	0.0738348	0.999962
KDM3A	ENSG00000115548	2	86440647	86492716	506.509	584.782	528.724	0.192579	0.038357	0.0575769	0.999962
LRRN2	ENSG00000170382	1	204617170	204685733	70.7342	45.5589	60.918	-0.347168	0.0383946	-0.124448	0.999962
DNAJA1	ENSG00000086061	9	33025211	33039907	1705.04	1866.72	1710.09	0.124531	0.0383946	0.00319703	0.999962
ATP2A2	ENSG00000174437	12	110280756	110351093	5520.2	5829.35	5589.62	0.0779283	0.0383946	0.0174171	0.999962
EDEM1	ENSG00000134109	3	5187646	5219957	469.282	545.677	499.76	0.195469	0.0384521	0.0798195	0.999962
PARP14	ENSG00000173193	3	122680618	122730840	471.112	555.917	481.69	0.213135	0.0387592	0.0258745	0.999962
AP001062.7	ENSG00000184441	21	44331234	44335851	72.5315	101.645	82.9993	0.326145	0.038776	0.126469	0.999962
TNFRSF10C	ENSG00000173535	8	23084355	23117437	110.05	77.5058	91.8686	-0.334473	0.0388213	-0.1746	0.999962
RP11-382B18.1	ENSG00000279417	15	30344307	30348236	475.453	397.235	475.258	-0.227167	0.0388213	-0.00634333	0.999962
DYNLRB1	ENSG00000125971	20	34516409	34540958	1116.4	1248.72	1161.52	0.153191	0.0391175	0.0573642	0.999962
NREP	ENSG00000134986	5	111662621	111997464	76.2339	109.593	94.0257	0.327364	0.0394031	0.187223	0.999962
GAA	ENSG00000171298	17	80101556	80119879	1329.61	1167	1231.53	-0.17482	0.0394311	-0.102439	0.999962
TSR1	ENSG00000167721	17	2322503	2337507	791.324	888.315	820.087	0.157821	0.0394365	0.0484816	0.999962
CDK12	ENSG00000167258	17	39461511	39564907	1103.93	1237.83	1130.34	0.155743	0.0395756	0.0322231	0.999962
NR1D2	ENSG00000174738	3	23945260	23980618	421.394	345.458	421.916	-0.246627	0.0397013	-0.00125405	0.999962
CARD19	ENSG00000165233	9	93096218	93113283	90.6912	125.001	86.6641	0.315819	0.0398792	-0.0315115	0.999962
FAM177A1	ENSG00000151327	14	35044907	35113130	670.533	790.415	740.556	0.212164	0.0402256	0.126506	0.999962
GS1-358P8.4	ENSG00000260822	X	24545516	24550466	136.723	183.587	158.782	0.306817	0.0404124	0.148919	0.999962
SPIN1	ENSG00000106723	9	88388419	88478694	761.717	856.958	791.949	0.162436	0.0408735	0.0527706	0.999962
FAM208B	ENSG00000108021	10	5684838	5763740	1222.69	1353.21	1259.47	0.141662	0.0409048	0.0398467	0.999962
GALNT18	ENSG00000110328	11	11270876	11622005	313.88	245.171	269.391	-0.282703	0.0409142	-0.177345	0.999962
DHRS3	ENSG00000162496	1	12567910	12617731	94.9821	64.8529	88.9367	-0.348964	0.0409443	-0.0687811	0.999962
UTP4	ENSG00000141076	16	69131291	69231130	577.571	661.948	586.312	0.180789	0.0410843	0.0205825	0.999962
CEBPZ	ENSG00000115816	2	37201612	37231713	728.756	823.715	746.146	0.167164	0.0411999	0.0324159	0.999962
SLC11A2	ENSG00000110911	12	50979401	51028566	2252.37	2446.5	2266.02	0.115733	0.0413254	0.0069118	0.999962
HMGB1	ENSG00000189403	13	30456704	30617597	2821.77	3120.7	2872.56	0.138374	0.0413254	0.0241649	0.999962
SEC14L2	ENSG00000100003	22	30396857	30425317	142.805	108.376	132.973	-0.297544	0.0413254	-0.0808328	0.999962
PGAM5	ENSG00000247077	12	132710819	132722734	656.668	745.552	639.231	0.175922	0.0413476	-0.0335378	0.999962
ZBED1	ENSG00000214717	X	2486414	2500967	288.721	232.196	275.14	-0.26278	0.041392	-0.0560271	0.999962
DNAJA4	ENSG00000140403	15	78264086	78282196	654.837	568.06	632.078	-0.186568	0.041636	-0.0447288	0.999962
ERN1	ENSG00000178607	17	64039142	64130819	205.587	255.518	196.517	0.263276	0.0418007	-0.041492	0.999962
LYRM1	ENSG00000102897	16	20899868	20925006	245.486	197.338	234.79	-0.261591	0.041957	-0.0573243	0.999962
FDFT1	ENSG00000079459	8	11795573	11839309	2975.53	3204.53	3132.96	0.104615	0.0421996	0.0720603	0.999962
UBE2T	ENSG00000077152	1	202331657	202341980	407.204	472.291	414.795	0.19334	0.04232	0.023272	0.999962
HIPK3	ENSG00000110422	11	33256672	33357023	1337.16	1545.43	1378.29	0.191194	0.0424036	0.0409667	0.999962
SLC35E2B	ENSG00000189339	1	1659529	1692728	1192.56	1066.43	1140.95	-0.153034	0.0425114	-0.0630137	0.999962
NUP205	ENSG00000155561	7	135557919	135648757	776.995	873.685	816.786	0.158147	0.0425114	0.0676239	0.999962
PDK4	ENSG00000004799	7	95583499	95596491	28.4965	47.312	37.4885	0.334674	0.0427166	0.17027	0.999962
ACSS2	ENSG00000131069	20	34872146	34927962	540.813	624.861	563.795	0.190417	0.0428582	0.0545447	0.999962
FGFR1OP	ENSG00000213066	6	166999182	167052713	258.558	313.808	264.882	0.241735	0.0428982	0.0282914	0.999962
SULT1A1	ENSG00000196502	16	28605196	28623625	237.412	188.801	194.522	-0.266728	0.0429155	-0.233011	0.999962
EGLN1	ENSG00000135766	1	231363751	231425044	672.174	771.77	706.2	0.183202	0.0430801	0.0659282	0.999962
MT-RNR1	ENSG00000211459	MT	648	1601	3926.38	3503.05	3899.1	-0.156593	0.0432539	-0.0091103	0.999962
ARID3B	ENSG00000179361	15	74541177	74598131	99.4365	132.873	109.98	0.304577	0.0434991	0.103224	0.999962
ABCF2	ENSG00000033050	7	151207837	151227230	532.563	613.48	540.504	0.183653	0.0436388	0.0183753	0.999962
IDE	ENSG00000119912	10	92451684	92574076	779.613	882.849	798.799	0.16946	0.043712	0.0344386	0.999962
ACAD10	ENSG00000111271	12	111686056	111757107	603.107	519.578	569.741	-0.196191	0.043712	-0.0736584	0.999962
SMAD3	ENSG00000166949	15	67063763	67195195	150.169	113.86	152.897	-0.307351	0.0438154	0.00555747	0.999962
HSPB1	ENSG00000106211	7	76302544	76304295	8622.55	7126.15	8083.23	-0.236695	0.0441178	-0.0802567	0.999962
DSCC1	ENSG00000136982	8	119833976	119856010	145.935	188.765	152.784	0.286326	0.044381	0.0541987	0.999962
RP11-865I6.2	ENSG00000254337	8	68848742	68852763	93.7859	65.1386	84.8931	-0.336854	0.044381	-0.10211	0.999962
MTERF2	ENSG00000120832	12	106977291	106987166	211.984	166.613	204.15	-0.274749	0.0449779	-0.0444117	0.999962
TNFRSF12A	ENSG00000006327	16	3018445	3022383	529.725	626.326	553.571	0.21325	0.0450593	0.0565667	0.999962
MT-CYB	ENSG00000198727	MT	14747	15887	17504.3	14379.6	16831.3	-0.241902	0.0450593	-0.0482799	0.999962
PTDSS1	ENSG00000156471	8	96261715	96336995	852.481	956.346	861.745	0.15852	0.0454635	0.013668	0.999962
PIGW	ENSG00000277161	17	36535020	36539310	380.067	449.013	397.099	0.210904	0.0454635	0.0537286	0.999962
ATP5C1	ENSG00000165629	10	7788129	7807815	2819.08	3033.57	2833.4	0.104416	0.045602	0.00768593	0.999962
BAIAP3	ENSG00000007516	16	1333601	1349441	157.058	116.875	137.728	-0.310593	0.0457077	-0.139602	0.999962
URB1	ENSG00000142207	21	32311018	32393026	433.792	512.03	434.205	0.214155	0.045719	0.00463092	0.999962
ALDH7A1	ENSG00000164904	5	126531200	126595418	1050.05	938.825	1074.06	-0.154265	0.045729	0.0289145	0.999962
SRD5A1	ENSG00000145545	5	6633343	6674386	219.312	171.672	208.047	-0.285412	0.0458735	-0.0616823	0.999962
SUV39H2	ENSG00000152455	10	14878820	14904315	300.326	361.45	313.896	0.23146	0.0465237	0.0573825	0.999962
RPL5	ENSG00000122406	1	92832025	92841924	5948.59	6381.36	6015.97	0.0994686	0.0468803	0.015923	0.999962
MT-CO3	ENSG00000198938	MT	9207	9990	21162	17318.7	20588.1	-0.244636	0.0469065	-0.0336214	0.999962
STAG1	ENSG00000118007	3	136336233	136752403	645.706	734.299	679.9	0.171931	0.047415	0.0683601	0.999962
VPS26B	ENSG00000151502	11	134224645	134247792	2001.06	1847.88	1988.29	-0.111734	0.047415	-0.00910485	0.999962
CDK10	ENSG00000185324	16	89680737	89696364	372.592	311.75	349.028	-0.224	0.047415	-0.0791829	0.999962
RBBP9	ENSG00000089050	20	18486540	18497243	370.901	311.335	375.957	-0.221561	0.0474452	0.0154845	0.999962
EIF2AK4	ENSG00000128829	15	39934146	40035591	904.54	811.661	917.865	-0.14986	0.0474964	0.0165979	0.999962
TOMM5	ENSG00000175768	9	37582646	37592642	318.574	380.345	333.763	0.221506	0.0478821	0.0563303	0.999962
TMEM9	ENSG00000116857	1	201134772	201171574	1373.41	1246.59	1297.35	-0.137061	0.047977	-0.0792689	0.999962
EDARADD	ENSG00000186197	1	236348257	236484914	249.626	192.901	239.77	-0.287574	0.0481122	-0.0468029	0.999962
FBP1	ENSG00000165140	9	94603133	94640249	384.274	316.796	385.801	-0.238347	0.0481122	0.00458347	0.999962
SOD2	ENSG00000112096	6	159669057	159762529	968.072	1092.73	998.663	0.165369	0.0483676	0.0429168	0.999962
DDX5	ENSG00000108654	17	64499616	64508199	4717.22	5055.05	4764.66	0.0971465	0.0483676	0.0136255	0.999962
JUNB	ENSG00000171223	19	12791496	12793315	273.749	334.726	276.495	0.241791	0.0483676	0.016146	0.999962
CLSPN	ENSG00000092853	1	35720218	35769967	99.9628	134.371	100.516	0.300425	0.0483993	0.0094593	0.999962
GALE	ENSG00000117308	1	23795599	23800804	241.318	295.98	271.714	0.246275	0.0484562	0.141211	0.999962
TCF7L1	ENSG00000152284	2	85133410	85310388	119.009	157.958	137.155	0.294493	0.0484562	0.140551	0.999962
VAPA	ENSG00000101558	18	9914002	9960021	1134.71	1271.01	1173.25	0.153315	0.0485742	0.043071	0.999962
FICD	ENSG00000198855	12	108515185	108525837	81.3367	111.2	91.086	0.309208	0.04866	0.108426	0.999962
DYNC1H1	ENSG00000197102	14	101964528	102050792	2811.42	3129.36	2887.3	0.147476	0.048711	0.036512	0.999962
ADAMTSL4	ENSG00000143382	1	150549369	150560937	70.7712	100.429	69.5931	0.316629	0.0493098	-0.0122382	0.999962
PUM3	ENSG00000080608	9	2720469	2844241	231.327	284.143	252.858	0.247451	0.0493098	0.108144	0.999962
HNRNPA3	ENSG00000170144	2	177212563	177223958	2681.75	2903.63	2741.3	0.110059	0.0495034	0.0298272	0.999962
TUB	ENSG00000166402	11	8019244	8106112	46.6783	71.0719	45.0729	0.323639	0.0496534	-0.0062174	0.999962
ZFP91	ENSG00000186660	11	58579111	58621042	1842.62	2012.69	1909.7	0.122476	0.0497163	0.0497589	0.999962
KIAA0922	ENSG00000121210	4	153466346	153636711	89.3468	121.104	90.3034	0.305746	0.0499942	0.0206711	0.999962
GLI3	ENSG00000106571	7	41960950	42237870	296.22	354.327	304.048	0.2241	0.050066	0.0352793	0.999962
NIPAL1	ENSG00000163293	4	47914142	48040173	73.6509	105.519	90.4666	0.321122	0.0501694	0.179774	0.999962
TRAP1	ENSG00000126602	16	3651639	3717597	1289.22	1414.69	1282.1	0.131059	0.0504605	-0.00707395	0.999962
HEATR1	ENSG00000119285	1	236549005	236604504	853.671	948.855	905.084	0.14705	0.0507386	0.0818643	0.999962
DAB2IP	ENSG00000136848	9	121567057	121785530	1257.71	1117.37	1220.21	-0.160701	0.0507386	-0.0408968	0.999962
AAED1	ENSG00000158122	9	96639577	96655303	50.1557	75.4975	56.604	0.332605	0.0507386	0.0987811	0.999962
AGO2	ENSG00000123908	8	140520156	140635619	964.408	1074.12	1006.88	0.151001	0.0508211	0.0576067	0.999962
TMEM241	ENSG00000134490	18	23197144	23437961	333.476	392.321	370.714	0.211309	0.0508744	0.137394	0.999962
MAGT1	ENSG00000102158	X	77826364	77895593	1225.74	1363.39	1294.86	0.146626	0.0509301	0.0755938	0.999962
MCAM	ENSG00000076706	11	119308529	119321521	49.123	29.9525	35.4019	-0.331706	0.0517075	-0.228851	0.999962
PDCD11	ENSG00000148843	10	103396648	103446292	576.896	655.915	576.844	0.171137	0.0517955	-0.000861836	0.999962
MXD4	ENSG00000123933	4	2247432	2262294	915.969	800.729	849.096	-0.175568	0.0520026	-0.100782	0.999962
SHROOM3	ENSG00000138771	4	76435100	76783253	409.975	475.911	442.191	0.195316	0.0520026	0.0987984	0.999962
HOXB2	ENSG00000173917	17	48540894	48544989	271.155	218.748	254.3	-0.252063	0.052023	-0.0786026	0.999962
DNAJC22	ENSG00000178401	12	49346917	49357546	772.031	676.644	766.985	-0.170705	0.052026	-0.00894111	0.999962
KLHL12	ENSG00000117153	1	202891100	202928636	803.254	712.914	784.034	-0.164249	0.0523806	-0.034948	0.999962
EIF3E	ENSG00000104408	8	108201216	108435333	4449.04	4783.23	4476.68	0.102408	0.0524163	0.00878213	0.999962
TRIM36	ENSG00000152503	5	115124762	115180546	180.097	232.654	211.601	0.280435	0.0524433	0.175988	0.999962
ANXA2	ENSG00000182718	15	60347134	60402883	6349.5	6727.84	6459.24	0.0822435	0.0524646	0.024451	0.999962
C5orf30	ENSG00000181751	5	103258702	103278660	357.959	443.09	348.521	0.255884	0.0525459	-0.0315156	0.999962
WRNIP1	ENSG00000124535	6	2765414	2786952	579.065	659.016	603.675	0.171951	0.0525704	0.0540681	0.999962
MSH6	ENSG00000116062	2	47695530	47810101	939.037	1045.87	958.835	0.149811	0.0527185	0.0276159	0.999962
LMAN1	ENSG00000074695	18	59327823	59359962	1865.88	2113.59	1941.43	0.168023	0.0527185	0.0533976	0.999962
PLPP2	ENSG00000141934	19	281040	291504	361.942	299.907	342.435	-0.227265	0.0527185	-0.0652203	0.999962
CCDC85A	ENSG00000055813	2	56184123	56386173	50.9028	30.341	46.4002	-0.329861	0.0527265	-0.0660057	0.999962
ANO1	ENSG00000131620	11	70078302	70189528	330.817	275.249	324.256	-0.227994	0.0527265	-0.0257739	0.999962
POLE	ENSG00000177084	12	132623753	132687365	711.456	805.132	707.674	0.16398	0.0527265	-0.00771231	0.999962
C20orf24	ENSG00000101084	20	36605734	36612557	617.455	702.51	624.418	0.172636	0.0527265	0.0175893	0.999962
TPD52L2	ENSG00000101150	20	63865228	63891545	1326.24	1455.33	1331.5	0.128397	0.0527265	0.00475894	0.999962
PYCR2	ENSG00000143811	1	225919877	225924340	698.844	804.021	697.455	0.182745	0.0527452	-0.00275865	0.999962
GSTM4	ENSG00000168765	1	109656081	109674836	156.021	120.134	142.152	-0.288672	0.0527452	-0.109312	0.999962
MAN1A2	ENSG00000198162	1	117367449	117528872	616.823	714.125	627.332	0.191401	0.0527452	0.0226956	0.999962
TTC14	ENSG00000163728	3	180602130	180617828	715.612	595.093	662.593	-0.22977	0.0527452	-0.0990854	0.999962
H2AFJ	ENSG00000246705	12	14774383	14778002	837.65	735.896	782.262	-0.174086	0.0527452	-0.091312	0.999962
PNKD	ENSG00000127838	2	218270392	218346793	468.97	552.007	488.924	0.212096	0.0527636	0.0554655	0.999962
SYNE1	ENSG00000131018	6	152121684	152637801	52.5962	32.2366	47.7605	-0.352031	0.0528164	-0.0893258	0.999962
ARPC5	ENSG00000162704	1	183620846	183635757	1695.53	1884.15	1805.15	0.143967	0.052998	0.0857611	0.999962
SYNGR2	ENSG00000108639	17	78168558	78173527	5738.03	5247.78	5595.8	-0.123996	0.052998	-0.0345946	0.999962
MT-ND4	ENSG00000198886	MT	10760	12137	43470.7	35714.5	42120.8	-0.239774	0.0533858	-0.0385472	0.999962
MCM2	ENSG00000073111	3	127598223	127622436	1191.39	1316.57	1175.23	0.137148	0.0537405	-0.0186958	0.999962
RPS23	ENSG00000186468	5	82273358	82278577	5632.31	5929.86	5599.08	0.0734632	0.0537405	-0.00771065	0.999962
DAP3	ENSG00000132676	1	155687960	155739010	1663.95	1794.26	1655.08	0.107781	0.0537721	-0.0070553	0.999962
NACA	ENSG00000196531	12	56712428	56731628	9561.24	10218.5	9669.72	0.0935322	0.0537721	0.0155129	0.999962
RAP2C	ENSG00000123728	X	132203024	132219480	966.085	734.696	921.402	-0.294899	0.0537722	-0.0525639	0.999962
RAI14	ENSG00000039560	5	34656237	34832627	110.214	147.17	119.322	0.296314	0.0537994	0.0777943	0.999962
SCARB1	ENSG00000073060	12	124776856	124882668	1280.53	1413.68	1324.08	0.134988	0.053974	0.0470986	0.999962
ZNF367	ENSG00000165244	9	96385941	96418329	149.709	195.146	173.735	0.288742	0.054044	0.157079	0.999962
PSMA6	ENSG00000100902	14	35278633	35317493	2516.64	2700.18	2537.8	0.0988957	0.054044	0.00980014	0.999962
DDX52	ENSG00000278053	17	37609739	37643464	588.754	674.911	634.465	0.179208	0.054044	0.093775	0.999962
YPEL3	ENSG00000090238	16	30092314	30096915	119.022	86.5317	117.471	-0.311134	0.0541892	-0.017123	0.999962
TMEM265	ENSG00000281991	16	30740381	30744281	480.738	400.318	435.333	-0.226647	0.0542211	-0.123513	0.999962
NFIA	ENSG00000162599	1	60865259	61462793	1004.86	875.762	959.887	-0.182685	0.0543621	-0.060112	0.999962
HUWE1	ENSG00000086758	X	53532096	53686729	3169.69	3512.46	3289.88	0.141478	0.0543621	0.0507723	0.999962
UBA6	ENSG00000033178	4	67612652	67701179	589.064	682.02	609.878	0.191012	0.0545991	0.0442291	0.999962
SCAPER	ENSG00000140386	15	76347904	76905444	151.11	191.57	177.274	0.266895	0.0545991	0.175547	0.999962
AHCYL1	ENSG00000168710	1	109984686	110023741	1463.23	1343.76	1493.85	-0.118337	0.0548176	0.0275047	0.999962
GLS	ENSG00000115419	2	190880827	190965552	307.088	366.463	334.027	0.223174	0.0556212	0.105006	0.999962
E2F3	ENSG00000112242	6	20401906	20493715	206.52	253.466	206.003	0.243906	0.0558482	0.000202145	0.999962
AKAP6	ENSG00000151320	14	32329273	32837681	47.4414	28.0564	44.8754	-0.336662	0.0558482	-0.0573207	0.999962
RBM3	ENSG00000102317	X	48574449	48579066	1977.2	2170.45	1891.75	0.129746	0.0558482	-0.0607939	0.999962
FUBP1	ENSG00000162613	1	77944055	77979110	1068.54	1186.82	1118.62	0.146436	0.0558924	0.0638011	0.999962
JAG2	ENSG00000184916	14	105140981	105168824	305.822	364.883	287.116	0.219155	0.0560924	-0.0723953	0.999962
PHLPP2	ENSG00000040199	16	71637835	71724701	278.95	339.106	286.258	0.235999	0.0560924	0.0294085	0.999962
GNAI3	ENSG00000065135	1	109548611	109618321	1086.74	1220.99	1148.72	0.159057	0.0560934	0.0752714	0.999962
MARCH8	ENSG00000165406	10	45454585	45594906	477.046	413.186	459.102	-0.190769	0.0563264	-0.0534802	0.999962
TTC3	ENSG00000182670	21	37073226	37203112	3636.93	3338.86	3662.5	-0.119005	0.0563803	0.00948233	0.999962
PITRM1	ENSG00000107959	10	3137728	3172841	1382.65	1507.24	1422.37	0.124124	0.0566562	0.0393485	0.999962
BOP1	ENSG00000261236	8	144262102	144291370	365.201	434.721	376.744	0.217201	0.0567552	0.0392718	0.999962
TSPYL4	ENSG00000187189	6	116249961	116254140	360.475	301.192	368.234	-0.220891	0.0569018	0.0267259	0.999962
TTC31	ENSG00000115282	2	74483073	74494886	225.816	181.851	205.955	-0.255774	0.0571023	-0.105639	0.999962
TNFRSF1A	ENSG00000067182	12	6328757	6342114	240.397	291.185	245.724	0.23406	0.0571023	0.0343411	0.999962
TMEM132A	ENSG00000006118	11	60924463	60937159	2468.35	2160.68	2400.68	-0.177021	0.0573219	-0.036692	0.999962
DGKE	ENSG00000153933	17	56834099	56869567	157.236	199.964	166.977	0.271329	0.0578722	0.0685865	0.999962
SEC63	ENSG00000025796	6	107867756	107958189	1189.72	1322.96	1226.02	0.145428	0.0581655	0.0396741	0.999962
DSTN	ENSG00000125868	20	17569863	17609919	6969.45	7680.76	7200.11	0.134175	0.0581655	0.0448289	0.999962
PCED1A	ENSG00000132635	20	2835314	2841190	278.379	226.81	267.34	-0.246585	0.0581655	-0.0487389	0.999962
PSMD1	ENSG00000173692	2	231056864	231172827	1165.79	1285.37	1202.9	0.134246	0.0583331	0.0441131	0.999962
STAT6	ENSG00000166888	12	57095408	57132139	1290.54	1159.15	1272.1	-0.146869	0.0590833	-0.0185253	0.999962
MAPK6	ENSG00000069956	15	51952106	52067372	749.128	852.985	788.364	0.174466	0.0590833	0.0679044	0.999962
RP11-242D8.1	ENSG00000267002	17	43148368	43171037	83.783	58.5554	74.6321	-0.320508	0.0590833	-0.112341	0.999962
CXorf40B	ENSG00000197021	X	149929527	149938811	214.819	260.806	230.281	0.239305	0.0591246	0.0876245	0.999962
ESYT1	ENSG00000139641	12	56118250	56144671	2365.8	2542.05	2515.65	0.100264	0.059314	0.0866922	0.999962
CDK2	ENSG00000123374	12	55966769	55972784	770.466	861.499	781.071	0.150956	0.0594696	0.0161593	0.999962
EAF1	ENSG00000144597	3	15427355	15450635	608.938	687.099	665.683	0.161384	0.059888	0.116931	0.999962
SRSF1	ENSG00000136450	17	58003360	58007346	3294.38	3638.67	3398.44	0.13666	0.059888	0.0422206	0.999962
HIST2H2BE	ENSG00000184678	1	149884459	149886652	268.944	220.402	256.488	-0.246695	0.0599025	-0.0580891	0.999962
MST1	ENSG00000173531	3	49683947	49689501	65.7035	43.0622	58.5973	-0.324109	0.0599866	-0.0936462	0.999962
CRY2	ENSG00000121671	11	45847118	45883248	256.528	207.362	248.376	-0.251946	0.0599866	-0.0424005	0.999962
PITPNB	ENSG00000180957	22	27851669	27920134	570.379	663.834	588.813	0.197025	0.0599866	0.0397693	0.999962
ERI1	ENSG00000104626	8	9002147	9116746	183.368	229.087	211.042	0.258452	0.0600096	0.160662	0.999962
LTBP1	ENSG00000049323	2	32946972	33399509	1126.9	1248.53	1241.41	0.140051	0.0600885	0.131258	0.999962
SFXN1	ENSG00000164466	5	175477062	175529742	473.457	554.831	503.171	0.20556	0.0602883	0.0765524	0.999962
XYLT2	ENSG00000015532	17	50346092	50363138	1111.13	987.815	1059.13	-0.160277	0.0602883	-0.0640196	0.999962
ASPH	ENSG00000198363	8	61500556	61714640	991.634	1128.52	1002.4	0.172859	0.0602944	0.0136412	0.999962
RIMS1	ENSG00000079841	6	71886703	72403143	93.5537	64.1819	85.9422	-0.330274	0.0603787	-0.0856363	0.999962
ZNF462	ENSG00000148143	9	106863097	107013634	312.699	259.3	306.385	-0.229939	0.0603787	-0.0270975	0.999962
MAP2K1	ENSG00000169032	15	66386817	66492312	559.982	641.44	553.277	0.175682	0.0604806	-0.0194629	0.999962
MLLT6	ENSG00000275023	17	38705542	38729803	1606.03	1447.92	1555.9	-0.140743	0.0604823	-0.0432964	0.999962
IFI27L2	ENSG00000119632	14	94127779	94130253	303.94	250.322	261.325	-0.236662	0.0606955	-0.182113	0.999962
PCDHB5	ENSG00000113209	5	141135218	141138625	241.732	195.117	225.116	-0.257538	0.0607755	-0.082764	0.999962
TNFRSF10A	ENSG00000104689	8	23190452	23225126	107.973	142.89	119.783	0.285269	0.061004	0.106357	0.999962
SNRPF	ENSG00000139343	12	95858928	95903828	542.156	616.858	558.679	0.172302	0.0616133	0.0388294	0.999962
ARHGEF17	ENSG00000110237	11	73308289	73369091	1207.79	1072.35	1133.55	-0.160292	0.0617091	-0.085054	0.999962
IARS2	ENSG00000067704	1	220094102	220148041	4523.66	4818.81	4610.53	0.0892186	0.0619723	0.0265486	0.999962
DEGS1	ENSG00000143753	1	224175756	224193441	555.824	631.842	580.559	0.169405	0.0619723	0.0588432	0.999962
MLPH	ENSG00000115648	2	237485428	237555318	896.078	800.459	926.852	-0.154414	0.0619723	0.0439459	0.999962
KLC4	ENSG00000137171	6	43040777	43075099	257.048	209.587	237.256	-0.248147	0.0619723	-0.101984	0.999962
ARID3A	ENSG00000116017	19	925781	975934	261.282	315.077	266.763	0.228907	0.0619723	0.0268422	0.999962
PRRC2C	ENSG00000117523	1	171485551	171593511	2204.18	2447.73	2301.4	0.144229	0.0622182	0.0596435	0.999962
BCAS3	ENSG00000141376	17	60677453	61392838	296.933	246.919	280.758	-0.230442	0.0623079	-0.0746785	0.999962
HKR1	ENSG00000181666	19	37312837	37369365	322.24	263.685	304.06	-0.234949	0.0625497	-0.0690528	0.999962
STAG3L5P-PVRIG2P-PILRB	ENSG00000272752	7	100336104	100367831	135.906	92.7785	135.223	-0.315158	0.0627237	-0.00511162	0.999962
PCDHA11	ENSG00000249158	5	140868183	141012344	222.957	179.256	222.824	-0.256277	0.0631782	0.00107954	0.999962
RAD51	ENSG00000051180	15	40694774	40732339	181.424	226.39	176.026	0.257651	0.0631782	-0.0326171	0.999962
SLC25A32	ENSG00000164933	8	103398635	103415189	237.938	295.268	241.932	0.25185	0.0636856	0.0202286	0.999962
GNE	ENSG00000159921	9	36214441	36277056	146.442	187.003	154.971	0.267789	0.0641453	0.0552678	0.999962
PATL1	ENSG00000166889	11	59636716	59668980	1470.54	1608.5	1508.25	0.122278	0.0641453	0.0321258	0.999962
KPNA2	ENSG00000182481	17	68035519	68046842	2878.18	3091.01	2962.72	0.100471	0.0641453	0.0397326	0.999962
CCDC47	ENSG00000108588	17	63745250	63776351	2439.41	2645	2500.29	0.114194	0.0641516	0.0347238	0.999962
TOR1AIP2	ENSG00000169905	1	179839967	179877803	676.445	769.525	673.306	0.173132	0.06428	-0.00635264	0.999962
SPICE1	ENSG00000163611	3	113442718	113515187	217.122	264.661	222.055	0.235392	0.0644166	0.0228596	0.999962
TLN2	ENSG00000171914	15	62390526	62844631	114.9	153.222	112.862	0.286701	0.0647467	-0.0117622	0.999962
ATP5B	ENSG00000110955	12	56638175	56646068	12421.3	13060.1	12538.7	0.0715539	0.0647728	0.0134271	0.999962
SPRED1	ENSG00000166068	15	38252326	38357249	113.681	151.496	124.379	0.291216	0.0649898	0.0856751	0.999962
NEMP1	ENSG00000166881	12	57055643	57088063	1072.29	1192.58	1100.9	0.146435	0.0651563	0.037539	0.999962
SLC39A11	ENSG00000133195	17	72645949	73092712	659.585	577.556	645.418	-0.175207	0.0653605	-0.0266266	0.999962
SLBP	ENSG00000163950	4	1692800	1712555	727.718	816.595	702.681	0.156797	0.0655157	-0.0492544	0.999962
UBTF	ENSG00000108312	17	44205033	44221626	1279.34	1165.7	1264.48	-0.129552	0.0660396	-0.0166892	0.999962
MICA	ENSG00000204520	6	31399784	31415315	76.6551	106.194	82.868	0.302253	0.0660498	0.0811319	0.999962
LINC00094	ENSG00000235106	9	134025439	134034666	536.923	467.699	516.824	-0.181559	0.0663925	-0.049456	0.999962
ZNF736	ENSG00000234444	7	64307459	64354860	428.217	364.728	430.851	-0.205947	0.0666657	0.00283212	0.999962
LDLRAD3	ENSG00000179241	11	35943981	36232136	370.674	315.103	355.695	-0.209269	0.066972	-0.055045	0.999962
GRAMD3	ENSG00000155324	5	126360132	126496494	520.329	595.492	543.491	0.176971	0.067098	0.05813	0.999962
DPM1	ENSG00000000419	20	50934867	50958555	744.812	846.846	797.977	0.170818	0.0676081	0.0918348	0.999962
YWHAE	ENSG00000108953	17	1344272	1400378	5176.22	5492.16	5334.43	0.0839726	0.0676841	0.0426757	0.999962
KAT14	ENSG00000149474	20	18138118	18188387	209.145	166.556	192.681	-0.258775	0.0676841	-0.102723	0.999962
HINT2	ENSG00000137133	9	35812960	35815354	172.964	137.529	175.298	-0.264035	0.0677688	0.0137035	0.999962
PLEKHM1P1	ENSG00000214176	17	64779259	64837154	134.127	100.273	117.575	-0.29831	0.0677688	-0.135799	0.999962
PSMB1	ENSG00000008018	6	170535117	170553341	1263.42	1398.68	1281	0.136787	0.0680944	0.0168312	0.999962
CKAP4	ENSG00000136026	12	106237877	106304279	1225.55	1344.27	1212.42	0.125912	0.0680944	-0.0147742	0.999962
KEAP1	ENSG00000079999	19	10486120	10503741	430.322	363.493	396.544	-0.216362	0.0681118	-0.103602	0.999962
IFT140	ENSG00000187535	16	1510427	1612110	342.994	289.214	340.123	-0.215556	0.0681573	-0.00816963	0.999962
USP14	ENSG00000101557	18	158383	214629	671.677	761.887	705.5	0.166199	0.0681573	0.0632464	0.999962
AIFM3	ENSG00000183773	22	20965108	20981360	41.0224	23.6699	28.8321	-0.31041	0.0681573	-0.206429	0.999962
TMEM129	ENSG00000168936	4	1715952	1721358	605.052	530.337	542.272	-0.171642	0.0689956	-0.141129	0.999962
NT5C3A	ENSG00000122643	7	33014114	33062797	229.731	278.649	248.083	0.234396	0.0689956	0.0940068	0.999962
USP20	ENSG00000136878	9	129834698	129881838	336.606	280.635	314.285	-0.223352	0.0689956	-0.0815757	0.999962
SLC24A1	ENSG00000074621	15	65611366	65660995	226.127	180.784	221.107	-0.257039	0.0689956	-0.027145	0.999962
CYP2S1	ENSG00000167600	19	41193049	41207539	118.156	86.6789	116.47	-0.297293	0.0689956	-0.0158937	0.999962
LAMB2	ENSG00000172037	3	49121114	49133118	3821.64	3491.99	3760.72	-0.125047	0.0691418	-0.0220961	0.999962
BRIX1	ENSG00000113460	5	34915376	34925996	469.393	536.22	481.429	0.175751	0.0691418	0.0355294	0.999962
ANXA7	ENSG00000138279	10	73375101	73414076	2073.74	2234.84	2077.81	0.105263	0.0695278	0.00284158	0.999962
P4HTM	ENSG00000178467	3	48989886	49007154	338.844	282.073	335.605	-0.220142	0.0696619	-0.00997371	0.999962
LINC01089	ENSG00000212694	12	121795267	121803906	45.5402	26.8451	38.3575	-0.312227	0.0696898	-0.115544	0.999962
LYAR	ENSG00000145220	4	4267701	4290169	189.202	230.411	194.101	0.233795	0.0698023	0.028573	0.999962
LMNB1	ENSG00000113368	5	126776623	126837020	1028.19	1134.77	1057.17	0.135862	0.0699707	0.0379216	0.999962
PTTG1IP	ENSG00000183255	21	44849585	44873903	3193.18	2999.65	3099.11	-0.088381	0.0702656	-0.0417458	0.999962
MSL1	ENSG00000188895	17	40122298	40136916	1574.66	1716.02	1577.27	0.120386	0.0703941	7.44646e-05	0.999962
C1orf226	ENSG00000239887	1	162366908	162386818	127.215	96.0705	121.568	-0.287936	0.0711133	-0.0569516	0.999962
CREBRF	ENSG00000164463	5	173056352	173139284	91.879	63.9501	90.4275	-0.318845	0.0712631	-0.0188565	0.999962
MYB	ENSG00000118513	6	135181315	135219173	465.919	546.381	495.74	0.204172	0.0712631	0.0767294	0.999962
ST6GALNAC4	ENSG00000136840	9	127907886	127917038	62.8047	41.5382	53.2823	-0.323376	0.0712631	-0.140847	0.999962
ACSS3	ENSG00000111058	12	80936414	81261205	96.4644	68.1882	100.995	-0.31454	0.0713717	0.0338674	0.999962
STBD1	ENSG00000118804	4	76306026	76311599	45.3087	74.23	56.7414	0.306263	0.0714365	0.132893	0.999962
BABAM1	ENSG00000105393	19	17267350	17281249	510.591	439.156	469.515	-0.192421	0.0716813	-0.110635	0.999962
NAE1	ENSG00000159593	16	66802875	66873256	469.51	534.432	484.256	0.173838	0.0720044	0.0432521	0.999962
SLC35A1	ENSG00000164414	6	87470623	87512336	820.427	726.133	796.967	-0.162503	0.0720826	-0.0377722	0.999962
GAB2	ENSG00000033327	11	78215297	78418348	294.677	348.769	303.382	0.212017	0.0721227	0.0320267	0.999962
KMT5A	ENSG00000183955	12	123383773	123409358	434.493	497.61	457.611	0.176245	0.0721227	0.0659931	0.999962
PSMD12	ENSG00000197170	17	67337916	67366627	1086.85	1209.76	1120.08	0.146398	0.0725018	0.0421384	0.999962
PPP2R1B	ENSG00000137713	11	111726908	111766427	697.585	789.542	727.649	0.16768	0.0725774	0.0580702	0.999962
DERL1	ENSG00000136986	8	123013164	123042423	1193.45	1304.06	1217.87	0.125685	0.0727363	0.0306002	0.999962
MSH2	ENSG00000095002	2	47402969	47562311	718.714	805.933	751.428	0.155055	0.0727765	0.0611079	0.999962
CSNK2A1	ENSG00000101266	20	473591	543821	1679.33	1826.15	1723.24	0.117436	0.0731571	0.0378279	0.999962
ASIC1	ENSG00000110881	12	50057548	50083611	247.516	201.289	230.087	-0.242654	0.0732326	-0.0821199	0.999962
UBA2	ENSG00000126261	19	34428352	34471251	950.542	1054.21	956.639	0.140372	0.0734879	0.00673843	0.999962
RPL23A	ENSG00000198242	17	28719393	28724359	5791.08	6153.44	5893.88	0.0851103	0.0738867	0.0247306	0.999962
ILF2	ENSG00000143621	1	153661788	153671048	2963.54	3158.87	2984.25	0.091028	0.0739469	0.00931487	0.999962
SH3BP4	ENSG00000130147	2	234951973	235055714	458.34	395.628	445.363	-0.187221	0.0739469	-0.0360359	0.999962
RBM25	ENSG00000119707	14	73058436	73123898	1217.41	1341.25	1271.87	0.132918	0.0739469	0.0588889	0.999962
EPS15L1	ENSG00000127527	19	16355239	16472085	676.374	595.259	677.787	-0.170376	0.0739469	0.00266093	0.999962
XG	ENSG00000124343	X	2752050	2815927	612.233	526.904	607.921	-0.193822	0.0739469	-0.0104054	0.999962
RFC3	ENSG00000133119	13	33818049	33966558	338.782	399.813	352.557	0.208086	0.0741833	0.0474411	0.999962
R3HCC1	ENSG00000104679	8	23270120	23296279	202.321	163.225	193.954	-0.250303	0.0748241	-0.0493292	0.999962
REEP5	ENSG00000129625	5	112876379	112922539	7254.03	7710.74	7392.19	0.0862845	0.0753331	0.0267099	0.999962
XRCC6	ENSG00000196419	22	41621119	41664048	4036.65	4273.75	4087.71	0.082241	0.0753331	0.0185181	0.999962
SEPT7	ENSG00000122545	7	35800932	35907105	2302.99	2535.91	2407.01	0.132987	0.0764902	0.0603312	0.999962
VCP	ENSG00000165280	9	35056064	35073249	3186.04	3398.95	3172.05	0.0928993	0.0764902	-0.00534842	0.999962
TMEM254	ENSG00000133678	10	80078646	80092557	733.864	647.894	720.388	-0.163687	0.0764902	-0.0293015	0.999962
HNRNPM	ENSG00000099783	19	8444767	8489114	2597.31	2773.84	2613.33	0.0935073	0.0764902	0.00905408	0.999962
ADAMTS15	ENSG00000166106	11	130448974	130476641	323.97	377.806	322.64	0.197687	0.0769766	-0.00484469	0.999962
KBTBD4	ENSG00000123444	11	47572197	47579015	513.852	441.939	490.952	-0.195312	0.0773327	-0.0626458	0.999962
ANKRD9	ENSG00000156381	14	102501760	102509799	311.5	370.4	310.558	0.216893	0.0774115	-0.00410129	0.999962
C11orf49	ENSG00000149179	11	46936689	47164385	409.998	350.73	367.122	-0.20252	0.077607	-0.140282	0.999962
CCDC117	ENSG00000159873	22	28772674	28789301	844.149	750.84	832.014	-0.155396	0.077607	-0.0207076	0.999962
F8A1	ENSG00000277203	X	154886349	154888061	364.226	305.743	325.21	-0.21434	0.0776142	-0.141269	0.999962
UFM1	ENSG00000120686	13	38349849	38363619	534.538	608.297	598.908	0.17182	0.0782291	0.149068	0.999962
STAT2	ENSG00000170581	12	56341597	56360155	607.731	531.244	569.785	-0.178856	0.0782832	-0.0820772	0.999962
ABHD5	ENSG00000011198	3	43690113	43734371	344.667	400.656	345.449	0.193948	0.0784084	0.00648158	0.999962
PRMT1	ENSG00000126457	19	49675786	49689029	680.047	768.462	680.691	0.168068	0.0784084	0.00474098	0.999962
SMG1P3	ENSG00000180747	16	21446683	21520444	100.529	147.406	127.187	0.308568	0.0786925	0.188584	0.999962
SETD7	ENSG00000145391	4	139495941	139606699	1228.08	1354.21	1254.21	0.1355	0.0789981	0.029666	0.999962
ARRDC1	ENSG00000197070	9	137605654	137615360	1441.29	1261.36	1385.02	-0.176584	0.0796285	-0.0517467	0.999962
SEC61A1	ENSG00000058262	3	128051641	128071683	3266.39	3500.82	3253.55	0.0980356	0.0800148	-0.00538897	0.999962
PRAG1	ENSG00000275342	8	8317736	8386498	449.143	387.425	470.698	-0.190027	0.0802031	0.0613013	0.999962
UHRF1	ENSG00000276043	19	4903080	4962154	585.532	658.211	588.002	0.158847	0.0803318	0.00805477	0.999962
PCDHGA6	ENSG00000253731	5	141373914	141512979	141.856	107.779	143.37	-0.285432	0.080654	0.00916728	0.999962
GRK6	ENSG00000198055	5	177403204	177442901	343.342	402.1	341.86	0.201546	0.0806613	0.00202278	0.999962
YWHAZ	ENSG00000164924	8	100916525	100953388	8428.35	9128.13	8614.49	0.111346	0.0810122	0.0304311	0.999962
CKMT1A	ENSG00000223572	15	43692886	43699222	876.918	790.54	895.078	-0.142091	0.0810122	0.0292184	0.999962
PLEC	ENSG00000178209	8	143915147	143976734	3117.92	2786.12	3078.4	-0.152342	0.0813607	-0.0173256	0.999962
RALBP1	ENSG00000017797	18	9475009	9538116	670.621	748.899	714.831	0.151966	0.0813607	0.0870513	0.999962
SYNGR1	ENSG00000100321	22	39349925	39385588	391.349	325.502	387.893	-0.223065	0.0814507	-0.00743834	0.999962
TBC1D2B	ENSG00000167202	15	77984036	78077724	275.298	226.952	248.241	-0.233146	0.081892	-0.123871	0.999962
CCND1	ENSG00000110092	11	69641087	69654474	1962.73	2102.33	2045.07	0.0991623	0.0827484	0.0592525	0.999962
BAHCC1	ENSG00000266074	17	81395475	81466332	64.9534	43.2294	59.3643	-0.308662	0.0827484	-0.0739407	0.999962
NOMO1	ENSG00000103512	16	14833681	14896160	1943.99	2124.84	2041.07	0.124593	0.0838442	0.0662376	0.999962
MTATP6P1	ENSG00000248527	1	633696	634376	2840.61	2425.58	2815.44	-0.201472	0.0841117	-0.0110643	0.999962
KIF12	ENSG00000136883	9	114086126	114099291	24.5332	40.4464	20.9379	0.285179	0.0844547	-0.0455264	0.999962
FAM210A	ENSG00000177150	18	13663347	13726663	178.406	223.297	200.754	0.249946	0.0846231	0.136586	0.999962
ACAT2	ENSG00000120437	6	159760328	159779055	628.086	704.442	643.743	0.154432	0.084681	0.0353039	0.999962
AEN	ENSG00000181026	15	88621296	88632282	189.932	230.907	198.935	0.229919	0.084751	0.0519538	0.999962
FBXO45	ENSG00000174013	3	196568611	196589059	1156.71	1285.69	1166.67	0.144515	0.0848262	0.0112936	0.999962
L1CAM	ENSG00000198910	X	153861514	153909223	278.262	333.032	298.547	0.22085	0.0849494	0.0840879	0.999962
RPS24	ENSG00000138326	10	78033760	78056812	13667.8	14410.8	13831	0.0750862	0.0851054	0.016799	0.999962
OSTC	ENSG00000198856	4	108650584	108667820	728.746	820.423	737.777	0.158378	0.0854057	0.0119719	0.999962
FAM214A	ENSG00000047346	15	52581317	52709817	639.451	564.821	648.296	-0.167489	0.0854057	0.0138122	0.999962
YBX1	ENSG00000065978	1	42682427	42702349	2033.03	2188.22	2072.07	0.106495	0.0855253	0.0287786	0.999962
IFITM2	ENSG00000185201	11	307631	315272	466.127	539.956	475.686	0.186752	0.0856064	0.0253722	0.999962
FKBP8	ENSG00000105701	19	18531751	18544077	944.651	848.629	878.598	-0.14757	0.0856512	-0.0982578	0.999962
AZI2	ENSG00000163512	3	28315003	28349127	345.752	402.087	385.259	0.194826	0.0856684	0.13647	0.999962
AP3S1	ENSG00000177879	5	115841481	115914081	565.252	648.786	591.614	0.180449	0.0858959	0.0596754	0.999962
EFHC1	ENSG00000096093	6	52362123	52529886	320.203	268.102	291.188	-0.219306	0.0858959	-0.118331	0.999962
COL18A1	ENSG00000182871	21	45405137	45513720	196.939	156.777	181.414	-0.256619	0.086816	-0.0910286	0.999962
CAMSAP1	ENSG00000130559	9	135808487	135907228	418.093	484.245	438.788	0.186007	0.0869579	0.05736	0.999962
RPL38	ENSG00000172809	17	74203582	74210655	3369.38	3568.72	3382.18	0.0810399	0.0869579	0.00452193	0.999962
SOD3	ENSG00000109610	4	24789912	24800842	440.694	367.366	434.188	-0.223022	0.0871903	-0.0205263	0.999962
SERTAD4	ENSG00000082497	1	210232799	210246631	665.515	757.364	683.44	0.168943	0.08721	0.0320847	0.999962
TFAP2A	ENSG00000137203	6	10393186	10419659	813.921	728.286	789.283	-0.148059	0.0873238	-0.0409978	0.999962
CRACR2B	ENSG00000177685	11	826144	831991	266.193	218.618	250.603	-0.230414	0.0873238	-0.0686449	0.999962
DNAJC3	ENSG00000102580	13	95677139	95794989	942.11	1059.75	969.591	0.15778	0.0873238	0.0385511	0.999962
DSC2	ENSG00000134755	18	31058840	31102415	255.587	316.665	292.661	0.246261	0.0873238	0.152754	0.999962
SPTLC3	ENSG00000172296	20	13008979	13169103	278.276	232.944	279.202	-0.220877	0.0873238	0.00398579	0.999962
WDR13	ENSG00000101940	X	48590042	48608867	421.419	357.927	380.219	-0.205628	0.0873238	-0.130147	0.999962
GBP2	ENSG00000162645	1	89106132	89150456	221.558	181.18	216.698	-0.237512	0.0875261	-0.0323709	0.999962
CTNNAL1	ENSG00000119326	9	108942569	109013529	469.314	534.072	477.828	0.172988	0.087633	0.0232013	0.999962
STARD10	ENSG00000214530	11	72754729	72794168	1650.39	1494.98	1576.84	-0.133355	0.0877588	-0.0621143	0.999962
CYP51A1	ENSG00000001630	7	92112151	92142952	1024.64	1146.99	1114.97	0.15238	0.0879589	0.112114	0.999962
DSG2	ENSG00000046604	18	31498043	31549008	1505.49	1643.62	1553.78	0.120249	0.0880018	0.0417595	0.999962
HIST1H2BD	ENSG00000158373	6	26158146	26171349	196.737	157.622	192.408	-0.255122	0.0881074	-0.0303595	0.999962
ETF1	ENSG00000120705	5	138506095	138543300	1614.29	1762.88	1617.95	0.122086	0.0882385	0.00234257	0.999962
MAPK1	ENSG00000100030	22	21754500	21867680	1185.09	1306.09	1194.57	0.131058	0.0882547	0.00905856	0.999962
RTN4R	ENSG00000040608	22	20241415	20283246	30.6872	47.8012	45.6225	0.289465	0.088411	0.266557	0.999962
LRRC58	ENSG00000163428	3	120324509	120349339	1044.76	1214.37	1121.95	0.192565	0.0889289	0.0911253	0.999962
PAQR4	ENSG00000162073	16	2969245	2973489	1228.71	1109.88	1161.99	-0.139307	0.0889289	-0.075809	0.999962
PCDHB2	ENSG00000112852	5	141094578	141098703	313.943	266.168	303.73	-0.207653	0.0892946	-0.04231	0.999962
USP32	ENSG00000170832	17	60179094	60422470	573.162	646.627	599.488	0.163515	0.0892946	0.058482	0.999962
CCNO	ENSG00000152669	5	55231152	55233680	595.763	510.545	593.435	-0.199527	0.089827	-0.00591546	0.999962
RASA4CP	ENSG00000228903	7	44026951	44041892	66.2508	44.6737	53.4233	-0.31119	0.0902994	-0.174619	0.999962
PNPLA3	ENSG00000100344	22	43923739	43964488	91.3259	66.3307	81.0836	-0.287217	0.0902994	-0.108705	0.999962
CLNS1A	ENSG00000074201	11	77514936	77637805	1289.17	1401.53	1323.09	0.114393	0.0905707	0.0354851	0.999962
TPBG	ENSG00000146242	6	82363206	82370828	1074.18	1182.31	1106.02	0.132013	0.0907289	0.039917	0.999962
CDIP1	ENSG00000089486	16	4510675	4538828	118.31	90.9594	104.834	-0.273361	0.0911971	-0.123874	0.999962
PC	ENSG00000173599	11	66848233	66958376	242.573	200.194	252.245	-0.230068	0.091422	0.0454546	0.999962
IGF1R	ENSG00000140443	15	98648971	98964530	1015.79	1122.33	1063.48	0.133796	0.0919381	0.0619911	0.999962
STXBP4	ENSG00000166263	17	54968727	55173632	249.197	297.76	256.027	0.214532	0.0919381	0.0303616	0.999962
PLXNA1	ENSG00000114554	3	126988594	127037392	536.289	466.249	533.938	-0.1828	0.0919693	-0.00672073	0.999962
MSI2	ENSG00000153944	17	57255851	57684685	869.957	780.096	877.54	-0.146219	0.0919693	0.0116944	0.999962
LGALS3	ENSG00000131981	14	55124110	55145413	1774.58	1651.23	1749.25	-0.101246	0.0921395	-0.0194998	0.999962
SLITRK5	ENSG00000165300	13	87672615	87696272	64.581	43.4267	62.4887	-0.311403	0.0923501	-0.0371977	0.999962
BMPR1B	ENSG00000138696	4	94757968	95158448	112.748	83.4434	109.73	-0.296868	0.0924909	-0.0351346	0.999962
TSTA3	ENSG00000104522	8	143612618	143618048	853.865	962.706	860.5	0.159065	0.0925114	0.0114699	0.999962
MT-CO1	ENSG00000198804	MT	5904	7445	51506.4	42190.6	49893.8	-0.234377	0.0931203	-0.037473	0.999962
MC1R	ENSG00000258839	16	89912119	89920977	183.109	146.316	172.686	-0.248974	0.0931881	-0.0687915	0.999962
GLIS2	ENSG00000126603	16	4314761	4339597	192.974	240.74	184.415	0.246582	0.0933085	-0.0462863	0.999962
TRIM4	ENSG00000146833	7	99876958	99919600	371.406	319.131	364.574	-0.193644	0.0933431	-0.0244948	0.999962
GGT6	ENSG00000167741	17	4556927	4560818	772.017	671.724	712.906	-0.179613	0.0936533	-0.103233	0.999962
TONSL	ENSG00000160949	8	144428775	144444444	254.463	304.787	264.149	0.217869	0.0942448	0.0442012	0.999962
BLNK	ENSG00000095585	10	96191702	96271587	366.725	312.05	361.457	-0.204195	0.0942448	-0.0199679	0.999962
UTP18	ENSG00000011260	17	51260528	51297936	786.347	869.332	810.361	0.135681	0.0942448	0.0400684	0.999962
CRISPLD1	ENSG00000121005	8	74984515	75034558	157.697	124.177	156.324	-0.260993	0.0943908	-0.0183242	0.999962
DCAF13	ENSG00000164934	8	103414714	103443453	1082.52	1185.36	1163.94	0.125738	0.0943908	0.0981409	0.999962
BMP8B	ENSG00000116985	1	39757182	39788861	95.3426	124.616	100.035	0.272304	0.0946512	0.0508208	0.999962
CXCL16	ENSG00000161921	17	4733526	4739922	936.689	1039.6	948.919	0.138197	0.0947602	0.0180508	0.999962
HYOU1	ENSG00000149428	11	119044189	119057202	3797.04	4132.25	3761.99	0.1176	0.0950561	-0.0125245	0.999962
AES	ENSG00000104964	19	3052910	3063107	1823.73	1673.03	1751.85	-0.120786	0.0950664	-0.0543118	0.999962
ABCE1	ENSG00000164163	4	145097932	145129179	1060.01	1172.01	1040.92	0.135903	0.0950726	-0.0262623	0.999962
SIPA1	ENSG00000213445	11	65638097	65650930	135.012	102.343	135.828	-0.276551	0.0950726	0.00398318	0.999962
ATP2B4	ENSG00000058668	1	203626561	203744081	332.603	280.097	318.679	-0.212971	0.0951179	-0.0519383	0.999962
PPARD	ENSG00000112033	6	35342558	35428191	228.702	274.636	224.259	0.218594	0.0951179	-0.0207878	0.999962
AZIN1	ENSG00000155096	8	102826357	102893864	2834.65	3060.5	2955.8	0.107915	0.0951179	0.0592383	0.999962
ERH	ENSG00000100632	14	69380123	69398627	1488.99	1613.34	1567.36	0.113751	0.0952423	0.0723547	0.999962
KCTD11	ENSG00000213859	17	7351889	7354944	254.03	210.582	247.896	-0.222609	0.0956712	-0.0282388	0.999962
C7orf55-LUC7L2	ENSG00000269955	7	139341360	139422599	53.6118	98.7089	123.042	0.244204	0.0966398	0.351093	0.627052
IFI35	ENSG00000068079	17	43006725	43014456	392.392	456.998	378.389	0.193393	0.0967266	-0.0416664	0.999962
SNX4	ENSG00000114520	3	125446644	125520197	544.255	620.718	587.107	0.175219	0.0970422	0.0998628	0.999962
ASB13	ENSG00000196372	10	5638867	5666595	317.631	268.278	287.216	-0.206812	0.0970422	-0.128093	0.999962
FBL	ENSG00000105202	19	39834458	39846414	621.697	696.735	657.937	0.152553	0.0970422	0.0766813	0.999962
TSPAN15	ENSG00000099282	10	69451473	69507669	748.044	847.975	758.73	0.165591	0.0977317	0.0198475	0.999962
MRPL17	ENSG00000158042	11	6680782	6683401	503.436	572.411	513.835	0.167357	0.0977317	0.0222957	0.999962
SIDT2	ENSG00000149577	11	117178733	117197445	959.03	864.014	938.185	-0.142288	0.0978116	-0.0291074	0.999962
BAIAP2L1	ENSG00000006453	7	98291651	98401068	306.189	358.724	318.044	0.196218	0.0979495	0.0497761	0.999962
RMND5B	ENSG00000145916	5	178130996	178150565	728.68	641.086	671.004	-0.168219	0.0979884	-0.108317	0.999962
PSMB8-AS1	ENSG00000204261	6	32844086	32846495	39.6055	60.0398	41.9774	0.298108	0.0979884	0.0422194	0.999962
PER1	ENSG00000179094	17	8140472	8156506	72.837	98.3927	83.1298	0.282532	0.0979884	0.12626	0.999962
DNAAF3	ENSG00000167646	19	55158661	55166722	67.5722	93.8334	74.6338	0.28473	0.0981735	0.0912646	0.999962
CDK5RAP2	ENSG00000136861	9	120388869	120580170	1200.51	1093.16	1241.08	-0.127289	0.0984742	0.0455018	0.999962
GLMP	ENSG00000198715	1	156290089	156295689	514.86	449.545	510.191	-0.17521	0.0985107	-0.0120023	0.999962
CCDC86	ENSG00000110104	11	60842071	60851081	437.09	504.976	456.63	0.18377	0.0986256	0.0605346	0.999962
ATP6V1G2-DDX39B	ENSG00000254870	6	31530219	31546608	19.3479	150.471	89.2814	0.106751	0.0987197	0.0587971	0.999962
RFC4	ENSG00000163918	3	186789880	186807058	781.739	867.065	797.455	0.142171	0.0987518	0.0258437	0.999962
GSDMD	ENSG00000104518	8	143553207	143563062	756.982	863.87	744.384	0.17213	0.0988371	-0.0201405	0.999962
TFCP2L1	ENSG00000115112	2	121216587	121285207	24.8353	40.2299	28.7	0.27483	0.099165	0.0810685	0.999962
NUP153	ENSG00000124789	6	17615035	17706834	1094.94	1203.34	1143.02	0.127614	0.099165	0.0585046	0.999962
PWWP2B	ENSG00000171813	10	132397168	132417863	162.029	124.223	145.832	-0.266073	0.099165	-0.104871	0.999962
MAP1A	ENSG00000166963	15	43510958	43531620	87.9856	62.5589	80.5878	-0.292177	0.099165	-0.08297	0.999962
HDAC10	ENSG00000100429	22	50245183	50251405	146.687	113.867	143.863	-0.267846	0.099165	-0.0216874	0.999962
FAM120C	ENSG00000184083	X	54068324	54183281	250.469	204.549	245.065	-0.23363	0.099165	-0.0252843	0.999962
UNC13B	ENSG00000198722	9	35161992	35405338	368.289	425.031	376.878	0.18255	0.0992625	0.0317834	0.999962
NUP107	ENSG00000111581	12	68686734	68745809	1156.08	1263.89	1241.39	0.124166	0.0992625	0.0973791	0.999962
LIN28A	ENSG00000131914	1	26410778	26429722	474.994	545.12	463.47	0.181238	0.0993819	-0.0296671	0.999962
PEX19	ENSG00000162735	1	160276812	160286348	1265.43	1160.64	1215.27	-0.119957	0.0993819	-0.0571755	0.999962
PCDHA1	ENSG00000204970	5	140786136	141012347	114.707	77.8026	91.1361	-0.308968	0.0993819	-0.20136	0.999962
WASHC2A	ENSG00000099290	10	50067888	50133506	915.38	826.952	894.082	-0.138221	0.0997056	-0.0355812	0.999962
NT5DC2	ENSG00000168268	3	52524385	52535054	448.635	511.885	475.168	0.170291	0.0997257	0.0735883	0.999962
PPM1G	ENSG00000115241	2	27381194	27409687	793.908	885.917	817.42	0.146316	0.0997488	0.0373302	0.999962
GAGE2E	ENSG00000275113	X	49341192	49345922	33.0612	84.714	51.4219	0.193693	0.0998397	0.0748827	0.999962
BOLA3	ENSG00000163170	2	74135398	74147994	140.04	173.066	158.625	0.241666	0.0998857	0.141819	0.999962
ARID5B	ENSG00000150347	10	61901300	62096944	315.389	263.421	285.366	-0.22137	0.0998857	-0.127612	0.999962
TMED2	ENSG00000086598	12	123584531	123598577	6381.54	6924	6482.22	0.113397	0.0998857	0.021648	0.999962
BCAS4	ENSG00000124243	20	50794894	50882676	391.574	338.47	382.721	-0.188179	0.0998857	-0.0291363	0.999962
MCM5	ENSG00000100297	22	35400063	35425430	472.783	536.877	471.612	0.16713	0.0998857	-0.00178862	0.999962
B4GALT2	ENSG00000117411	1	43978943	43991170	405.102	464.904	411.482	0.177077	0.100087	0.0185356	0.999962
DLX1	ENSG00000144355	2	172084740	172089677	106.551	79.4863	94.6199	-0.28532	0.10079	-0.112265	0.999962
ZDHHC16	ENSG00000171307	10	97446131	97457370	438.097	376.615	401.615	-0.190897	0.100997	-0.113909	0.999962
UGP2	ENSG00000169764	2	63840940	63891562	608.537	685.348	631.801	0.154697	0.101043	0.0456998	0.999962
MT-ATP6	ENSG00000198899	MT	8527	9207	26734.5	22316.8	26491.2	-0.218511	0.101043	-0.0110804	0.999962
TTC21B	ENSG00000123607	2	165857475	165953843	122.349	154.913	123.094	0.254395	0.101125	0.0120925	0.999962
ABTB1	ENSG00000114626	3	127672935	127680920	46.8708	29.5295	41.8885	-0.293301	0.101125	-0.0859233	0.999962
INTS8	ENSG00000164941	8	94813311	94881746	757.294	851.816	826.038	0.157202	0.101125	0.116137	0.999962
RABEPK	ENSG00000136933	9	125200542	125234158	328.617	380.819	337.659	0.193141	0.101125	0.0390027	0.999962
XPO6	ENSG00000169180	16	28097979	28211920	995.409	1085.92	1008.78	0.121007	0.101125	0.0189028	0.999962
PRPF8	ENSG00000174231	17	1650629	1684882	2829.24	3064.31	2916.41	0.111638	0.101125	0.0417097	0.999962
CENPX	ENSG00000169689	17	82018702	82024107	697.633	791.389	688.605	0.165144	0.101192	-0.0153156	0.999962
HGSNAT	ENSG00000165102	8	43140455	43202855	1472.39	1357.9	1409.26	-0.113201	0.101844	-0.0602162	0.999962
LINC01719	ENSG00000233396	1	146052566	146061948	41.8	25.0724	39.2224	-0.288095	0.102846	-0.0488902	0.999962
PDCL3	ENSG00000115539	2	100562690	100576735	207.351	247.423	216.6	0.220659	0.102846	0.0571161	0.999962
DDX17	ENSG00000100201	22	38483440	38507660	3209.6	3009.41	3140.9	-0.0924889	0.102846	-0.0311721	0.999962
TMEM165	ENSG00000134851	4	55395957	55453397	661.75	758.812	659.676	0.177095	0.102961	-0.00455316	0.999962
TUT1	ENSG00000149016	11	62575045	62592177	415.118	356.043	392.521	-0.193929	0.102961	-0.0728393	0.999962
NIP7	ENSG00000132603	16	69339430	69343111	329.814	389.455	328.938	0.200203	0.102961	-0.00652448	0.999962
IKBKE	ENSG00000263528	1	206470476	206496889	461.927	402.054	426.925	-0.179204	0.103303	-0.101607	0.999962
DHX15	ENSG00000109606	4	24517441	24584550	2018.17	2162.95	2143.86	0.0974847	0.103303	0.0841622	0.999962
EPB41L4A	ENSG00000129595	5	112142441	112419316	132.731	100.717	133.118	-0.280204	0.103303	-0.00217173	0.999962
SSPO	ENSG00000197558	7	149776042	149833979	43.3613	27.2712	39.4622	-0.299175	0.103303	-0.0777385	0.999962
ESRP1	ENSG00000104413	8	94641074	94707466	1989.65	2148.19	2075.43	0.109417	0.103303	0.059787	0.999962
HACD1	ENSG00000165996	10	17589032	17617377	92.089	121.273	111.033	0.264162	0.103303	0.183209	0.999962
PSMA1	ENSG00000129084	11	14504874	14643635	1015.75	1109.75	1014.01	0.12442	0.103303	-0.00178826	0.999962
RPAP3	ENSG00000005175	12	47661249	47706061	559.28	635.785	599.726	0.171957	0.103303	0.0937696	0.999962
CENPN	ENSG00000166451	16	81006498	81033114	323.437	373.687	326.02	0.184189	0.103303	0.0108148	0.999962
OSBPL7	ENSG00000006025	17	47807372	47821834	119.481	90.6324	121.357	-0.277691	0.103303	0.0124847	0.999962
ID3	ENSG00000117318	1	23557918	23559794	220.271	268.115	217.044	0.226525	0.10341	-0.0125544	0.999962
MRTO4	ENSG00000053372	1	19251539	19260128	391.056	449.028	389.129	0.183363	0.103747	-0.00637164	0.999962
RN7SL1	ENSG00000276168	14	49586580	49586878	0	0	0	2.17246e-07	0.103747	6.72788e-07	0.999962
RNF213	ENSG00000173821	17	80260866	80398786	1098.82	1197.7	1153.41	0.121344	0.103768	0.0676876	0.999962
MED29	ENSG00000063322	19	39391303	39400637	585.034	517.847	532.795	-0.161688	0.103768	-0.125085	0.999962
CREB3	ENSG00000107175	9	35732335	35737004	512.674	448.502	506.362	-0.172922	0.10405	-0.0170454	0.999962
MCFD2	ENSG00000180398	2	46901870	46941855	796.422	881.648	841.087	0.13762	0.104134	0.0715457	0.999962
C17orf58	ENSG00000186665	17	67991101	67996431	333.461	284.021	337.045	-0.202329	0.104173	0.0124083	0.999962
BBS1	ENSG00000174483	11	66510606	66533627	450.41	390.893	403.392	-0.185104	0.104293	-0.143227	0.999962
RBPMS2	ENSG00000166831	15	64739892	64775587	30.6047	48.0074	38.7954	0.285488	0.104317	0.146246	0.999962
EDEM3	ENSG00000116406	1	184690231	184754913	1054.27	1178.8	1100.04	0.151208	0.104577	0.0559814	0.999962
ANK3	ENSG00000151150	10	60026298	60733490	612.884	537.239	636.376	-0.172072	0.104577	0.0463548	0.999962
SYNGAP1	ENSG00000197283	6	33419661	33457541	321.147	269.189	325.235	-0.213751	0.10465	0.00784285	0.999962
DDAH2	ENSG00000213722	6	31727038	31730617	924.831	825.437	895.324	-0.153254	0.104788	-0.0454715	0.999962
GRSF1	ENSG00000132463	4	70815782	70839945	967.399	1075.6	998.121	0.143403	0.104944	0.0437056	0.999962
AHCTF1	ENSG00000153207	1	246839098	246931978	956.985	1051.04	985.372	0.127651	0.105072	0.0394192	0.999962
LNPEP	ENSG00000113441	5	96935394	97037515	1331.59	1502.58	1395.1	0.160739	0.105191	0.0611623	0.999962
WNK1	ENSG00000060237	12	752593	911452	2699.14	2906.67	2909.51	0.103487	0.105191	0.10448	0.999962
RMI2	ENSG00000175643	16	11249619	11351762	392.488	454.854	437.575	0.182515	0.105191	0.138185	0.999962
FBXL19-AS1	ENSG00000260852	16	30919319	30923269	71.1336	95.3545	83.5918	0.275211	0.105191	0.154238	0.999962
LIG3	ENSG00000005156	17	34980494	35009743	685.371	766.045	700.159	0.14629	0.105193	0.0287028	0.999962
HSPG2	ENSG00000142798	1	21822245	21937297	252.403	208.738	239.949	-0.222509	0.105285	-0.0637789	0.999962
MRAS	ENSG00000158186	3	138347648	138405534	206.644	167.259	198.242	-0.239642	0.105354	-0.0536739	0.999962
POLR3G	ENSG00000113356	5	90471748	90514553	30.104	48.591	37.4388	0.291286	0.105354	0.127953	0.999962
BMF	ENSG00000104081	15	40087890	40108892	170.775	133.296	168.799	-0.264178	0.105405	-0.0114076	0.999962
CRAMP1	ENSG00000007545	16	1612325	1677908	323.838	273.98	318.21	-0.202512	0.105664	-0.0213138	0.999962
MT-ATP8	ENSG00000228253	MT	8366	8572	2360.87	1968.19	2407.54	-0.219691	0.105702	0.0235592	0.999962
SSB	ENSG00000138385	2	169791933	169812064	1183.29	1296.36	1212.71	0.126722	0.105772	0.0330598	0.999962
SLC39A14	ENSG00000104635	8	22367249	22434129	435.573	495.273	449.591	0.168993	0.105772	0.0444559	0.999962
CT45A3	ENSG00000269096	X	135759846	135768191	251.906	295.717	274.409	0.201746	0.105772	0.10722	0.999962
OSBPL9	ENSG00000117859	1	51577179	51798427	706.562	630.518	710.732	-0.155622	0.105941	0.00537739	0.999962
IKBIP	ENSG00000166130	12	98613405	98645113	172.486	216.911	182.949	0.246956	0.106301	0.064336	0.999962
RORC	ENSG00000143365	1	151806071	151831872	373.362	319.965	339.218	-0.203326	0.10639	-0.124298	0.999962
WDR90	ENSG00000161996	16	649311	667833	333.161	282.341	297.947	-0.207914	0.10639	-0.139088	0.999962
RAB17	ENSG00000124839	2	237574322	237601614	212.804	174.568	215.414	-0.231867	0.106579	0.0145599	0.999962
CPSF3	ENSG00000119203	2	9423568	9473101	383.941	440.741	393.922	0.17622	0.107272	0.0299498	0.999962
TAF1C	ENSG00000103168	16	84177847	84187070	408.596	341.467	394.593	-0.215669	0.107272	-0.0416954	0.999962
ABCC6	ENSG00000091262	16	16148928	16223522	157.201	123.334	160.239	-0.253033	0.107327	0.0182315	0.999962
TMBIM1	ENSG00000135926	2	218274192	218292586	685.873	769.542	716.618	0.153804	0.107358	0.060367	0.999962
TRIB1	ENSG00000173334	8	125430321	125438405	124.993	157.205	127.616	0.246638	0.107358	0.0327958	0.999962
MT-ND1	ENSG00000198888	MT	3307	4262	5498.46	4619.15	5384.6	-0.212485	0.107358	-0.025448	0.999962
GOSR2	ENSG00000108433	17	46923075	46975524	575.584	645.987	547.812	0.151343	0.107464	-0.0677674	0.999962
ZFAND5	ENSG00000107372	9	72351425	72365235	618.467	694.412	622.697	0.15222	0.107468	0.00972643	0.999962
ZCCHC3	ENSG00000247315	20	296968	300321	246.231	288.688	251.852	0.202548	0.107472	0.0317044	0.999962
SLC35A3	ENSG00000117620	1	99969351	100035637	446.403	534.555	470.775	0.217391	0.107474	0.0619548	0.999962
HSD17B12	ENSG00000149084	11	43680558	43856617	1188.67	1447.24	1194.97	0.229255	0.107592	0.00623609	0.999962
ULK1	ENSG00000177169	12	131894651	131923167	525.748	458.287	506.406	-0.178489	0.107592	-0.0477727	0.999962
ROBO1	ENSG00000169855	3	78597240	79767815	749.006	673.829	747.061	-0.144026	0.107924	-0.00680239	0.999962
FAM83D	ENSG00000101447	20	38926312	38953106	525.445	590.948	535.202	0.153921	0.107924	0.0244526	0.999962
MCM3AP	ENSG00000160294	21	46235126	46286297	1550.71	1428.77	1525.44	-0.109042	0.107924	-0.0231981	0.999962
NSMF	ENSG00000165802	9	137447570	137459334	177.421	218.86	182.662	0.232488	0.10809	0.0325776	0.999962
C14orf159	ENSG00000133943	14	91060333	91225632	662.639	582.455	635.081	-0.16751	0.10809	-0.0549572	0.999962
ORAI3	ENSG00000175938	16	30949066	30956461	310.096	258.247	304.221	-0.221432	0.1087	-0.0225011	0.999962
GRIK4	ENSG00000149403	11	120511700	120988904	128.693	99.2874	116.079	-0.266392	0.108782	-0.108056	0.999962
MPI	ENSG00000178802	15	74890005	74902219	616.741	690.649	630.638	0.147539	0.108904	0.027561	0.999962
PSMD5-AS1	ENSG00000226752	9	120824828	120854385	453.753	397.45	443.469	-0.174657	0.109449	-0.0304899	0.999962
MAGI1	ENSG00000151276	3	65353525	66038834	250.93	208.515	264.778	-0.215722	0.109892	0.0601461	0.999962
LSM3	ENSG00000170860	3	14178358	14201119	898.547	996.04	961.222	0.1405	0.109923	0.0912525	0.999962
ARMCX3	ENSG00000102401	X	101622797	101627843	539.473	608.07	521.402	0.159132	0.109928	-0.0439319	0.999962
LTBP4	ENSG00000090006	19	40592883	40629818	197.189	158.301	179.037	-0.245682	0.110149	-0.110909	0.999962
C11orf95	ENSG00000188070	11	63759892	63768775	313.972	366.646	337.27	0.193966	0.110198	0.0901777	0.999962
MT-ND6	ENSG00000198695	MT	14149	14673	3998.82	3407.97	3879.18	-0.199919	0.110198	-0.0377504	0.999962
TSC2	ENSG00000103197	16	2047465	2088720	587.863	506.801	557.587	-0.187683	0.110478	-0.0688247	0.999962
TMEM44-AS1	ENSG00000231770	3	194584011	194590260	84.0705	59.8477	83.2386	-0.285354	0.110682	-0.015934	0.999962
GRAMD1A	ENSG00000089351	19	34994784	35026471	301.776	253.239	285.466	-0.21351	0.11073	-0.0635148	0.999962
C12orf75	ENSG00000235162	12	105235290	105396097	113.124	142.166	144.246	0.24809	0.111059	0.262076	0.999962
C3orf58	ENSG00000181744	3	143971798	144048719	350.165	422.304	342.227	0.223156	0.111259	-0.0246653	0.999962
GAR1	ENSG00000109534	4	109815510	109824740	146.112	182.317	176.879	0.243193	0.111264	0.212231	0.999962
ENGASE	ENSG00000167280	17	79074939	79088599	284.684	232.331	241.449	-0.232267	0.111503	-0.190843	0.999962
LPAR1	ENSG00000198121	9	110873263	111038458	280.216	236.844	274.455	-0.211846	0.11243	-0.0315825	0.999962
ELMO3	ENSG00000102890	16	67199111	67204029	560.076	493.142	531.41	-0.166016	0.112485	-0.0699133	0.999962
CHD7	ENSG00000171316	8	60678778	60868028	480.928	546.246	479.588	0.165732	0.11251	-0.00333893	0.999962
GNA13	ENSG00000120063	17	65010715	65056839	1105.08	1254.26	1150.67	0.166203	0.112638	0.0521887	0.999962
FARSB	ENSG00000116120	2	222570536	222656337	652.833	734.628	657.751	0.15927	0.112738	0.0108522	0.999962
SGSM3	ENSG00000100359	22	40370591	40410289	696.924	617.296	613.61	-0.161052	0.113301	-0.164892	0.999962
IL6R	ENSG00000160712	1	154405193	154469450	158.286	125.382	150.395	-0.251025	0.113354	-0.054459	0.999962
RBM5	ENSG00000003756	3	50088908	50119021	447.364	391.327	431.184	-0.171446	0.113354	-0.0495484	0.999962
DFFA	ENSG00000160049	1	10456522	10472526	353.03	408.605	370.979	0.181955	0.114091	0.0602801	0.999962
CYSTM1	ENSG00000120306	5	140174642	140282052	467.77	538.923	464.01	0.175707	0.114106	-0.0108332	0.999962
ACO2	ENSG00000100412	22	41469125	41528989	999.402	896.974	969.084	-0.140638	0.114106	-0.0401338	0.999962
ZBTB5	ENSG00000168795	9	37438114	37465399	488.976	431.793	476.345	-0.163091	0.114569	-0.0353533	0.999962
TOR1A	ENSG00000136827	9	129812944	129824134	636.148	709.606	647.345	0.149176	0.114607	0.0207776	0.999962
ZNF385A	ENSG00000161642	12	54369133	54391298	768.023	686.061	767.559	-0.155283	0.114649	-0.00198396	0.999962
CYP4X1	ENSG00000186377	1	47023568	47050751	300.228	254.959	275.202	-0.204555	0.114803	-0.107153	0.999962
SUCO	ENSG00000094975	1	172532349	172611833	1087.2	1218.2	1114.88	0.14999	0.114825	0.031155	0.999962
RP11-49K24.6	ENSG00000267228	18	47108188	47176345	30.5088	47.8416	33.7068	0.283363	0.114825	0.0575798	0.999962
PTPRS	ENSG00000105426	19	5158495	5340803	280.508	235.406	277.288	-0.209226	0.114825	-0.0115451	0.999962
EPHX1	ENSG00000143819	1	225810092	225845563	644.502	566.494	608.209	-0.16537	0.114929	-0.0748837	0.999962
RNF5	ENSG00000204308	6	32178354	32180793	505.441	444.151	478.483	-0.166117	0.115037	-0.0708355	0.999962
CBX5	ENSG00000094916	12	54230940	54280133	3413.92	3172.43	3431.46	-0.102673	0.115522	0.00641126	0.999962
GMNN	ENSG00000112312	6	24774931	24786099	288.027	337.329	322.61	0.19589	0.115642	0.139689	0.999962
SRP72	ENSG00000174780	4	56466915	56503680	1582.92	1713.46	1608.88	0.112563	0.115657	0.0256927	0.999962
SYNJ2	ENSG00000078269	6	157981887	158099176	250.536	208.66	265.017	-0.216649	0.115657	0.0695254	0.999962
SDHB	ENSG00000117118	1	17018722	17054170	615.418	683.971	637.207	0.146189	0.115744	0.0466796	0.999962
CENPU	ENSG00000151725	4	184694618	184734133	375.011	446.053	370.134	0.204655	0.116029	-0.0194818	0.999962
WAC-AS1	ENSG00000254635	10	28522652	28532743	234.225	191.499	215.515	-0.234647	0.116029	-0.0988332	0.999962
OSBPL5	ENSG00000021762	11	3087116	3166739	327.884	279.754	314.049	-0.195364	0.116029	-0.0521993	0.999962
GPR180	ENSG00000152749	13	94601903	94634645	319.009	377.949	320.063	0.205744	0.116029	0.00549427	0.999962
ENOSF1	ENSG00000132199	18	670324	712676	149.748	117.22	136.404	-0.251816	0.116029	-0.101047	0.999962
AC007325.2	ENSG00000277196	KI270734.1	138082	161852	198.371	157.355	204.167	-0.24883	0.116029	0.0316979	0.999962
PRSS22	ENSG00000005001	16	2852727	2858170	188.276	150.559	173.889	-0.24222	0.116321	-0.0869254	0.999962
PROCR	ENSG00000101000	20	35172073	35216240	123.419	153.042	125.9	0.24241	0.116447	0.0255575	0.999962
CD63	ENSG00000135404	12	55725323	55729707	3225.05	3468.9	3277.7	0.102788	0.116491	0.0232881	0.999962
TSPYL2	ENSG00000184205	X	53082367	53088540	159.478	126.808	154.015	-0.247646	0.116569	-0.0414017	0.999962
ITM2C	ENSG00000135916	2	230864639	230879248	262.401	216.486	227.354	-0.22823	0.116789	-0.169315	0.999962
ABTB2	ENSG00000166016	11	34150988	34358008	153.293	193.687	167.541	0.243774	0.116856	0.0872837	0.999962
EXO1	ENSG00000174371	1	241847967	241895148	256.321	301.825	242.389	0.201654	0.116987	-0.0631889	0.999962
TMEM229B	ENSG00000198133	14	67447084	67533739	233.315	191.906	221.656	-0.22659	0.117223	-0.0572619	0.999962
ANKRD34A	ENSG00000272031	1	145959442	145964582	124.339	94.4887	110.291	-0.270953	0.117332	-0.123961	0.999962
TMPRSS2	ENSG00000184012	21	41464551	41531116	87.9436	114.864	101.381	0.260032	0.117332	0.139227	0.999962
KLHDC2	ENSG00000165516	14	49767608	49786385	342.671	286.605	312.664	-0.211159	0.117741	-0.11344	0.999962
PLEKHF2	ENSG00000175895	8	95133804	95156684	1076.48	940.805	1023.72	-0.175359	0.117786	-0.0660914	0.999962
ITGB8	ENSG00000105855	7	20330702	20415754	91.6773	63.2507	103.29	-0.291401	0.118545	0.101005	0.999962
ATP10A	ENSG00000206190	15	25677273	25865172	211.973	252.575	204.048	0.209812	0.118545	-0.0389497	0.999962
CUL4B	ENSG00000158290	X	120524609	120575794	747.129	669	759.685	-0.149357	0.119002	0.0199458	0.999962
LINC01139	ENSG00000215808	1	238480384	238486023	133.123	102.407	143.217	-0.272085	0.119221	0.0668812	0.999962
PHTF2	ENSG00000006576	7	77798792	77957503	800.673	905.378	828.636	0.162216	0.119257	0.045897	0.999962
KIAA1324L	ENSG00000164659	7	86876906	87059699	166.178	130.151	171.247	-0.257409	0.11945	0.0280428	0.999962
SLC39A6	ENSG00000141424	18	36108532	36129385	1620.67	1752.77	1671.57	0.108393	0.11945	0.0422168	0.999962
QPCT	ENSG00000115828	2	37344574	37373322	37.9506	56.4815	36.0886	0.285774	0.120253	-0.0262561	0.999962
FBLIM1	ENSG00000162458	1	15756607	15786594	102.606	77.3467	98.4624	-0.266874	0.120259	-0.0422676	0.999962
HNRNPD	ENSG00000138668	4	82352498	82374503	1562.52	1689.63	1577.5	0.107514	0.120514	0.0127571	0.999962
PPP2R2A	ENSG00000221914	8	26291491	26372680	542.258	609.34	563.792	0.156506	0.121301	0.0554597	0.999962
ZNF33B	ENSG00000196693	10	42574185	42638568	426.378	369.483	407.461	-0.184428	0.121587	-0.0549321	0.999962
PLEKHA6	ENSG00000143850	1	204218851	204377665	886.302	978.929	958.122	0.132294	0.122101	0.104801	0.999962
SRSF2	ENSG00000161547	17	76734115	76737374	1842.23	1985.96	1819.03	0.104741	0.122147	-0.0178275	0.999962
NEO1	ENSG00000067141	15	73051710	73305206	560.944	634.282	558.332	0.159222	0.122615	-0.00658644	0.999962
RWDD1	ENSG00000111832	6	116571367	116597675	269.484	317.339	295.833	0.201546	0.123362	0.116685	0.999962
TMEM109	ENSG00000110108	11	60913874	60923443	1131.69	1228.13	1176.36	0.115288	0.123583	0.0563077	0.999962
PALLD	ENSG00000129116	4	168497066	168928457	579.524	511.376	584.501	-0.165644	0.123755	0.0132055	0.999962
RNF44	ENSG00000146083	5	176526697	176538025	571.321	503.01	550.445	-0.168738	0.123755	-0.0480641	0.999962
RADIL	ENSG00000157927	7	4797055	4883719	106.533	79.1944	109.856	-0.273589	0.123755	0.0316454	0.999962
PDK3	ENSG00000067992	X	24465221	24539837	158.963	194.248	173.357	0.227176	0.123755	0.100663	0.999962
CBX2	ENSG00000173894	17	79778132	79787983	348.661	402.971	345.276	0.180893	0.123796	-0.00927865	0.999962
FAM208A	ENSG00000163946	3	56620133	56683237	956.585	1057.26	1011.38	0.133847	0.123983	0.0725511	0.999962
BNIP3L	ENSG00000104765	8	26382898	26505636	1190.4	1349.56	1248.71	0.164626	0.124285	0.0633019	0.999962
CACNB3	ENSG00000167535	12	48813794	48828941	368.744	422.372	358.934	0.17368	0.124285	-0.0339816	0.999962
PTRH2	ENSG00000141378	17	59674636	59707626	343.37	398.416	345.161	0.190888	0.124285	0.00881166	0.999962
ZNF740	ENSG00000139651	12	53180700	53195141	638.94	567.341	655.581	-0.159368	0.124541	0.0301463	0.999962
B4GAT1	ENSG00000174684	11	66345372	66347692	756.02	676.378	766.576	-0.144477	0.12486	0.0210925	0.999962
NQO1	ENSG00000181019	16	69706996	69726951	2267.76	2119.81	2196.6	-0.0948624	0.125067	-0.0430768	0.999962
RP4-568C11.4	ENSG00000274173	20	24931840	24932983	80.9468	58.3926	83.3154	-0.282203	0.125067	0.0233281	0.999962
ZDHHC5	ENSG00000156599	11	57667747	57701187	1719.1	1844.58	1782.79	0.0986657	0.125452	0.050996	0.999962
MRFAP1L1	ENSG00000178988	4	6707701	6709880	812.25	715.558	738.15	-0.163556	0.126026	-0.125368	0.999962
PFKFB4	ENSG00000114268	3	48517684	48562015	193.508	236.245	187.084	0.22595	0.12603	-0.0270524	0.999962
METAP1	ENSG00000164024	4	98995620	99062813	360.208	412.015	387.172	0.175131	0.126401	0.0941562	0.999962
ZNF703	ENSG00000183779	8	37695751	37700021	1110.81	1249.79	1073.98	0.154956	0.126772	-0.0434921	0.999962
IMMT	ENSG00000132305	2	86143932	86195770	877.283	958.752	892.022	0.125143	0.126822	0.0224629	0.999962
UBE2F	ENSG00000184182	2	237966827	238042782	186.09	222.189	199.49	0.211337	0.126834	0.0819025	0.999962
LMO4	ENSG00000143013	1	87328468	87348923	335.171	286.084	355.086	-0.197469	0.126907	0.0740267	0.999962
CDKN1A	ENSG00000124762	6	36676460	36687339	651.801	730.631	630.54	0.151825	0.12726	-0.0419334	0.999962
VWA1	ENSG00000179403	1	1434861	1442882	949.565	1087.97	951.607	0.174251	0.127832	0.00449758	0.999962
NOTCH3	ENSG00000074181	19	15159038	15200981	1325.25	1483.34	1290.16	0.149708	0.127832	-0.0347697	0.999962
ZNF337-AS1	ENSG00000213742	20	25624045	25678074	138.846	108.207	130.081	-0.263099	0.128372	-0.0732953	0.999962
IRS1	ENSG00000169047	2	226731317	226799759	1007.28	911.078	999.032	-0.134263	0.128794	-0.00946155	0.999962
RYBP	ENSG00000163602	3	72371825	72446621	532.781	600.706	541.943	0.158421	0.128794	0.0206271	0.999962
YEATS2	ENSG00000163872	3	183697818	183812625	780.958	862.032	763.564	0.136219	0.128794	-0.0300985	0.999962
KPNA3	ENSG00000102753	13	49699307	49792921	306.885	368.155	303.84	0.213915	0.128816	-0.0123076	0.999962
PLCD4	ENSG00000115556	2	218607765	218637184	46.7746	29.8131	46.4243	-0.290684	0.12893	-0.00756163	0.999962
GAS6-AS2	ENSG00000272695	13	113864168	113866833	57.3309	38.1389	47.0628	-0.286259	0.12893	-0.150637	0.999962
RPL27	ENSG00000131469	17	42998273	43002959	5846.13	6177.46	5804.96	0.0786818	0.12893	-0.00917891	0.999962
CDC25B	ENSG00000101224	20	3786772	3806121	564.064	499.264	551.705	-0.162766	0.12893	-0.0295175	0.999962
ATP2A3	ENSG00000074370	17	3923870	3964464	362.08	308.506	338.909	-0.196938	0.129068	-0.0781659	0.999962
FDXR	ENSG00000161513	17	74862497	74873031	477.408	411.583	447.233	-0.189547	0.129068	-0.0840425	0.999962
CPSF1	ENSG00000071894	8	144393229	144409349	724.347	645.044	709.466	-0.155878	0.129712	-0.027617	0.999962
CBX8	ENSG00000141570	17	79792132	79801683	215.795	177.345	206.477	-0.22276	0.129826	-0.0490264	0.999962
CDK7	ENSG00000134058	5	69234795	69277430	499.034	565.673	528.211	0.160679	0.129948	0.0704972	0.999962
FAM83A	ENSG00000147689	8	123178960	123210079	277.852	329.065	260.53	0.204756	0.129948	-0.0736415	0.999962
ZNRF2	ENSG00000180233	7	30284307	30367692	210.02	258.287	236.582	0.23277	0.130247	0.130981	0.999962
KCTD9	ENSG00000104756	8	25427847	25458476	265.827	313.446	271.128	0.202437	0.130279	0.0239784	0.999962
ACP6	ENSG00000162836	1	147629652	147670496	103.816	79.7621	103.599	-0.264531	0.130617	-0.0113351	0.999962
BSPRY	ENSG00000119411	9	113349541	113371233	328.02	379.032	333.523	0.182114	0.130617	0.0243734	0.999962
NDRG2	ENSG00000165795	14	21016763	21070872	179.257	146.704	188.297	-0.229591	0.130617	0.0490673	0.999962
ORMDL3	ENSG00000172057	17	39921041	39927601	973.744	888.239	932.986	-0.126092	0.130617	-0.0599461	0.999962
CHMP1B	ENSG00000255112	18	11851396	11854449	370.449	318.687	345.354	-0.188599	0.130617	-0.0912465	0.999962
TIGD2	ENSG00000180346	4	89111500	89114899	94.4833	122.462	97.445	0.255019	0.130639	0.030784	0.999962
AKAP1	ENSG00000121057	17	57085092	57121349	389.938	444.45	412.513	0.169543	0.130713	0.0711879	0.999962
DDIT3	ENSG00000175197	12	57516588	57520517	248.483	207.072	233.848	-0.218336	0.130809	-0.072397	0.999962
FTSJ3	ENSG00000108592	17	63819433	63830012	851.327	936.673	893.966	0.128781	0.130809	0.0679934	0.999962
FLVCR2	ENSG00000119686	14	75578617	75663214	88.7266	66.5126	73.2693	-0.275868	0.130831	-0.182695	0.999962
ZMPSTE24	ENSG00000084073	1	40258107	40294184	997.585	1127.6	998.567	0.162537	0.13086	0.00300731	0.999962
PTK7	ENSG00000112655	6	43076268	43161719	964.824	882.067	915.642	-0.122811	0.13086	-0.070844	0.999962
AP1AR	ENSG00000138660	4	112231737	112270047	235.701	283.902	247.899	0.217073	0.130888	0.056405	0.999962
IKZF2	ENSG00000030419	2	212999691	213152427	134.863	102.026	132.931	-0.269811	0.131262	-0.0146386	0.999962
MYRFL	ENSG00000166268	12	69825304	69959097	92.3067	66.0317	90.3646	-0.284229	0.131262	-0.0207948	0.999962
PSAP	ENSG00000197746	10	71816298	71851375	5223.85	4935.02	5213.35	-0.0804621	0.131267	-0.00323439	0.999962
SEMA4G	ENSG00000095539	10	100969518	100985871	135.835	106.621	121.691	-0.2562	0.131308	-0.114564	0.999962
ZNF143	ENSG00000166478	11	9460319	9528524	174.631	210.087	199.938	0.217089	0.131308	0.155046	0.999962
RGL2	ENSG00000237441	6	33291654	33299324	1111.15	1003.58	1080.22	-0.136165	0.131409	-0.0377122	0.999962
RBM11	ENSG00000185272	21	14216130	14228372	82.5329	60.8881	73.3382	-0.282148	0.131521	-0.118868	0.999962
WRN	ENSG00000165392	8	31033801	31173769	173.228	209.725	199.586	0.221004	0.131569	0.157703	0.999962
RASSF8	ENSG00000123094	12	25959029	26079892	71.443	96.1004	71.1357	0.267136	0.131569	-0.00359293	0.999962
SRSF7	ENSG00000115875	2	38743599	38751494	896.175	984.617	854.494	0.128106	0.131646	-0.0663715	0.999962
MIEF2	ENSG00000177427	17	18260534	18266552	385.931	330.334	372.845	-0.194194	0.131646	-0.0438042	0.999962
ERGIC1	ENSG00000113719	5	172834275	172952685	2364.22	2220.61	2320.38	-0.0890178	0.132399	-0.0261839	0.999962
KDELR2	ENSG00000136240	7	6445953	6484242	4447.64	4744.4	4486.64	0.0908059	0.132399	0.0124511	0.999962
SND1	ENSG00000197157	7	127652180	128092609	1195.03	1295.31	1254.27	0.111629	0.132399	0.0675543	0.999962
RDM1	ENSG00000278023	17	35918066	35930773	68.2058	48.0254	51.1289	-0.281507	0.132742	-0.222498	0.999962
DVL3	ENSG00000161202	3	184155388	184173610	2268.03	2121.05	2283.96	-0.0936595	0.133062	0.00977998	0.999962
CEBPB	ENSG00000172216	20	50190734	50192689	420.223	361.052	394.301	-0.187997	0.133222	-0.0779776	0.999962
FAM225A	ENSG00000231528	9	113113073	113119928	257.935	213.64	245.361	-0.218059	0.133616	-0.0551888	0.999962
COL4A3BP	ENSG00000113163	5	75368486	75512138	570.103	504.884	534.653	-0.164572	0.134111	-0.0859395	0.999962
IFT27	ENSG00000100360	22	36758202	36776256	179.409	147.332	172.484	-0.226472	0.134111	-0.0418149	0.999962
WNT10B	ENSG00000169884	12	48965340	48971763	299.542	256.241	260.921	-0.192163	0.134131	-0.170595	0.999962
TKT	ENSG00000163931	3	53224707	53256052	1790.36	1948.52	1767.21	0.116879	0.134828	-0.0174995	0.999962
GCLM	ENSG00000023909	1	93885205	93909456	96.1668	126.375	94.1347	0.263565	0.134898	-0.0151907	0.999962
GPR137B	ENSG00000077585	1	236142505	236221865	383.265	327.92	340.155	-0.191189	0.134898	-0.150295	0.999962
SHCBP1	ENSG00000171241	16	46580554	46621626	245.817	286.081	263.993	0.193168	0.134898	0.0898479	0.999962
SUPT4H1	ENSG00000213246	17	58345175	58353093	839.704	754.252	828.964	-0.143135	0.134913	-0.0149615	0.999962
NBPF8	ENSG00000270231	1	120436353	120467739	96.574	126.549	109.347	0.260313	0.135112	0.118326	0.999962
VAMP2	ENSG00000220205	17	8159149	8163546	249.046	210.94	226.507	-0.20474	0.135112	-0.116539	0.999962
RNPC3	ENSG00000185946	1	103525691	103555239	81.6751	57.6504	79.3208	-0.279801	0.135412	-0.0374044	0.999962
SNRPD1	ENSG00000167088	18	21612267	21633524	505.026	570.417	522.952	0.161246	0.135507	0.0470352	0.999962
BLVRB	ENSG00000090013	19	40447789	40465840	724.255	647.782	669.834	-0.150267	0.135729	-0.102958	0.999962
RAB11B	ENSG00000185236	19	8389981	8404434	415.235	349.526	388.546	-0.208196	0.135729	-0.0776057	0.999962
FJX1	ENSG00000179431	11	35618419	35620868	524.228	603.708	570.567	0.178304	0.136482	0.107124	0.999962
PWP1	ENSG00000136045	12	107685732	107713167	757.633	838.275	758.484	0.134794	0.136482	-0.00199024	0.999962
RPL39	ENSG00000198918	X	119786504	119791643	3333.87	3581.5	3337.93	0.10021	0.136482	0.0014537	0.999962
SLC6A17	ENSG00000197106	1	110150486	110202202	112.134	87.009	104.388	-0.2603	0.136625	-0.0803334	0.999962
HID1	ENSG00000167861	17	74950743	74973166	2774.45	2543.23	2756.62	-0.119016	0.136941	-0.00827365	0.999962
PNPT1	ENSG00000138035	2	55634265	55693910	328.591	378.06	344.798	0.176551	0.136967	0.0668161	0.999962
PFDN1	ENSG00000113068	5	140245039	140303121	522.509	590.166	568.679	0.160539	0.13739	0.113066	0.999962
SNAPC1	ENSG00000023608	14	61762357	61796428	152.725	188.041	159.915	0.230025	0.13739	0.0497112	0.999962
CHORDC1	ENSG00000110172	11	90201160	90223364	1033.34	1191.94	1067.72	0.181014	0.137489	0.0413014	0.999962
C4orf3	ENSG00000164096	4	119296419	119304445	682.506	765.68	709.959	0.152946	0.137748	0.0541562	0.999962
GAS5	ENSG00000234741	1	173863900	173868882	1673.51	1542.93	1670.4	-0.11303	0.138147	-0.00271496	0.999962
GET4	ENSG00000239857	7	876552	896436	546.166	478.95	533.21	-0.169218	0.138147	-0.0311279	0.999962
ABHD4	ENSG00000100439	14	22598237	22613215	128.265	101.9	128.232	-0.247002	0.138147	0.00111745	0.999962
PSME2	ENSG00000100911	14	24143362	24147570	730.702	809.461	741.874	0.135077	0.138147	0.0165236	0.999962
NUFIP2	ENSG00000108256	17	29255836	29294118	1774.56	1964.22	1849.88	0.136106	0.138147	0.0546478	0.999962
GABARAP	ENSG00000170296	17	7240014	7242770	1384.92	1280.06	1323.35	-0.111294	0.138147	-0.0626616	0.999962
ARHGEF18	ENSG00000104880	19	7395113	7472477	312.898	268.471	314.903	-0.19494	0.138147	0.00641649	0.999962
SFXN3	ENSG00000107819	10	101031234	101041244	369.943	319.954	366.112	-0.180103	0.138978	-0.00713117	0.999962
NBR1	ENSG00000188554	17	43170481	43211689	2531.05	2358.53	2578.66	-0.0985447	0.138978	0.0250976	0.999962
FIBP	ENSG00000172500	11	65883741	65888539	813.819	739.338	783.737	-0.130487	0.138987	-0.0506825	0.999962
ARPC2	ENSG00000163466	2	218217094	218254356	1156.42	1253.21	1191.51	0.110112	0.139638	0.0422223	0.999962
LPCAT1	ENSG00000153395	5	1456480	1523977	1124.28	1027.79	1094.42	-0.11888	0.139687	-0.0357007	0.999962
SOAT1	ENSG00000057252	1	179293714	179358680	544.034	484.499	497.19	-0.155761	0.14015	-0.118332	0.999962
WBSCR22	ENSG00000071462	7	73683025	73705161	1071.53	1162.38	1063.81	0.113227	0.140252	-0.00998996	0.999962
ZNF470	ENSG00000197016	19	56567511	56588911	60.1999	84.9191	64.3038	0.277837	0.140252	0.0427998	0.999962
C21orf91	ENSG00000154642	21	17788967	17819386	143.649	181.692	151.061	0.246747	0.140252	0.0493584	0.999962
NKAIN1	ENSG00000084628	1	31179745	31239554	331.224	280.552	318.526	-0.193606	0.14042	-0.0481835	0.999962
PSMD14	ENSG00000115233	2	161308038	161411717	772.826	847.495	813.156	0.125682	0.140624	0.0678791	0.999962
RBMS2	ENSG00000076067	12	56521929	56596196	455.877	400.178	418.743	-0.167196	0.140624	-0.109772	0.999962
SDSL	ENSG00000139410	12	113422237	113438276	178.489	213.279	172.155	0.212999	0.140624	-0.0313408	0.999962
PEAK1	ENSG00000173517	15	77100656	77420144	124.516	156.545	131.229	0.237654	0.140663	0.0547552	0.999962
PCBD1	ENSG00000166228	10	70882280	70888784	395.976	345.886	395.304	-0.173471	0.140735	-0.00740455	0.999962
MTFR1	ENSG00000066855	8	65644734	65771261	494.757	559.455	538.917	0.160387	0.140942	0.113195	0.999962
CLUHP3	ENSG00000131797	16	31700590	31711986	113.565	140.631	126.601	0.234545	0.1411	0.11722	0.999962
TOM1L1	ENSG00000141198	17	54899387	54968646	1045.28	1139.29	1040.66	0.120249	0.1411	-0.00280125	0.999962
LRBA	ENSG00000198589	4	150264531	151015727	1609.07	1465.68	1551.52	-0.127723	0.1412	-0.0499334	0.999962
RPL24	ENSG00000114391	3	101681091	101686782	4442.03	4737.96	4426.57	0.0905472	0.141243	-0.00495672	0.999962
ARHGEF19	ENSG00000142632	1	16197854	16212609	323.447	272.981	315.338	-0.202265	0.141418	-0.0289189	0.999962
YIPF1	ENSG00000058799	1	53851719	53889834	456.862	399.785	434.047	-0.176021	0.141462	-0.067058	0.999962
VCAN	ENSG00000038427	5	83471465	83582303	54.0632	73.7956	57.5542	0.265968	0.141462	0.0554485	0.999962
PLCD1	ENSG00000187091	3	38007496	38029762	75.7423	54.403	68.433	-0.276809	0.141607	-0.0974191	0.999962
MAFG	ENSG00000197063	17	81918270	81927714	204.941	250.049	190.237	0.224114	0.141719	-0.074194	0.999962
L3MBTL3	ENSG00000198945	6	130013699	130141451	74.0118	53.1215	70.1413	-0.281576	0.142265	-0.0547183	0.999962
IMP4	ENSG00000136718	2	130342225	130347810	327.587	374.069	337.428	0.174506	0.14232	0.0397252	0.999962
HSPB11	ENSG00000081870	1	53916574	53945929	194.551	160.711	207.643	-0.221945	0.142377	0.0775538	0.999962
FLVCR1	ENSG00000162769	1	212858255	212899363	546.107	609.915	578.019	0.152348	0.142377	0.0784614	0.999962
SEMA3B	ENSG00000012171	3	50267558	50277546	46.8972	29.0626	38.4208	-0.260951	0.142602	-0.11369	0.999962
ATAD5	ENSG00000176208	17	30831970	30895869	169.989	211.246	170.728	0.236217	0.142602	0.00536383	0.999962
CELSR1	ENSG00000075275	22	46360834	46537170	1512.92	1647.5	1513.59	0.119065	0.142602	0.00242327	0.999962
KIAA0319L	ENSG00000142687	1	35433490	35557950	987.633	901.273	974.843	-0.127278	0.142742	-0.0188673	0.999962
PI4KB	ENSG00000143393	1	151291797	151327715	940.684	852.233	925.327	-0.134493	0.142742	-0.0205404	0.999962
LARP7	ENSG00000174720	4	112636964	112657592	421.158	367.544	385.856	-0.173147	0.142742	-0.113672	0.999962
ANKRD12	ENSG00000101745	18	9136228	9285985	470.125	551.323	499.137	0.195355	0.142742	0.0752225	0.999962
HDHD5	ENSG00000069998	22	17137511	17165287	384.183	443.062	382.897	0.177499	0.142742	-0.00215857	0.999962
MTHFD1L	ENSG00000120254	6	150865549	151101887	88.6502	112.538	108.811	0.246802	0.14304	0.202847	0.999962
RP11-161H23.5	ENSG00000258232	12	49265156	49273306	489.667	556.829	516.387	0.160939	0.14304	0.0684714	0.999962
PIK3IP1	ENSG00000100100	22	31281593	31292534	52.4045	35.1086	41.1203	-0.288071	0.14304	-0.180987	0.999962
GTF2IP1	ENSG00000277053	7	75185385	75237696	575.555	484.358	531.822	-0.207302	0.143083	-0.0952022	0.999962
GRAMD4	ENSG00000075240	22	46576012	46679790	361.32	307.599	339.173	-0.195636	0.143083	-0.0796752	0.999962
DDX51	ENSG00000185163	12	132136594	132144335	187.375	154.016	166.476	-0.221924	0.143453	-0.132516	0.999962
SPNS1	ENSG00000169682	16	28974221	28984548	659.797	579.823	646.27	-0.164643	0.143493	-0.0263261	0.999962
RAB31	ENSG00000168461	18	9708165	9862551	86.7765	113.801	101.995	0.250991	0.1436	0.151117	0.999962
RAD54L	ENSG00000085999	1	46247688	46278473	51.6781	70.6287	61.358	0.260298	0.143895	0.146773	0.999962
SNF8	ENSG00000159210	17	48929316	48945117	578.112	515.409	527.131	-0.149982	0.144095	-0.126836	0.999962
PLEKHM1	ENSG00000225190	17	45435900	45490749	272.384	225.823	274.34	-0.21544	0.144095	0.00890357	0.999962
GRIN1	ENSG00000176884	9	137138390	137168762	57.9015	39.0368	46.2591	-0.271682	0.144331	-0.15763	0.999962
RPL9	ENSG00000163682	4	39454124	39458948	5835.75	6148.6	5737.22	0.0744506	0.144368	-0.023937	0.999962
TRRAP	ENSG00000196367	7	98877933	99013243	430.585	484.073	448.867	0.157291	0.144372	0.0573209	0.999962
TYRO3	ENSG00000092445	15	41557675	41583586	256.121	297.93	267.614	0.190608	0.144372	0.0630993	0.999962
GIGYF2	ENSG00000204120	2	232697299	232860575	756.144	830.391	837.18	0.128565	0.144635	0.135768	0.999962
GPATCH4	ENSG00000160818	1	156594487	156601496	394.047	446.984	447.65	0.16641	0.144817	0.168372	0.999962
SACS	ENSG00000151835	13	23328826	23411513	61.657	84.0333	64.0812	0.265996	0.144817	0.0277338	0.999962
YY1	ENSG00000100811	14	100238298	100282792	1524.69	1645.12	1587.17	0.106819	0.144817	0.056012	0.999962
SELENOS	ENSG00000131871	15	101270817	101277500	553.934	616.79	582.439	0.143541	0.144817	0.0699866	0.999962
P4HA2	ENSG00000072682	5	132191838	132295315	450.106	510.053	445.132	0.165448	0.145168	-0.0128893	0.999962
CLSTN1	ENSG00000171603	1	9729026	9824526	1184.16	1078.71	1168.11	-0.126862	0.14567	-0.0166899	0.999962
UGGT2	ENSG00000102595	13	95801580	96053482	265.39	311.514	279.446	0.192768	0.14567	0.0634079	0.999962
RPS18	ENSG00000231500	6	33272010	33276510	15823.2	16507.7	15745.5	0.0602323	0.146548	-0.00711929	0.999962
DHFRP1	ENSG00000188985	18	26170726	26171284	120.835	158.356	120.61	0.254189	0.146548	-0.00134407	0.999962
SLC36A4	ENSG00000180773	11	93144171	93197964	206	248.443	218.672	0.216177	0.146589	0.0687868	0.999962
CPNE1	ENSG00000214078	20	35626031	35664956	1185.11	1088.52	1177.08	-0.118552	0.147269	-0.00982026	0.999962
RALGAPB	ENSG00000170471	20	38472816	38578861	1343.4	1447.15	1399.4	0.104763	0.147564	0.0576278	0.999962
SBF2	ENSG00000133812	11	9778667	10294207	261.555	310.734	288.137	0.203557	0.147994	0.11401	0.999962
GINM1	ENSG00000055211	6	149566294	149591748	392.962	450.864	420.167	0.17269	0.148368	0.0873416	0.999962
ZNF358	ENSG00000198816	19	7515292	7521026	81.145	59.0151	82.9716	-0.267014	0.148501	0.0144291	0.999962
KLHL25	ENSG00000183655	15	85759323	85795030	182.752	148.27	180.956	-0.227139	0.148569	-0.0123067	0.999962
EIF3D	ENSG00000100353	22	36510850	36529436	2133.29	2275.14	2148.24	0.0893159	0.148569	0.00866877	0.999962
WDR43	ENSG00000163811	2	28894643	28948222	382.645	436.34	390.598	0.170384	0.148595	0.0231201	0.999962
GPR153	ENSG00000158292	1	6247346	6260975	124.868	157.858	116.693	0.240014	0.149048	-0.0634205	0.999962
GSTM2	ENSG00000213366	1	109668022	109709551	155.416	125.693	152.866	-0.233183	0.149048	-0.0250273	0.999962
DTX2	ENSG00000091073	7	76461676	76505995	160.25	128.292	154.166	-0.240185	0.149048	-0.0404335	0.999962
CYTH2	ENSG00000105443	19	48469032	48482314	465.409	406.858	456.238	-0.1716	0.149048	-0.0250794	0.999962
SIPA1L2	ENSG00000116991	1	232397965	232561558	300.089	347.542	303.445	0.185028	0.149446	0.0169737	0.999962
SRPRA	ENSG00000182934	11	126262919	126269144	3085.72	3306.48	3063.65	0.0958541	0.149446	-0.0108015	0.999962
SEZ6L2	ENSG00000174938	16	29871159	29899547	1047.41	946.257	1034.75	-0.136929	0.149446	-0.0158399	0.999962
ITGB4	ENSG00000132470	17	75721328	75757818	1383.19	1516.7	1440.37	0.124832	0.149446	0.0562244	0.999962
RPN2	ENSG00000118705	20	37178410	37241623	7955.66	8324.9	8026.87	0.0648832	0.149446	0.0127458	0.999962
UTP20	ENSG00000120800	12	101280109	101386616	513.175	582.363	536.526	0.161462	0.149622	0.059613	0.999962
BTN2A2	ENSG00000124508	6	26383096	26394874	139.297	110.72	123.238	-0.245389	0.149777	-0.130423	0.999962
ZNF207	ENSG00000010244	17	32350117	32381886	1892.29	2026.42	1840.32	0.0956605	0.149777	-0.0382672	0.999962
PDIA6	ENSG00000143870	2	10783391	10837977	1921.72	2045.39	2007.27	0.0890634	0.149787	0.0610171	0.999962
PPIP5K1	ENSG00000168781	15	43533462	43590253	798.251	718.476	794.004	-0.137811	0.149787	-0.00749975	0.999962
MAST4	ENSG00000069020	5	66596361	67169595	144.328	113.792	145.403	-0.245736	0.149978	0.00489876	0.999962
ATP5A1	ENSG00000152234	18	46080248	46104334	4553.51	4793.18	4615.12	0.072794	0.149978	0.0187531	0.999962
SPATC1L	ENSG00000160284	21	46161148	46184476	69.504	49.1969	57.1305	-0.268595	0.150219	-0.160849	0.999962
KCMF1	ENSG00000176407	2	84971093	85059472	318.795	366.037	315.164	0.175222	0.150401	-0.0102201	0.999962
GTF2H2	ENSG00000145736	5	71032670	71067689	228.949	277.854	229.945	0.225249	0.150401	0.00873532	0.999962
COA6	ENSG00000168275	1	234373456	234384049	223.551	262.859	238.619	0.196544	0.150538	0.0806884	0.999962
CTD-2626G11.2	ENSG00000268416	19	20746923	20755250	81.0358	59.1701	74.926	-0.27243	0.150538	-0.0731045	0.999962
TRMT6	ENSG00000089195	20	5937235	5950558	250.302	293.459	265.38	0.193945	0.150538	0.0708637	0.999962
CRELD1	ENSG00000163703	3	9933822	9945413	408.098	353.229	407.165	-0.176497	0.150608	-0.000978836	0.999962
HMGB1P6	ENSG00000259781	15	71164770	71165415	744.694	825.709	737.586	0.136377	0.150608	-0.0147179	0.999962
SIAE	ENSG00000110013	11	124633113	124695707	799.112	722.877	774.928	-0.137026	0.15098	-0.0439398	0.999962
ACCS	ENSG00000110455	11	44065925	44084222	146.797	114.445	123.217	-0.250963	0.15098	-0.1729	0.999962
C18orf8	ENSG00000141452	18	23503470	23531807	144.893	176.329	141.476	0.220887	0.15098	-0.0274358	0.999962
NFATC2IP	ENSG00000176953	16	28950807	28967097	521.848	585.748	543.226	0.151588	0.151145	0.051416	0.999962
ABCD3	ENSG00000117528	1	94418455	94518666	454.784	520.4	476.71	0.17474	0.151156	0.0576835	0.999962
DTX4	ENSG00000110042	11	59171430	59208587	49.9884	32.8699	37.652	-0.273852	0.151238	-0.190286	0.999962
CES3	ENSG00000172828	16	66961237	66975148	117.76	91.8116	109.381	-0.247691	0.151399	-0.0751148	0.999962
MAP4	ENSG00000047849	3	47850690	48089272	1135.74	1234.01	1108.17	0.110158	0.151534	-0.034238	0.999962
ASCC3	ENSG00000112249	6	100508194	100881372	680.898	767.138	718.03	0.154695	0.151734	0.0694523	0.999962
BTN3A2	ENSG00000186470	6	26365159	26378320	137.682	104.916	128.183	-0.256118	0.151831	-0.0682899	0.999962
AP2S1	ENSG00000042753	19	46838136	46850992	871.068	961.661	842.877	0.132133	0.151838	-0.0428954	0.999962
LTN1	ENSG00000198862	21	28928144	28992956	574.882	642.481	627.033	0.146322	0.151838	0.115577	0.999962
GRHL2	ENSG00000083307	8	101492432	101669726	1488.31	1378.45	1534.21	-0.104192	0.151992	0.040647	0.999962
KIF2A	ENSG00000068796	5	62306162	62537249	412.963	469.034	435.756	0.165	0.152071	0.064965	0.999962
HNRNPA2B1	ENSG00000122566	7	26189927	26201529	11531.2	12307.5	11767.3	0.0911408	0.152071	0.02841	0.999962
NUP155	ENSG00000113569	5	37288137	37371181	820.281	901.891	821.733	0.12909	0.152201	0.000842614	0.999962
MDFIC	ENSG00000135272	7	114922154	115019202	266.537	216.999	238.894	-0.231092	0.152201	-0.126334	0.999962
ITCH	ENSG00000078747	20	34363235	34511393	884.581	979.649	908.127	0.137744	0.152201	0.0348812	0.999962
MXRA8	ENSG00000162576	1	1352689	1361777	570.519	496.79	561.451	-0.174308	0.152231	-0.0174209	0.999962
PQLC3	ENSG00000162976	2	11155198	11178874	486.69	430.341	471.065	-0.161795	0.152231	-0.0428771	0.999962
CETN3	ENSG00000153140	5	90392261	90409786	265.911	312.856	287.526	0.198214	0.152231	0.0956774	0.999962
HSPA1A	ENSG00000204389	6	31815464	31817946	3418.65	3130.81	3365.19	-0.120486	0.152231	-0.0211392	0.999962
PUS7	ENSG00000091127	7	105439661	105522267	187.455	223.087	173.641	0.208394	0.152231	-0.0832884	0.999962
PGAP2	ENSG00000148985	11	3797724	3826371	307.185	264.823	292.066	-0.182434	0.152231	-0.0604267	0.999962
LTBP3	ENSG00000168056	11	65538805	65558930	927.697	824.071	925.973	-0.155311	0.152231	-0.00148353	0.999962
RP11-620J15.3	ENSG00000257698	12	57931528	57936175	57.7438	39.3673	45.8558	-0.275317	0.152231	-0.179838	0.999962
TK1	ENSG00000167900	17	78174075	78187233	978.975	1078.45	989.811	0.129661	0.152231	0.016766	0.999962
TOM1L2	ENSG00000175662	17	17843511	17972422	523.971	461.059	504.828	-0.167703	0.152231	-0.0503691	0.999962
MAPT	ENSG00000186868	17	45894382	46028334	798.683	877.869	771.383	0.127797	0.152231	-0.0450191	0.999962
YIF1B	ENSG00000167645	19	38305104	38317273	141.154	110.867	123.789	-0.238302	0.152231	-0.129814	0.999962
EPAS1	ENSG00000116016	2	46293667	46386703	542.414	477.158	521.775	-0.163466	0.152951	-0.0513669	0.999962
RARS	ENSG00000113643	5	168486445	168519299	1330.11	1432.27	1343.67	0.101256	0.152951	0.0142112	0.999962
SIX5	ENSG00000177045	19	45764785	45769226	163.717	133.055	184.243	-0.227189	0.152951	0.128568	0.999962
DSN1	ENSG00000149636	20	36751791	36773818	493.289	555.323	554.337	0.151615	0.152951	0.151938	0.999962
ABL2	ENSG00000143322	1	179099327	179229684	424.613	478.582	456.509	0.15871	0.153242	0.0984434	0.999962
SPINT1	ENSG00000166145	15	40844018	40858207	5289.84	4963.24	5160.64	-0.0894477	0.153242	-0.0340922	0.999962
STOML1	ENSG00000067221	15	73978923	73994622	109.055	85.5679	86.8422	-0.246755	0.15351	-0.229253	0.999962
PARP8	ENSG00000151883	5	50665899	50846522	51.6307	35.3648	43.3255	-0.272271	0.153953	-0.136126	0.999962
HPS3	ENSG00000163755	3	149129584	149173732	621.165	698.747	661.334	0.150165	0.154017	0.0790011	0.999962
GORASP2	ENSG00000115806	2	170928464	170967129	867.122	945.884	882.832	0.118115	0.154045	0.0231118	0.999962
EHMT1	ENSG00000181090	9	137618963	137870016	770.817	697.058	739.028	-0.134682	0.154045	-0.0555176	0.999962
ZNF551	ENSG00000204519	19	57681969	57717301	91.2053	117.175	108.657	0.247251	0.154703	0.173838	0.999962
BHLHE40	ENSG00000134107	3	4979116	4985323	1868.04	1987.88	1874.88	0.0885287	0.155027	0.00629342	0.999962
CMTM8	ENSG00000170293	3	32238679	32370325	117.762	147.197	120.096	0.23637	0.155027	0.02422	0.999962
POT1	ENSG00000128513	7	124822386	124929983	253.443	212.466	242.253	-0.207121	0.155027	-0.0556271	0.999962
HILPDA	ENSG00000135245	7	128455849	128458418	628.432	561.628	614.189	-0.14766	0.155027	-0.0315454	0.999962
ZFAT	ENSG00000066827	8	134477788	134713049	125.596	98.2053	117.096	-0.250058	0.155027	-0.0710388	0.999962
OAF	ENSG00000184232	11	120210767	120230332	65.3762	45.3265	47.6402	-0.276064	0.155027	-0.241144	0.999962
TOP3A	ENSG00000177302	17	18271428	18315007	530.422	593.453	542.528	0.149183	0.155027	0.0300289	0.999962
SLX4IP	ENSG00000149346	20	10435303	10636829	233.953	194.419	232.519	-0.211554	0.155027	-0.00763231	0.999962
CLIC3	ENSG00000169583	9	136994635	136996803	698.038	613.947	683.203	-0.165196	0.155052	-0.0250837	0.999962
CACYBP	ENSG00000116161	1	174999163	175011715	1549.3	1660.44	1525.69	0.0960607	0.155327	-0.0204298	0.999962
PANK3	ENSG00000120137	5	168548495	168579600	2212.13	2584.49	2345.91	0.190765	0.155327	0.0717404	0.999962
KLHDC3	ENSG00000124702	6	43014103	43021298	877.071	789.623	836.674	-0.137933	0.155327	-0.0640302	0.999962
CYTH3	ENSG00000008256	7	6161776	6272644	74.2597	98.932	81.3251	0.253585	0.155327	0.0848964	0.999962
PDAP1	ENSG00000106244	7	99392048	99408829	746.182	825.267	766.086	0.135663	0.155327	0.0366379	0.999962
TUBB4B	ENSG00000188229	9	137241213	137243707	3623.81	3919.63	3612.94	0.107871	0.155523	-0.00416801	0.999962
PACSIN1	ENSG00000124507	6	34466061	34535231	316.181	273.423	324.316	-0.183779	0.155563	0.0253625	0.999962
BIRC3	ENSG00000023445	11	102317450	102339403	732.44	859.051	756.073	0.19436	0.155563	0.0389776	0.999962
ATG3	ENSG00000144848	3	112532509	112562046	574.506	648.791	561.234	0.158132	0.155692	-0.0316439	0.999962
PLCG2	ENSG00000197943	16	81739097	81962693	83.2448	106.816	85.0114	0.245408	0.155692	0.0285909	0.999962
PNPLA7	ENSG00000130653	9	137459953	137550534	97.2015	73.7738	91.4021	-0.260318	0.155962	-0.0640272	0.999962
EIF4E	ENSG00000151247	4	98871684	98930637	806.393	941.863	840.958	0.19107	0.155976	0.0511682	0.999962
ATL3	ENSG00000184743	11	63624087	63671921	2101.96	2308.81	2076.42	0.127225	0.155976	-0.0161083	0.999962
PABPC4	ENSG00000090621	1	39560816	39576790	1334.21	1427.58	1384.05	0.0967658	0.156253	0.0500638	0.999962
CHCHD3	ENSG00000106554	7	132784868	133082088	334.733	384.71	323.941	0.173023	0.156253	-0.0346817	0.999962
MSMO1	ENSG00000052802	4	165327623	165343160	989.181	1098.57	1048.99	0.142033	0.15673	0.0771743	0.999962
GRPEL1	ENSG00000109519	4	7058906	7068197	361.278	411.495	388.458	0.166678	0.15673	0.0938399	0.999962
CPE	ENSG00000109472	4	165361194	165498320	1164.38	1059.06	1201.17	-0.126166	0.157102	0.0412672	0.999962
NNT-AS1	ENSG00000248092	5	43571594	43603230	221.862	184.73	205.753	-0.216899	0.157383	-0.0908914	0.999962
ZC3H15	ENSG00000065548	2	186486156	186509363	651.865	722.1	669.506	0.138386	0.157712	0.0350343	0.999962
SYNCRIP	ENSG00000135316	6	85607785	85643792	2077.07	2255.31	2156.04	0.114394	0.157712	0.0506707	0.999962
TICRR	ENSG00000140534	15	89575482	89631056	176.409	211.559	200.791	0.208011	0.157834	0.147168	0.999962
LHFPL2	ENSG00000145685	5	78485215	78770021	670.109	743.778	730.081	0.136599	0.158535	0.114328	0.999962
PALM2	ENSG00000243444	9	109640788	109946703	36.814	58.5134	32.0698	0.258236	0.158535	-0.0586516	0.999962
NDUFA6-AS1	ENSG00000237037	22	42090931	42137742	46.6535	30.9081	39.945	-0.266021	0.158535	-0.10454	0.999962
CERK	ENSG00000100422	22	46684411	46738261	161.362	131.151	181.391	-0.22798	0.158631	0.130468	0.999962
RP11-458F8.4	ENSG00000273142	7	66902857	66906297	44.8623	29.7108	30.7105	-0.27172	0.158756	-0.243736	0.999962
CASP8	ENSG00000064012	2	201233443	201287711	176.634	209.57	201.963	0.204242	0.159387	0.155402	0.999962
RANBP9	ENSG00000010017	6	13621498	13711564	774.266	865.626	825.039	0.148675	0.15974	0.0839813	0.999962
RCN1	ENSG00000049449	11	31812391	32105755	2189.22	2377.47	2213.25	0.112959	0.159813	0.0152825	0.999962
PP14571	ENSG00000218416	2	240449315	240456714	147.515	119.078	134.418	-0.235795	0.160105	-0.103562	0.999962
IRF6	ENSG00000117595	1	209785623	209806175	869.369	947.981	879.984	0.12366	0.160288	0.0167734	0.999962
GPRIN1	ENSG00000169258	5	176595802	176610133	110.592	141.262	115.672	0.237663	0.160288	0.0450437	0.999962
CDK2AP1	ENSG00000111328	12	123260971	123272334	1324.96	1435.8	1287.18	0.112474	0.160396	-0.039557	0.999962
TMEM39A	ENSG00000176142	3	119429500	119468830	309.881	358.457	287.128	0.182281	0.160442	-0.0909037	0.999962
COMMD7	ENSG00000149600	20	32702691	32743997	467.963	414.91	440.865	-0.153782	0.160442	-0.0771261	0.999962
BRD1	ENSG00000100425	22	49773283	49827512	254.686	218.091	248.87	-0.192165	0.160569	-0.0322116	0.999962
PNO1	ENSG00000115946	2	68157844	68176238	198.389	233.877	201.242	0.197911	0.161252	0.0229511	0.999962
EXD3	ENSG00000187609	9	137306896	137423262	142.804	112.14	116.899	-0.246391	0.161457	-0.199623	0.999962
CHPF	ENSG00000123989	2	219538947	219543787	450.501	521.091	435.757	0.181239	0.16147	-0.0388147	0.999962
GOLGA7B	ENSG00000155265	10	97850239	97871580	64.8957	45.9872	48.9252	-0.269331	0.161609	-0.217139	0.999962
NAA25	ENSG00000111300	12	112026689	112109022	556.031	622.877	572.676	0.146808	0.162354	0.0367827	0.999962
SELENOF	ENSG00000183291	1	86862445	86914424	1080.15	1207.28	1087.09	0.145328	0.162587	0.00741973	0.999962
CEBPA	ENSG00000245848	19	33299934	33302564	189.625	154.868	162.42	-0.22394	0.162587	-0.169275	0.999962
SLC19A1	ENSG00000173638	21	45493572	45544411	192.748	228.104	192.776	0.203763	0.162587	0.0104322	0.999962
FCHSD1	ENSG00000197948	5	141639302	141651419	144.563	115.986	124.034	-0.235581	0.162811	-0.163321	0.999962
PRPS1	ENSG00000147224	X	107628424	107651026	255.574	219.004	249.423	-0.190452	0.162965	-0.0342125	0.999962
UGGT1	ENSG00000136731	2	128091200	128195677	901.012	988.885	935.577	0.129236	0.162972	0.0516648	0.999962
THNSL2	ENSG00000144115	2	88170295	88186636	435.775	385.489	405.256	-0.159485	0.162972	-0.0958846	0.999962
PIGT	ENSG00000124155	20	45416067	45456934	1992.47	1850.13	1957.08	-0.101191	0.162972	-0.0247468	0.999962
UBE2D3	ENSG00000109332	4	102794383	102868896	1956.82	2112.57	2002.99	0.106629	0.163211	0.0322944	0.999962
CP	ENSG00000047457	3	149162410	149222055	116.961	147.322	100.144	0.238463	0.163546	-0.150023	0.999962
EIF4G2	ENSG00000110321	11	10797050	10809110	9374.16	9770.18	9501.68	0.0586992	0.164052	0.0191245	0.999962
MLST8	ENSG00000167965	16	2204248	2209416	389.392	341.818	360.016	-0.166901	0.164052	-0.100467	0.999962
ACTR3	ENSG00000115091	2	113889960	113962596	1206.53	1351.82	1306.56	0.149642	0.164275	0.104322	0.999962
RPL32	ENSG00000144713	3	12834485	12841588	9512.35	9890.1	9542.39	0.0558455	0.164275	0.00467891	0.999962
CCDC149	ENSG00000181982	4	24806117	24980204	284.581	243.931	288.644	-0.189895	0.164275	0.0139136	0.999962
LAMTOR4	ENSG00000188186	7	100148907	100155944	250.215	211.716	240.783	-0.196859	0.164275	-0.0472777	0.999962
RRAS2	ENSG00000133818	11	14277926	14364506	219.137	261.627	236.526	0.20835	0.164275	0.0832528	0.999962
GCH1	ENSG00000131979	14	54842008	54902852	502.86	574.176	513.13	0.168698	0.164275	0.0233951	0.999962
EIF4A3	ENSG00000141543	17	80135214	80147183	1545.87	1657.16	1579.61	0.0987653	0.164275	0.0315634	0.999962
CA8	ENSG00000178538	8	60187347	60281412	335.769	384.698	376.392	0.173197	0.164317	0.146619	0.999962
PDCD5	ENSG00000105185	19	32581068	32587452	391.429	442.845	432.48	0.161408	0.164631	0.129069	0.999962
NCBP1	ENSG00000136937	9	97633626	97673748	524.336	586.385	534.332	0.147068	0.164982	0.0254436	0.999962
GNPNAT1	ENSG00000100522	14	52775194	52791668	1773.07	1925.92	1851.49	0.112439	0.164982	0.0587087	0.999962
PNRC2	ENSG00000189266	1	23959109	23963462	1162.82	1066.94	1120.97	-0.117944	0.164994	-0.0508405	0.999962
ERGIC3	ENSG00000125991	20	35542021	35557634	2698.58	2540.36	2724.19	-0.0845327	0.164994	0.014447	0.999962
MID1	ENSG00000101871	X	10445310	10833654	218.078	180.931	226.979	-0.21065	0.164994	0.0461034	0.999962
PBLD	ENSG00000108187	10	68282660	68333049	329.073	278.955	327.327	-0.193979	0.165339	-0.00858012	0.999962
ATXN1	ENSG00000124788	6	16299112	16761491	374.485	325.165	354.561	-0.176971	0.165419	-0.075498	0.999962
TEX9	ENSG00000151575	15	56244009	56445997	178.643	145.162	170.666	-0.231083	0.165551	-0.0590848	0.999962
MACROD1	ENSG00000133315	11	63998558	64166106	260.558	220.243	260.57	-0.19761	0.165751	-0.000265619	0.999962
CCDC58	ENSG00000160124	3	122359591	122383231	111.063	137.589	124.752	0.229946	0.165868	0.123483	0.999962
GBE1	ENSG00000114480	3	81489699	81762161	214.271	254.268	217.076	0.203162	0.165878	0.0180685	0.999962
CA11	ENSG00000063180	19	48637942	48646312	84.328	61.5759	89.5174	-0.255741	0.166256	0.0484697	0.999962
IGSF8	ENSG00000162729	1	160091340	160098943	459.585	521.508	493.624	0.161813	0.166443	0.0929707	0.999962
AP1G2	ENSG00000213983	14	23559565	23568070	457.876	404.81	427.37	-0.160154	0.166443	-0.0917633	0.999962
RNF7	ENSG00000114125	3	141738204	141747560	636.104	570.902	614.328	-0.143012	0.166736	-0.0475176	0.999962
PTPA	ENSG00000119383	9	129110950	129148946	3073.84	2853.75	3065.71	-0.102224	0.166736	-0.00252056	0.999962
NUCB2	ENSG00000070081	11	17208153	17349974	1104.02	1008.44	1070.58	-0.122776	0.166736	-0.0411332	0.999962
POLR2H	ENSG00000163882	3	184361718	184368596	989.687	1076.28	970.755	0.116929	0.166954	-0.0262033	0.999962
ZMIZ1	ENSG00000108175	10	79069035	79316528	1388.68	1261.46	1418.8	-0.129119	0.167046	0.0293333	0.999962
CYB5B	ENSG00000103018	16	69424525	69466266	1018.87	1107.55	1012.96	0.116407	0.167046	-0.00833793	0.999962
FCGRT	ENSG00000104870	19	49506816	49526333	222.517	183.51	210.702	-0.216227	0.167852	-0.061677	0.999962
EIF4B	ENSG00000063046	12	53006158	53042209	9520.19	9046.22	9352.58	-0.0720255	0.168144	-0.0251043	0.999962
TXNRD1	ENSG00000198431	12	104215779	104350305	1180.39	1088.08	1148.24	-0.113863	0.16828	-0.0404196	0.999962
SPAG9	ENSG00000008294	17	50962174	51120865	912.93	993.949	926.653	0.115144	0.168588	0.0183646	0.999962
NTAN1	ENSG00000157045	16	15037853	15056079	110.25	136.086	118.587	0.230242	0.168883	0.0790607	0.999962
RFT1	ENSG00000163933	3	53088483	53130462	206.228	241.279	209.486	0.192876	0.169171	0.0171569	0.999962
FOLR1	ENSG00000110195	11	72189558	72196323	250.031	212.481	256.199	-0.19465	0.170092	0.0249592	0.999962
TEX30	ENSG00000151287	13	102765990	102773811	128.058	157.844	136.122	0.222663	0.170092	0.0639998	0.999962
RPL7L1	ENSG00000146223	6	42879618	42889925	2007.2	2134.31	2020.82	0.0859371	0.170364	0.0104189	0.999962
WASH3P	ENSG00000185596	15	101961603	101976543	195.428	161.922	187.534	-0.212578	0.170364	-0.0469753	0.999962
DDX1	ENSG00000079785	2	15591178	15631111	1136.6	1230.01	1151.66	0.108721	0.170655	0.018622	0.999962
CUL4A	ENSG00000139842	13	113208193	113267108	1170.66	1269.06	1222	0.111281	0.171137	0.0597253	0.999962
C20orf27	ENSG00000101220	20	3753508	3768387	123.565	96.3622	107.569	-0.24376	0.171137	-0.135989	0.999962
HPS4	ENSG00000100099	22	26443423	26483837	263.565	224.959	240.609	-0.190865	0.171137	-0.109682	0.999962
PLXNB2	ENSG00000196576	22	50274979	50307627	4105.24	3743.71	3958.67	-0.125055	0.171289	-0.0489582	0.999962
TRAK1	ENSG00000182606	3	42013802	42225889	433.062	482.865	423.617	0.148926	0.171616	-0.026228	0.999962
GNPTG	ENSG00000090581	16	1351923	1364113	662.138	597.29	637.921	-0.140076	0.171716	-0.0494461	0.999962
EIF1	ENSG00000173812	17	41688885	41692668	3500.12	3687.38	3523.82	0.0735423	0.171757	0.0103913	0.999962
CLUAP1	ENSG00000103351	16	3500924	3539048	213.676	175.806	198.107	-0.214236	0.171806	-0.0817919	0.999962
WDR36	ENSG00000134987	5	111091716	111130502	419.813	476.444	421.075	0.163722	0.171836	0.00124002	0.999962
ENOX2	ENSG00000165675	X	130623369	130903317	59.8249	79.7286	64.8633	0.252477	0.172524	0.0742072	0.999962
TSC22D4	ENSG00000166925	7	100463359	100479279	244.094	207.139	234.797	-0.193052	0.172637	-0.040931	0.999962
CELSR2	ENSG00000143126	1	109250019	109275750	710.758	813.417	733.322	0.170866	0.17288	0.0407222	0.999962
MEMO1	ENSG00000162959	2	31865060	32011230	319.183	365.115	336.197	0.176483	0.172893	0.0698257	0.999962
CLIC1	ENSG00000213719	6	31730581	31739763	1920.67	2046.29	1933.63	0.0884591	0.173169	0.0090739	0.999962
JHDM1D-AS1	ENSG00000260231	7	140177261	140179640	162.711	131.912	159.9	-0.227739	0.173985	-0.0216463	0.999962
PKP3	ENSG00000184363	11	392614	404908	728.849	818.979	761.834	0.15258	0.174376	0.0600026	0.999962
PRMT7	ENSG00000132600	16	68310974	68358563	282.657	241.759	272.94	-0.188655	0.174724	-0.0408417	0.999962
CAMK2B	ENSG00000058404	7	44217150	44334577	59.5346	41.7944	40.2847	-0.261239	0.174786	-0.280947	0.999962
NUDC	ENSG00000090273	1	26900238	26946862	792.637	870.519	803.017	0.127364	0.174824	0.018806	0.999962
PXMP4	ENSG00000101417	20	33702754	33720319	1260.73	1160.44	1257.48	-0.113267	0.174895	-0.00445388	0.999962
MRFAP1	ENSG00000179010	4	6640091	6642745	4871.97	4646.43	4883.6	-0.0671992	0.175018	0.00288767	0.999962
CLCN3	ENSG00000109572	4	169612633	169723673	929.306	848.652	912.349	-0.124431	0.175132	-0.024917	0.999962
HBP1	ENSG00000105856	7	107168961	107202529	466.785	415.129	470.703	-0.154046	0.175132	0.0104228	0.999962
TRIL	ENSG00000255690	7	28953358	28958292	770.305	690.608	752.731	-0.142021	0.175157	-0.0307442	0.999962
MIB1	ENSG00000101752	18	21704957	21870957	475.609	547.021	503.862	0.176593	0.175157	0.0740676	0.999962
GSR	ENSG00000104687	8	30678061	30727926	583.729	524.297	571.329	-0.141598	0.175218	-0.0286938	0.999962
SCNN1A	ENSG00000111319	12	6346843	6377730	348.185	303.612	327.695	-0.175945	0.175895	-0.0761736	0.999962
USP53	ENSG00000145390	4	119212587	119295517	360.123	310.074	378.938	-0.185215	0.176146	0.0594214	0.999962
KIAA1958	ENSG00000165185	9	112486847	112669397	141.173	175.404	143.716	0.22574	0.176219	0.0214428	0.999962
YBX2	ENSG00000006047	17	7288252	7294615	106.174	84.0333	106.706	-0.234265	0.176219	0.00351186	0.999962
CLDN4	ENSG00000189143	7	73799542	73832693	2496.76	2309.11	2498.14	-0.109313	0.176518	0.000815125	0.999962
ELAC2	ENSG00000006744	17	12992391	13018187	550.533	612.524	568.294	0.141955	0.176541	0.0412173	0.999962
CALU	ENSG00000128595	7	128739292	128771807	1647.08	1768.43	1625.27	0.0989755	0.176592	-0.0174076	0.999962
TECPR1	ENSG00000205356	7	98214624	98252251	102.904	129.62	78.8356	0.235811	0.176592	-0.222783	0.999962
WDR81	ENSG00000167716	17	1716523	1738599	168.043	138.291	159.926	-0.21666	0.176592	-0.0539139	0.999962
DHRS1	ENSG00000157379	14	24290598	24299833	119.101	95.3701	118.738	-0.233104	0.176702	-0.00691949	0.999962
BAG6	ENSG00000204463	6	31639028	31652705	2277.67	2110	2229.26	-0.106016	0.176837	-0.0294639	0.999962
TMEM56	ENSG00000152078	1	95117338	95197607	285.544	349.277	302.21	0.221687	0.176871	0.0611558	0.999962
LCP1	ENSG00000136167	13	46125920	46211871	48.4703	67.7454	47.5199	0.253284	0.176946	-0.00749503	0.999962
SETX	ENSG00000107290	9	132261356	132354985	1118.89	1223.99	1175.73	0.124027	0.17721	0.0657553	0.999962
CRLF3	ENSG00000176390	17	30769388	30824776	177.65	212.238	213.877	0.203102	0.17721	0.214563	0.999962
LINC02210	ENSG00000204650	17	45620328	45655156	264.72	223.527	250.168	-0.200283	0.177627	-0.0700886	0.999962
HIP1R	ENSG00000130787	12	122834453	122862960	576.098	639.035	558.719	0.137742	0.178501	-0.0390174	0.999962
HAT1	ENSG00000128708	2	171922448	171983682	870.21	953.766	924.759	0.123244	0.178578	0.0811966	0.999962
UGDH	ENSG00000109814	4	39498755	39528311	169.54	201.641	182.849	0.20896	0.178728	0.0944076	0.999962
HNRNPDL	ENSG00000152795	4	82422564	82430408	2132.28	2288.65	2124.33	0.0983015	0.178728	-0.00522921	0.999962
GHR	ENSG00000112964	5	42423777	42721878	2092.95	1946.43	2131.87	-0.1014	0.178728	0.0249949	0.999962
MTCH2	ENSG00000109919	11	47617315	47642623	1984.67	2107.13	2064.56	0.0845634	0.178728	0.0563231	0.999962
LRRK1	ENSG00000154237	15	100919215	101078254	97.0804	74.4474	78.7886	-0.250996	0.178728	-0.202223	0.999962
METRNL	ENSG00000176845	17	83079691	83095119	258.867	219.69	243.402	-0.197247	0.178728	-0.0782439	0.999962
CXADR	ENSG00000154639	21	17512382	17593579	397.227	456.633	430.557	0.1747	0.178728	0.097907	0.999962
HSD17B10	ENSG00000072506	X	53431258	53434373	799.918	894.036	821.087	0.147463	0.178728	0.0358848	0.999962
OXSR1	ENSG00000172939	3	38165089	38255488	946.799	1031.21	943.465	0.11806	0.179551	-0.00351749	0.999962
RAPGEF5	ENSG00000136237	7	22118238	22357144	159.638	190.443	168.171	0.204717	0.179614	0.0587704	0.999962
SDCCAG3	ENSG00000165689	9	136401922	136410609	580.658	643.318	592.141	0.137818	0.180273	0.0284121	0.999962
ZNF528	ENSG00000167555	19	52397849	52418412	164.897	133.159	158.834	-0.23038	0.18055	-0.0473804	0.999962
USP21	ENSG00000143258	1	161159450	161165723	380.533	332.998	384.058	-0.166082	0.180834	0.0122002	0.999962
TIMM17A	ENSG00000134375	1	201955491	201970661	909.166	985.445	907.066	0.112236	0.180848	-0.00248467	0.999962
HPN	ENSG00000105707	19	35040506	35066571	258.86	220.462	243.911	-0.19301	0.180884	-0.0656801	0.999962
HSP90B1	ENSG00000166598	12	103930107	103953645	13676	14265.2	13687.8	0.0601461	0.181703	0.00131071	0.999962
ARMC6	ENSG00000105676	19	19033575	19060311	243.537	286.095	246.522	0.189282	0.181951	0.0161369	0.999962
MLF1	ENSG00000178053	3	158571163	158607252	465.387	521.108	516.055	0.147399	0.182137	0.135493	0.999962
EIF3H	ENSG00000147677	8	116642130	116766925	2897.71	3049.66	2918.07	0.0738794	0.182504	0.0111157	0.999962
UBR5	ENSG00000104517	8	102253012	102412841	1387.31	1488.12	1457.95	0.10055	0.183052	0.069737	0.999962
NNT	ENSG00000112992	5	43602692	43707405	1037.14	955.632	1027.9	-0.114358	0.183359	-0.0142399	0.999962
MFSD14B	ENSG00000148110	9	94374551	94461042	462.936	517.168	468.066	0.146234	0.183469	0.0171237	0.999962
MCIDAS	ENSG00000234602	5	55219614	55227315	79.0658	57.1198	87.0836	-0.250284	0.183486	0.0769851	0.999962
HDAC6	ENSG00000094631	X	48801377	48824982	452.013	395.839	425.736	-0.16859	0.183486	-0.0758858	0.999962
GPAT3	ENSG00000138678	4	83535914	83605875	30.2396	43.4887	31.4754	0.250581	0.18357	0.0385749	0.999962
TRIM45	ENSG00000134253	1	117111060	117122587	87.8588	110.649	90.5669	0.235301	0.183988	0.0353199	0.999962
PTPN11	ENSG00000179295	12	112418351	112509913	3254.67	3463.46	3288.48	0.0872587	0.183988	0.01447	0.999962
POLG	ENSG00000140521	15	89305198	89334861	508.166	565.655	503.229	0.139148	0.184465	-0.0124937	0.999962
PFDN2	ENSG00000143256	1	161100556	161118111	384.083	433.274	384.323	0.158002	0.184529	0.0092187	0.999962
EGF	ENSG00000138798	4	109912884	110012266	76.9301	56.4583	71.8717	-0.258873	0.184602	-0.0629913	0.999962
EI24	ENSG00000149547	11	125569216	125584687	5349.62	5581.14	5374.33	0.0606643	0.184622	0.00697865	0.999962
PBX3	ENSG00000167081	9	125747345	125967377	427.535	480.771	415.869	0.155191	0.184808	-0.0310416	0.999962
RPS6KA4	ENSG00000162302	11	64359148	64372215	427.969	487.423	415.905	0.164111	0.185532	-0.030439	0.999962
TGM2	ENSG00000198959	20	38127387	38166578	26.4264	38.9039	25.1911	0.233804	0.185532	-4.73506e-05	0.999962
DHRS4	ENSG00000157326	14	23953586	23969279	162.926	133.527	145.196	-0.219984	0.185552	-0.127098	0.999962
GTF2IRD2	ENSG00000196275	7	74796144	74851551	200.8	163.233	203.393	-0.220395	0.185595	0.0164566	0.999962
KDM1B	ENSG00000165097	6	18155329	18223853	527.165	588.113	529.095	0.14162	0.185741	0.00564576	0.999962
C12orf43	ENSG00000157895	12	121000486	121016502	256.154	219.642	260.919	-0.181966	0.185791	0.021504	0.999962
TRIM27	ENSG00000204713	6	28903002	28923989	543.352	600.868	521.444	0.136006	0.185807	-0.0509556	0.999962
ANKRD20A5P	ENSG00000186481	18	14179097	14252140	51.6674	36.0951	57.9755	-0.255498	0.186279	0.0759832	0.999962
FLJ22447	ENSG00000232774	14	61570540	61658696	131.758	104.222	115.436	-0.237197	0.186337	-0.144976	0.999962
ARHGAP27P1-BPTFP1-KPNA2P3	ENSG00000215769	17	64749663	64781707	72.1224	52.5218	57.5077	-0.259997	0.186337	-0.187649	0.999962
CMTM6	ENSG00000091317	3	32481312	32503408	1212.93	1345.66	1223.91	0.139863	0.186424	0.0121129	0.999962
CH507-254M2.1	ENSG00000277067	21	7048891	7087229	47.7217	72.8651	52.8125	0.257913	0.18654	0.0576708	0.999962
WDR75	ENSG00000115368	2	189441433	189475565	509.022	563.218	522.269	0.136396	0.18655	0.035142	0.999962
[truncated: 54,636 more rows]
