# Supplementary material for: NSG-Pro mouse model for uncovering resistance mechanisms and unique vulnerabilities in human luminal breast cancers
Source: Sci Adv. 2021 Sep 15;7(38):eabc8145. doi: 10.1126/sciadv.abc8145 (PMC8443188; doi:10.1126/sciadv.abc8145)
Supplement: Supplementary file 2 — Tables S1, S3 to S9 [file sciadv.abc8145_tables_s1_s3_to_s9.zip › sciadv.abc8145_Table_S3.xlsx]

## Sheet: BCX1
Supplemental Table 3. RNAseq analysis of BCX1 tumors grown in NSG-Pro mice compared to NSG mice
Gene Symbol	ENSGID	Chromosome	Start	End	Mean Counts (NSG)	Mean Counts (NSG-Pro)	Log2 Fold Change	FDR
TNNI3	ENSG00000129991	19	55151767	55157773	367.855	169.756	-1.09079	2.7062e-22
AL591806.3	ENSG00000270149	1	160997957	161038962	1.54273	89.732	3.90746	1.73269e-18
NUP155	ENSG00000113569	5	37288137	37371181	494.549	851.939	0.773487	1.73269e-18
BRI3BP	ENSG00000184992	12	124993700	125031231	361.782	859.146	1.20548	1.73269e-18
FAM156B	ENSG00000179304	X	52891306	52908560	489.375	109.453	-1.95755	2.00768e-18
AC145207.4	ENSG00000263585	17	81932398	81933058	141.712	28.345	-2.06156	6.98494e-17
ABHD2	ENSG00000140526	15	89087459	89202360	329.336	881.702	1.35106	2.53358e-16
LRP12	ENSG00000147650	8	104489231	104589024	223.519	479.66	1.06662	5.85831e-16
MBTPS2	ENSG00000012174	X	21839636	21885424	122.401	266.224	1.08021	1.34479e-15
AC087393.2	ENSG00000263986	17	20999747	21000323	194.182	75.7007	-1.29149	4.83477e-15
RAVER1	ENSG00000161847	19	10316212	10333640	102.451	260.597	1.28588	4.83477e-15
NUPR1	ENSG00000176046	16	28532708	28539174	8052.86	4229.58	-0.907506	6.28482e-15
ZNF841	ENSG00000197608	19	52064466	52095765	299.646	119.203	-1.26312	2.12426e-14
AC126755.2	ENSG00000233024	16	18358086	18379331	743.161	299.855	-1.24544	4.45506e-14
SAT2	ENSG00000141504	17	7626234	7627876	501.299	291.193	-0.770475	1.02666e-13
OXR1	ENSG00000164830	8	106359476	106752694	521.542	964.444	0.865323	1.19642e-13
AC104662.2	ENSG00000281028	4	25160663	25277306	0	41.3523	3.52064	1.20238e-12
AL035071.1	ENSG00000260257	20	32856621	32858751	233.049	109.364	-1.05263	1.21429e-12
SMC2	ENSG00000136824	9	104094260	104141417	328.49	588.25	0.819624	1.41789e-12
CCNL2	ENSG00000221978	1	1385711	1399328	1460.66	457.604	-1.53318	1.54466e-12
AC004824.1	ENSG00000227751	1	17406760	17407382	245.412	84.8353	-1.42319	1.65974e-12
GTF2I	ENSG00000263001	7	74657667	74760692	848.186	1693.27	0.965455	1.65974e-12
HYOU1	ENSG00000149428	11	119044189	119057202	739.731	1363.26	0.859449	1.65974e-12
SMC1A	ENSG00000072501	X	53374149	53422728	978.377	1772.78	0.836899	2.21401e-12
AGAP6	ENSG00000204149	10	49982190	50010499	378.089	117.6	-1.53677	2.21401e-12
FUBP3	ENSG00000107164	9	130578965	130638352	343.987	584.069	0.748742	2.63974e-12
WAPL	ENSG00000062650	10	86435256	86521815	326.29	545.328	0.725978	3.40854e-12
LRBA	ENSG00000198589	4	150264531	151015727	876.599	1542.81	0.797477	4.09994e-12
ADAR	ENSG00000160710	1	154582057	154628013	2469.8	4541.25	0.855862	4.33131e-12
UTP20	ENSG00000120800	12	101280109	101386616	222.752	446.731	0.968619	4.6901e-12
GTF3C4	ENSG00000125484	9	132670035	132694955	446.984	785.742	0.7942	5.08482e-12
SNHG12	ENSG00000197989	1	28578538	28583132	492.553	211.187	-1.15972	5.91819e-12
SH3BP5-AS1	ENSG00000224660	3	15254184	15264493	278.665	69.1028	-1.76088	6.25267e-12
GLYR1	ENSG00000140632	16	4803203	4847342	858.37	1232.19	0.517112	6.47837e-12
ERAP1	ENSG00000164307	5	96760810	96808100	210.499	443.103	1.02972	7.96759e-12
CSAG3	ENSG00000268916	X	152753921	152760222	885.589	450.489	-0.943082	9.96539e-12
PRKAR2A	ENSG00000114302	3	48744597	48847846	626.368	1211.8	0.921366	1.10612e-11
CCNE2	ENSG00000175305	8	94879770	94896678	285.224	469.801	0.707389	1.10612e-11
LGR4	ENSG00000205213	11	27365961	27472775	188.854	336.213	0.810171	1.11023e-11
ZNF770	ENSG00000198146	15	34978341	34988287	72.8701	207.805	1.39616	1.11023e-11
B3GALNT2	ENSG00000162885	1	235449923	235504481	100.962	222.724	1.08845	1.26217e-11
EIF2AK4	ENSG00000128829	15	39934146	40035591	432.985	693.937	0.667774	1.29735e-11
RSRP1	ENSG00000117616	1	25242237	25338213	505.948	205.653	-1.22132	1.78311e-11
RGP1	ENSG00000107185	9	35749287	35758575	228.656	412.639	0.828279	1.89634e-11
GSTCD	ENSG00000138780	4	105708778	105847728	65.0792	155.742	1.18559	1.90056e-11
NOMO1	ENSG00000103512	16	14833681	14896160	562.589	923.698	0.700906	2.25319e-11
AL450306.1	ENSG00000228748	10	77782866	77793176	318.273	171.136	-0.867611	2.31962e-11
SLX1A-SULT1A3	ENSG00000213599	16	30193892	30204310	305.334	102.581	-1.43958	2.38093e-11
GALNT1	ENSG00000141429	18	35581117	35711834	371.63	701.965	0.888181	2.43498e-11
ATP5IF1	ENSG00000130770	1	28236109	28246906	2226.75	1251.48	-0.810656	2.50519e-11
DSG2	ENSG00000046604	18	31498043	31549008	348.455	714.828	0.995964	3.15553e-11
KRTCAP2	ENSG00000163463	1	155169408	155173475	3015.03	1561.55	-0.918242	3.15775e-11
SNHG7	ENSG00000233016	9	136721366	136728184	1091.34	669.44	-0.692542	3.41232e-11
SUPT16H	ENSG00000092201	14	21351472	21384266	1538.12	2439.72	0.654565	4.19987e-11
OVGP1	ENSG00000085465	1	111414314	111427777	148.18	53.4062	-1.35862	4.63315e-11
ITGAV	ENSG00000138448	2	186590065	186680901	270.354	480.238	0.805525	4.63315e-11
LUC7L3	ENSG00000108848	17	50719544	50756213	2397.32	1183.28	-0.979416	4.63864e-11
SNHG1	ENSG00000255717	11	62851988	62855914	1102.14	591.567	-0.870018	4.94611e-11
ANO6	ENSG00000177119	12	45215987	45440404	406.227	799.03	0.93999	5.59945e-11
RPL36AL	ENSG00000165502	14	49618519	49620685	4664.43	2931.74	-0.65878	5.67137e-11
HPX	ENSG00000110169	11	6431049	6442617	113.926	22.7894	-1.91878	6.41137e-11
AC011558.1	ENSG00000279753	19	1038727	1039064	287.828	120.475	-1.18384	6.41137e-11
VHL	ENSG00000134086	3	10141008	10152220	203.865	447.572	1.07956	7.03697e-11
PET100	ENSG00000229833	19	7629737	7631956	648.565	325.596	-0.957306	8.11407e-11
ITPRIPL2	ENSG00000205730	16	19113932	19121629	143.464	327.773	1.12729	8.67168e-11
AC010503.4	ENSG00000275234	19	6469465	6470152	179.78	86.1919	-1.0136	9.08285e-11
RAB26	ENSG00000167964	16	2140803	2154165	485.447	206.688	-1.1607	9.53391e-11
SMARCC1	ENSG00000173473	3	47585272	47782106	1046.68	1775.51	0.745038	9.57341e-11
AGAP4	ENSG00000188234	10	45825594	45853875	180.65	52.9452	-1.57246	9.83911e-11
NSF	ENSG00000073969	17	46590669	46757464	603.258	1121.18	0.865764	9.83911e-11
COX17	ENSG00000138495	3	119654513	119677454	858.141	457.116	-0.879906	1.03689e-10
VCL	ENSG00000035403	10	73995193	74121363	783.686	1214.83	0.622408	1.04632e-10
SNHG9	ENSG00000255198	16	1964959	1965509	385.435	182.5	-1.03084	1.04632e-10
AC116533.1	ENSG00000244398	11	16974693	16975013	728.541	360.753	-0.975554	1.09105e-10
CNOT1	ENSG00000125107	16	58519951	58629886	1271.16	2416.2	0.895719	1.10487e-10
SLC25A27	ENSG00000153291	6	46652915	46678193	150.872	48.4646	-1.47408	1.1102e-10
FKTN	ENSG00000106692	9	105558130	105641118	482.506	800.765	0.715184	1.1102e-10
HCFC1	ENSG00000172534	X	153947553	153971807	582.162	988.861	0.746391	1.27627e-10
HMG20A	ENSG00000140382	15	77420412	77485607	115.941	205.992	0.804954	1.32271e-10
NSUN5P2	ENSG00000106133	7	72947581	72954790	451.341	231.073	-0.930026	1.38784e-10
NEK7	ENSG00000151414	1	198156963	198322420	304.224	524.864	0.764615	1.53041e-10
ZHX2	ENSG00000178764	8	122781394	122974512	390.1	698.534	0.816644	1.65631e-10
LINC00342	ENSG00000232931	2	95807118	95816215	198.023	51.7238	-1.67795	1.88634e-10
CSAG1	ENSG00000198930	X	152727484	152733735	687.118	412.225	-0.72084	2.11759e-10
SUZ12	ENSG00000178691	17	31937018	32001045	214.055	358.665	0.725629	2.11759e-10
HIRA	ENSG00000100084	22	19330698	19447450	453.971	715.143	0.64363	2.11759e-10
EPS8	ENSG00000151491	12	15620158	15882329	363.029	703.842	0.918653	2.30091e-10
AL109615.3	ENSG00000237686	6	43995723	44074652	476.056	215.792	-1.08543	2.39423e-10
TM9SF2	ENSG00000125304	13	99446311	99564006	794.632	1385.02	0.779583	2.41448e-10
CLK1	ENSG00000013441	2	200853009	200864744	1073.95	404.379	-1.30173	2.50311e-10
ARHGAP35	ENSG00000160007	19	46918676	47005077	692.497	1089.28	0.641463	2.53667e-10
MAPK1	ENSG00000100030	22	21754500	21867680	1659.05	2670.4	0.673374	2.62565e-10
CLSPN	ENSG00000092853	1	35720218	35769967	65.0911	157.392	1.19312	2.71396e-10
ADAM9	ENSG00000168615	8	38996869	39105144	958.301	2128.24	1.0908	2.93545e-10
HSBP1L1	ENSG00000226742	18	79964561	79970822	222.499	110.924	-0.962735	3.18538e-10
LMNB2	ENSG00000176619	19	2427638	2456996	588.768	933.718	0.652437	3.18538e-10
MSH5	ENSG00000204410	6	31739948	31762834	349.565	135.336	-1.2675	3.43828e-10
NFKB1	ENSG00000109320	4	102501329	102617302	368.071	721.944	0.933675	3.72621e-10
XRN2	ENSG00000088930	20	21303304	21389827	320.654	766.379	1.17733	3.74595e-10
SENP1	ENSG00000079387	12	48042898	48106308	263.371	421.108	0.661452	4.06985e-10
ROBO1	ENSG00000169855	3	78597240	79767815	63.1278	135.175	1.04389	4.26073e-10
SLC35D1	ENSG00000116704	1	66999332	67054099	207.322	346.455	0.722653	4.26753e-10
ZNF10	ENSG00000256223	12	133130575	133159465	429.911	171.944	-1.22959	4.26753e-10
FBXW11	ENSG00000072803	5	171861549	172006873	222.953	393.595	0.794167	4.5583e-10
AC015813.2	ENSG00000266086	17	57989038	58007246	501.031	92.3505	-1.94443	4.5583e-10
SGMS2	ENSG00000164023	4	107824563	107915047	91.9389	196.439	1.04377	4.8268e-10
AHNAK2	ENSG00000185567	14	104937244	104978357	1321.76	594.932	-1.08931	4.99603e-10
PARG	ENSG00000227345	10	49818279	49970203	75.8608	171.442	1.10671	5.121e-10
TRAPPC5	ENSG00000181029	19	7680843	7687703	545.193	331.331	-0.704764	6.49441e-10
KLF10	ENSG00000155090	8	102648779	102655902	500.533	1086.27	1.0602	6.55974e-10
AC145207.3	ENSG00000262831	17	81843165	81843958	76.0167	0	-1.6087	6.84817e-10
AP001029.2	ENSG00000267199	18	12438890	12448205	83.5942	18.3561	-1.80743	6.87214e-10
GUSBP11	ENSG00000228315	22	23638487	23717356	423.695	167.009	-1.24377	7.48945e-10
PPP2R3B	ENSG00000167393	X	333963	386955	272.878	162.371	-0.727372	7.74446e-10
ZHX1	ENSG00000165156	8	123248451	123275541	755.53	1240.55	0.699755	8.46774e-10
PFDN5	ENSG00000123349	12	53295291	53299450	3746.92	2280.72	-0.700595	8.59683e-10
RAB24	ENSG00000169228	5	177301198	177303744	629.988	359.13	-0.787985	8.65007e-10
AC084036.1	ENSG00000272990	3	156523740	156524247	61.9276	17.3058	-1.59338	8.65722e-10
MRPL23	ENSG00000214026	11	1947278	1984522	973.962	573.043	-0.746412	8.65722e-10
PHPT1	ENSG00000054148	9	136848724	136851027	1189.57	713.274	-0.720718	8.82354e-10
CDK11A	ENSG00000008128	1	1702730	1724324	149.493	60.2173	-1.21587	9.12094e-10
CCDC150	ENSG00000144395	2	196639554	196763490	70.1778	23.3669	-1.42278	9.57272e-10
NDUFA1	ENSG00000125356	X	119871487	119876662	1994.17	1151.72	-0.77071	9.79524e-10
ACBD5	ENSG00000107897	10	27195214	27242130	354.435	636.096	0.816794	1.00765e-09
CCNL1	ENSG00000163660	3	157146508	157160760	1206.16	545.355	-1.08164	1.01702e-09
ORC1	ENSG00000085840	1	52372829	52404459	105.698	224.623	1.03115	1.09881e-09
SGK2	ENSG00000101049	20	43558968	43588237	29.0838	5.05419	-1.98285	1.09881e-09
LAT	ENSG00000213658	16	28984826	28990783	85.9424	23.4741	-1.61382	1.15482e-09
AP3M1	ENSG00000185009	10	74120255	74151063	266.763	471.356	0.794211	1.29008e-09
MAN2A1	ENSG00000112893	5	109689366	109869625	117.037	212.012	0.82703	1.32634e-09
RPL36A-HNRNPH2	ENSG00000257529	X	101391011	101412297	0	24.1681	2.66147	1.32634e-09
MAGT1	ENSG00000102158	X	77826364	77895593	262.264	461.026	0.786311	1.39629e-09
CNTD1	ENSG00000176563	17	42798792	42811587	54.0034	13.9735	-1.66125	1.44023e-09
CHKB	ENSG00000100288	22	50578949	50601455	359.939	147.622	-1.19491	1.61246e-09
RFC1	ENSG00000035928	4	39287456	39366375	672.855	1009.99	0.575999	1.62772e-09
AP3B1	ENSG00000132842	5	78000525	78294755	380.602	657.842	0.766325	1.62772e-09
PARP1	ENSG00000143799	1	226360691	226408079	1547.39	2660.86	0.760668	1.70209e-09
PHACTR2	ENSG00000112419	6	143536845	143831185	40.4592	102.096	1.23343	1.71968e-09
CTSK	ENSG00000143387	1	150796208	150808323	165.816	56.2234	-1.40157	1.72203e-09
CHMP2A	ENSG00000130724	19	58551566	58555124	1192.88	780.279	-0.602223	1.74408e-09
DAG1	ENSG00000173402	3	49468703	49535618	1238.27	2124.74	0.757685	1.81763e-09
EPB41L4A-AS1	ENSG00000224032	5	112160526	112164276	442.936	268.756	-0.70439	1.85176e-09
LNX2	ENSG00000139517	13	27545911	27620404	93.7617	211.661	1.10072	1.85176e-09
B4GALT5	ENSG00000158470	20	49632945	49713878	216.121	385.909	0.808272	1.85176e-09
FECH	ENSG00000066926	18	57548283	57586772	132.013	242.639	0.84471	1.99123e-09
NPIPB11	ENSG00000254206	16	29381354	29404029	89.9367	19.0529	-1.81645	2.06386e-09
KIF21A	ENSG00000139116	12	39293228	39443390	233.298	415.732	0.806553	2.19793e-09
TAF2	ENSG00000064313	8	119730775	119832863	858.112	1212.58	0.493586	2.21873e-09
FAM91A1	ENSG00000176853	8	123768456	123815452	863.929	1354.36	0.635423	2.22484e-09
ZMPSTE24	ENSG00000084073	1	40258107	40294184	484.692	826.676	0.748969	2.33078e-09
SEC24A	ENSG00000113615	5	134648789	134727823	131.054	276.434	1.01845	2.34125e-09
ZFP91	ENSG00000186660	11	58579111	58621042	438.872	816.86	0.862838	2.37306e-09
ATRN	ENSG00000088812	20	3471040	3651122	219.2	370.547	0.737125	2.4354e-09
LTBP1	ENSG00000049323	2	32946972	33399509	481.967	913.424	0.887459	2.44861e-09
PRPF8	ENSG00000174231	17	1650629	1684882	1825.43	2874.47	0.642027	2.44861e-09
SLX1B-SULT1A4	ENSG00000260280	16	29455105	29464963	200.4	66.8445	-1.41568	2.52986e-09
KPNA6	ENSG00000025800	1	32108038	32176568	558.232	860.273	0.61138	2.67373e-09
ATP5MG	ENSG00000167283	11	118401154	118431496	2119.51	1368.42	-0.619844	2.82391e-09
S100A6	ENSG00000197956	1	153534599	153536244	7763.52	4299.32	-0.82459	2.91216e-09
CCDC183	ENSG00000213213	9	136796350	136807741	125.888	35.0231	-1.58778	2.94663e-09
YBX2	ENSG00000006047	17	7288252	7294615	583.559	277.124	-1.01847	2.94663e-09
ZNF83	ENSG00000167766	19	52594060	52690496	668.992	266.203	-1.22697	2.95626e-09
AL358781.1	ENSG00000176868	9	131497479	131500191	1287.68	579.081	-1.08468	3.1407e-09
AP2B1	ENSG00000006125	17	35578046	35726409	1310.02	2348.57	0.814566	3.1407e-09
WEE1	ENSG00000166483	11	9573681	9593457	427.667	670.543	0.636119	3.1863e-09
ARMT1	ENSG00000146476	6	151452258	151470101	140.295	344.647	1.19844	3.31373e-09
GID8	ENSG00000101193	20	62938119	62948475	1140.32	1575.56	0.461093	3.41606e-09
SCYL2	ENSG00000136021	12	100267140	100341724	692.742	1199.62	0.769151	3.49939e-09
AMT	ENSG00000145020	3	49416775	49422753	205.51	59.416	-1.5526	3.50047e-09
HOXC8	ENSG00000037965	12	54009106	54012362	111.521	31.976	-1.55834	3.69598e-09
YPEL3	ENSG00000090238	16	30092314	30096915	1309.92	578.49	-1.10582	3.72177e-09
NRIP1	ENSG00000180530	21	14961235	15065936	186.781	462.886	1.20838	3.75812e-09
AC112777.1	ENSG00000256663	12	20551590	20553012	7.40742	33.6723	1.79966	3.86608e-09
LMBRD2	ENSG00000164187	5	36098412	36151961	100.105	198.72	0.939611	3.88238e-09
AC090004.1	ENSG00000268279	3	14135217	14148252	88.7308	38.5382	-1.12715	4.10432e-09
CLOCK	ENSG00000134852	4	55427903	55547138	324.388	482.914	0.562918	4.53434e-09
AP001107.2	ENSG00000254452	11	66276779	66277492	215.542	8.03971	-2.06107	4.53434e-09
PRKDC	ENSG00000253729	8	47773108	47960183	1337.26	3156.72	1.1537	4.95759e-09
RPL38	ENSG00000172809	17	74203582	74210655	7196.15	4292.8	-0.726	5.12002e-09
NDUFA3	ENSG00000170906	19	54102728	54109257	466.726	254.845	-0.841476	5.66004e-09
COX6C	ENSG00000164919	8	99873200	99894062	14150.8	8456.01	-0.723533	5.70204e-09
TMEM41B	ENSG00000166471	11	9280654	9314780	710.794	358.866	-0.940555	5.70204e-09
TAF10	ENSG00000166337	11	6606296	6612667	994.609	611.234	-0.685901	5.72585e-09
ERC1	ENSG00000082805	12	990509	1495933	86.9855	186.554	1.03932	5.72585e-09
ZFR	ENSG00000056097	5	32354350	32444761	542.296	827.892	0.598877	5.79922e-09
NDUFA7	ENSG00000267855	19	8308768	8321396	674.328	401.921	-0.726463	5.88163e-09
BCL9L	ENSG00000186174	11	118893875	118925608	328.145	632.508	0.90688	7.09883e-09
TAF1D	ENSG00000166012	11	93729948	93784391	825.327	484.617	-0.745993	7.11564e-09
DDX24	ENSG00000089737	14	94048291	94081245	357.304	531.658	0.563768	7.39098e-09
GART	ENSG00000159131	21	33503931	33543491	512.825	868.899	0.738228	7.47622e-09
AC048341.1	ENSG00000257354	12	62602752	62622213	75.1987	17.8601	-1.70785	7.52398e-09
DOCK7	ENSG00000116641	1	62454298	62688368	314.658	521.769	0.709304	7.81414e-09
EFTUD2	ENSG00000108883	17	44849943	44899662	1053.2	1636.54	0.622846	8.57302e-09
TBC1D5	ENSG00000131374	3	17157162	18444817	248.782	394.538	0.648034	8.7294e-09
AGAP9	ENSG00000204172	10	47501854	47523638	125.612	31.3038	-1.66967	8.7294e-09
TNPO1	ENSG00000083312	5	72816312	72916733	260.853	461.516	0.794135	8.82753e-09
SEC23B	ENSG00000101310	20	18507482	18561415	163.424	373.846	1.11295	8.90104e-09
PAN2	ENSG00000135473	12	56316223	56334053	461.392	209.346	-1.06909	9.49547e-09
LMBR1L	ENSG00000139636	12	49096551	49110900	303.678	172.017	-0.790331	9.56119e-09
USP5	ENSG00000111667	12	6852128	6866632	563.809	968.941	0.757406	9.66492e-09
GTF2IP20	ENSG00000272645	1	223951394	223992594	330.086	111.241	-1.39474	9.79599e-09
MALAT1	ENSG00000251562	11	65497688	65506516	14513.3	4220.85	-1.53773	9.79599e-09
HYI	ENSG00000178922	1	43451003	43453989	852.507	392.526	-1.05221	9.80465e-09
HMGN4	ENSG00000182952	6	26538405	26546254	187.562	333.127	0.798612	9.82319e-09
PNN	ENSG00000100941	14	39175183	39183218	2395.53	1232.82	-0.915931	9.82319e-09
ADAM17	ENSG00000151694	2	9488486	9556732	92.6329	165.011	0.801983	9.93296e-09
ATP5ME	ENSG00000169020	4	672436	674338	2459.56	1434.35	-0.755184	1.0071e-08
SMIM4	ENSG00000168273	3	52534013	52579237	243.874	137.493	-0.798037	1.01407e-08
SEC24D	ENSG00000150961	4	118722823	118838683	759.162	1469.91	0.911515	1.01407e-08
HIST1H4H	ENSG00000158406	6	26277609	26285638	572.672	280.689	-0.976284	1.01407e-08
AC021078.1	ENSG00000230551	5	149494314	149504670	296.63	118.043	-1.21939	1.02084e-08
PCYOX1	ENSG00000116005	2	70257386	70281191	493.613	854.742	0.766331	1.1169e-08
MARK2	ENSG00000072518	11	63838928	63911019	417.749	676.04	0.678275	1.13006e-08
ESYT1	ENSG00000139641	12	56118250	56144671	669.719	1198.9	0.810559	1.1838e-08
CPNE3	ENSG00000085719	8	86514427	86561498	2243.06	3390.13	0.585022	1.18474e-08
USP22	ENSG00000124422	17	20999593	21043760	1022.94	1651.6	0.674084	1.24701e-08
EFR3A	ENSG00000132294	8	131904088	132013642	660.637	1272.62	0.904485	1.25593e-08
AC073869.1	ENSG00000152117	2	131492813	131521573	565.446	224.541	-1.22078	1.26221e-08
ATP2A2	ENSG00000174437	12	110280756	110351093	1788.23	3058.65	0.751285	1.26221e-08
SMARCA2	ENSG00000080503	9	1980290	2193624	530.056	849.785	0.664714	1.2822e-08
C5orf38	ENSG00000186493	5	2752131	2755397	610.735	383.606	-0.655862	1.28305e-08
PKP1	ENSG00000081277	1	201283452	201332993	257.279	492.918	0.896867	1.30205e-08
AL355816.2	ENSG00000273221	1	111184415	111185061	202.233	74.1907	-1.30538	1.34137e-08
INTS6L	ENSG00000165359	X	135520643	135582510	346.754	160.925	-1.03984	1.35412e-08
AL136295.7	ENSG00000278784	14	24201612	24202811	116.773	47.5057	-1.19256	1.37368e-08
BAIAP3	ENSG00000007516	16	1333601	1349441	182.851	97.803	-0.861562	1.37368e-08
DNASE1L2	ENSG00000167968	16	2235816	2238711	151.047	48.974	-1.42756	1.42007e-08
MCM4	ENSG00000104738	8	47960185	47978160	1266.4	2111.66	0.717633	1.42248e-08
ABCD3	ENSG00000117528	1	94418455	94518666	1044.78	1494.81	0.50917	1.42779e-08
MXD3	ENSG00000213347	5	177301461	177312757	218.318	95.6031	-1.10728	1.43124e-08
RNF169	ENSG00000166439	11	74748868	74842413	107.868	224.568	0.998114	1.4549e-08
KITLG	ENSG00000049130	12	88492793	88580851	359.6	600.96	0.720509	1.4549e-08
ITPRID2	ENSG00000138434	2	181891833	181930738	299.601	502.147	0.723686	1.4614e-08
PRPF39	ENSG00000185246	14	45084099	45116282	1029.42	506.697	-0.969886	1.48016e-08
GOLGA6L9	ENSG00000197978	15	82430018	82439153	289.674	120.009	-1.17262	1.49019e-08
GAS5	ENSG00000234741	1	173863900	173868882	5558.31	3202.83	-0.770288	1.71028e-08
WASH8P	ENSG00000226210	12	14522	32015	636.4	304.91	-1.00207	1.79355e-08
RALBP1	ENSG00000017797	18	9475009	9538116	575.29	864.166	0.576007	1.80844e-08
SCX	ENSG00000260428	8	144266560	144268481	204.03	58.564	-1.53855	1.81755e-08
CBWD5	ENSG00000147996	9	65668805	65734041	1270	794.478	-0.660283	1.94061e-08
NOXA1	ENSG00000188747	9	137423350	137434406	165.608	66.114	-1.21279	1.94061e-08
FKBP2	ENSG00000173486	11	64241003	64244132	548.017	320.231	-0.750846	1.94061e-08
G3BP2	ENSG00000138757	4	75642782	75724525	584.519	1351.81	1.12306	2.01285e-08
ZNF692	ENSG00000171163	1	248850006	248859144	1097.53	457.272	-1.16525	2.02733e-08
MTERF2	ENSG00000120832	12	106977291	106987166	443.694	237.677	-0.862653	2.02733e-08
BLOC1S1	ENSG00000135441	12	55716037	55720087	738.752	469.753	-0.639724	2.04442e-08
SLC30A9	ENSG00000014824	4	41990472	42090457	651.019	1003.8	0.611333	2.09508e-08
RPRD1B	ENSG00000101413	20	38033546	38127780	303.587	483.557	0.653249	2.14726e-08
IFT20	ENSG00000109083	17	28328325	28335489	823.046	479.573	-0.754622	2.2194e-08
AGAP12P	ENSG00000265018	10	48009873	48031640	129.812	40.0561	-1.46881	2.25146e-08
SELENOK	ENSG00000113811	3	53884410	53891988	720.248	409.401	-0.787247	2.25719e-08
FUT3	ENSG00000171124	19	5842888	5851474	336.033	164.127	-0.975212	2.40552e-08
DUSP16	ENSG00000111266	12	12474210	12562383	279.248	461.754	0.705299	2.42044e-08
UTP14C	ENSG00000253797	13	52024691	52033600	106.146	208.113	0.923544	2.52144e-08
GBAP1	ENSG00000160766	1	155213821	155227422	232.501	108.197	-1.03246	2.54455e-08
REV3L	ENSG00000009413	6	111299028	111483715	160.213	295.762	0.845614	2.54455e-08
GOLGA2P5	ENSG00000238105	12	100156357	100173659	1288.51	514.089	-1.2121	2.59108e-08
FBXL17	ENSG00000145743	5	107859035	108382098	67.7776	149.365	1.05934	2.62232e-08
HES4	ENSG00000188290	1	998962	1000172	364.558	218.144	-0.719128	2.63988e-08
FAM200B	ENSG00000237765	4	15681662	15705565	337.722	208.499	-0.676136	2.63988e-08
HINT2	ENSG00000137133	9	35812960	35815354	519.033	328.513	-0.644626	2.64484e-08
METTL26	ENSG00000130731	16	634427	636366	1168.17	735.009	-0.652499	2.80135e-08
FBLN2	ENSG00000163520	3	13549131	13638422	126.463	277.92	1.06132	2.81976e-08
TGOLN2	ENSG00000152291	2	85318020	85328425	667.997	1060.83	0.651525	2.84985e-08
B4GALT1	ENSG00000086062	9	33104082	33167356	746.299	1242.99	0.714767	2.84985e-08
AC092683.1	ENSG00000230606	2	97416165	97433527	580.02	101.474	-1.87397	2.8647e-08
MTDH	ENSG00000147649	8	97644179	97728770	1794.36	3240.41	0.820477	2.87647e-08
TOM1L1	ENSG00000141198	17	54899387	54961956	246.462	434.475	0.787729	3.02668e-08
SETD6	ENSG00000103037	16	58515479	58521181	889.234	523.196	-0.741644	3.031e-08
AL445363.3	ENSG00000279423	14	34541044	34541714	291.077	168.078	-0.767727	3.16773e-08
LINC01176	ENSG00000281404	7	30390885	30412375	46.9862	9.90763	-1.76561	3.27196e-08
CEP95	ENSG00000258890	17	64506588	64542461	659.595	336.205	-0.924675	3.27196e-08
NCKAP1	ENSG00000061676	2	182909115	183038858	1224.15	2120.09	0.766163	3.28916e-08
SEC24B	ENSG00000138802	4	109433772	109540896	308.938	491.259	0.653138	3.30757e-08
SETD7	ENSG00000145391	4	139495941	139606699	871.132	1448.28	0.711972	3.30757e-08
ZSCAN18	ENSG00000121413	19	58083838	58118427	591.731	395.208	-0.571125	3.32112e-08
CAPRIN1	ENSG00000135387	11	34051683	34101156	2141.88	3385.11	0.644795	3.34835e-08
MTMR11	ENSG00000014914	1	149928651	149936869	197.62	102.699	-0.89761	3.46123e-08
C9orf64	ENSG00000165118	9	83938311	83956986	141.177	262.687	0.85546	3.49512e-08
ENOX2	ENSG00000165675	X	130623369	130903317	89.4247	163.516	0.832399	3.5723e-08
INPP5E	ENSG00000148384	9	136428619	136439823	404.345	241.705	-0.718519	3.5723e-08
CACNA1D	ENSG00000157388	3	53328963	53813733	499.406	190.907	-1.25529	3.5899e-08
CFAP44	ENSG00000206530	3	113286947	113441610	497.222	184.48	-1.2863	3.59618e-08
ZMYND19	ENSG00000165724	9	137582079	137590490	586.382	377.113	-0.621613	3.63777e-08
VEGFA	ENSG00000112715	6	43770184	43786487	4518.56	2151.66	-1.00758	3.6943e-08
WASHC5	ENSG00000164961	8	125024260	125091840	1831.48	3164.25	0.76294	3.6943e-08
MSANTD2	ENSG00000120458	11	124766498	124800673	185.994	74.6546	-1.20012	3.78223e-08
ACBD3	ENSG00000182827	1	226144679	226186730	401.589	812.32	0.96135	3.79691e-08
SDR39U1	ENSG00000100445	14	24439766	24442905	950.366	610.799	-0.622767	3.79691e-08
KHDC4	ENSG00000132680	1	155913043	155934400	830.038	423.277	-0.922856	3.90631e-08
AC244197.3	ENSG00000241489	X	149482543	149533935	264.418	93.3739	-1.33486	3.96094e-08
NDUFA2	ENSG00000131495	5	140638740	140647785	622.154	362.094	-0.757019	4.04773e-08
PTPN9	ENSG00000169410	15	75463251	75579289	206.613	320.42	0.615024	4.06195e-08
TRIM37	ENSG00000108395	17	58982638	59106921	320.127	589.834	0.843703	4.06195e-08
SMAD1	ENSG00000170365	4	145481194	145558079	59.4846	137.966	1.11789	4.06276e-08
GOLGA8N	ENSG00000232653	15	32593456	32607310	106.819	39.5475	-1.28211	4.67519e-08
TMOD3	ENSG00000138594	15	51829628	51947295	332.487	623.568	0.868027	4.83561e-08
ITGA10	ENSG00000143127	1	145891208	145910189	52.4646	16.7935	-1.42367	4.83677e-08
FAM173A	ENSG00000103254	16	720581	722601	342.987	200.981	-0.747878	4.87347e-08
NPIPB3	ENSG00000169246	16	21402237	21448567	971.097	232.109	-1.66986	4.87347e-08
KCNQ1OT1	ENSG00000269821	11	2608328	2699994	197.356	86.1474	-1.10385	4.87381e-08
RBM7	ENSG00000076053	11	114400030	114414203	74.2613	153.518	0.98641	4.87381e-08
GADD45GIP1	ENSG00000179271	19	12953119	12957236	1062.06	641.532	-0.706701	4.90432e-08
UBE3C	ENSG00000009335	7	157138913	157269372	461.302	684.529	0.560533	4.94552e-08
ASH1L	ENSG00000116539	1	155335268	155562807	556.079	967.298	0.771651	4.96266e-08
THBS1	ENSG00000137801	15	39581079	39599466	1347.74	2434.94	0.820039	4.99901e-08
ITGB1	ENSG00000150093	10	32900319	33005792	1741.84	2918.21	0.722144	5.00141e-08
MYO15B	ENSG00000266714	17	75588058	75626501	219.428	68.102	-1.45625	5.00141e-08
AF254983.1	ENSG00000273840	21	10482738	10605716	121.278	30.8529	-1.62172	5.05349e-08
ASXL2	ENSG00000143970	2	25733753	25878516	236.97	396.138	0.719031	5.12117e-08
ZNF789	ENSG00000198556	7	99472841	99503650	171.673	75.3994	-1.10007	5.12117e-08
EP400P1	ENSG00000185684	12	132084283	132131639	502.833	251.808	-0.943613	5.13674e-08
ANKRD36	ENSG00000135976	2	97113496	97250199	202.825	80.5834	-1.20923	5.27858e-08
ATG9B	ENSG00000181652	7	151012209	151024499	526.875	197.039	-1.27483	5.43546e-08
NPIPB2	ENSG00000234719	16	11927373	11976643	40.8471	6.38681	-1.91761	5.55018e-08
NBN	ENSG00000104320	8	89933336	90003228	568.13	1050.35	0.848993	5.58436e-08
PLAGL2	ENSG00000126003	20	32192503	32207791	250.763	420.378	0.722071	5.58436e-08
TMEM245	ENSG00000106771	9	109015152	109119945	565.982	988.041	0.77462	5.69558e-08
ORMDL1	ENSG00000128699	2	189770323	189784371	624.669	382.839	-0.686217	5.7138e-08
COMMD4	ENSG00000140365	15	75335891	75343224	774.16	501.964	-0.610735	5.7138e-08
RPL22P1	ENSG00000213178	3	169483671	169484080	334.096	183.568	-0.83024	5.94824e-08
YTHDF3	ENSG00000185728	8	63168553	63212786	889.18	1295.27	0.533451	5.96758e-08
USP32P2	ENSG00000233327	17	18511262	18525930	163.026	49.6339	-1.46939	6.23131e-08
ASAP2	ENSG00000151693	2	9206765	9405683	106.126	209.64	0.934869	6.24334e-08
KCNMB3	ENSG00000171121	3	179236691	179267002	121.161	50.8294	-1.14837	6.24334e-08
KLHL5	ENSG00000109790	4	39045039	39126857	162.063	301.022	0.852024	6.28079e-08
CFAP36	ENSG00000163001	2	55519604	55545879	705.746	461.913	-0.598735	6.32404e-08
NFATC3	ENSG00000072736	16	68084751	68229259	417.418	735.396	0.785981	6.32404e-08
NPIPB12	ENSG00000169203	16	29483642	29505999	1139.46	264.72	-1.68352	6.37278e-08
MRPS26	ENSG00000125901	20	3045945	3048254	1001.22	684.523	-0.540354	6.51015e-08
PLA2G4B	ENSG00000243708	15	41837775	41848147	159.938	48.3444	-1.47477	6.54626e-08
COA5	ENSG00000183513	2	98599310	98608515	322.002	207.044	-0.622373	6.57637e-08
ERLIN1	ENSG00000107566	10	100150094	100188334	216.685	342.783	0.642468	6.57637e-08
ENKD1	ENSG00000124074	16	67662945	67667265	527.146	324.046	-0.681312	6.72157e-08
DXO	ENSG00000204348	6	31969810	31972292	251.088	144.885	-0.763426	6.9568e-08
DENND4C	ENSG00000137145	9	19230435	19373545	109.68	202.98	0.851154	6.96643e-08
RBM6	ENSG00000004534	3	49940007	50100045	657.084	329.299	-0.942189	6.97056e-08
GARS-DT	ENSG00000196295	7	30516309	30594809	348.376	160.658	-1.04095	7.16616e-08
COX20	ENSG00000203667	1	244835322	244845057	1754.25	1104.74	-0.650589	7.16693e-08
SLC25A28	ENSG00000155287	10	99610522	99620609	591.034	370.233	-0.657086	7.32634e-08
HCG25	ENSG00000232940	6	33249534	33254989	202.064	88.3212	-1.10375	7.341e-08
AC108062.1	ENSG00000251432	4	128292751	128519394	67.9727	19.8372	-1.49984	7.58167e-08
IPO5	ENSG00000065150	13	97953658	98024297	799.778	1300.8	0.682015	7.61138e-08
HOXD3	ENSG00000128652	2	176136612	176173102	184.256	67.4533	-1.29042	7.70621e-08
CDH1	ENSG00000039068	16	68737225	68835548	3996.43	5836.88	0.537475	7.70621e-08
DNAJC14	ENSG00000135392	12	55820960	55830824	313.147	482.177	0.606655	7.71031e-08
IREB2	ENSG00000136381	15	78437431	78501456	220.388	365.802	0.705285	7.76448e-08
BOLA2B	ENSG00000169627	16	30192934	30194306	667.969	391.485	-0.745415	7.76448e-08
CSAG4	ENSG00000242599	X	152733827	152740985	114.663	51.8889	-1.05955	7.76542e-08
NME4	ENSG00000103202	16	396725	410367	2750.33	1949.93	-0.489209	7.76542e-08
PNISR	ENSG00000132424	6	99398051	99425331	731.922	378.362	-0.903352	7.85958e-08
SZRD1	ENSG00000055070	1	16352575	16398145	700.069	1237.08	0.789938	7.95569e-08
LINC00174	ENSG00000179406	7	66376044	66493566	174.077	61.2588	-1.32967	8.10407e-08
SLC22A17	ENSG00000092096	14	23346306	23352912	208.282	66.0307	-1.43028	8.26822e-08
DIO3OS	ENSG00000258498	14	101552221	101560431	140.632	49.4805	-1.32853	8.27134e-08
NEIL1	ENSG00000140398	15	75346955	75357114	480.517	193.09	-1.19509	8.34172e-08
CDK12	ENSG00000167258	17	39461511	39564907	305.661	501.32	0.691765	8.34172e-08
SF3A1	ENSG00000099995	22	30331988	30356947	580.278	958.85	0.701978	8.34172e-08
AC020978.7	ENSG00000263276	16	68224713	68227734	61.8237	13.4251	-1.72204	8.44496e-08
SCAND1	ENSG00000171222	20	35953617	35959472	843.834	557.372	-0.586	8.51453e-08
HEBP2	ENSG00000051620	6	138403531	138422197	1634.41	1040.12	-0.636575	8.565e-08
CERS5	ENSG00000139624	12	50129306	50167533	589.863	375.755	-0.634428	8.565e-08
PTPN13	ENSG00000163629	4	86594315	86815171	618.581	924.946	0.569923	8.82507e-08
QTRT1	ENSG00000213339	19	10701430	10713437	401.695	191.371	-1.00188	8.87955e-08
POLR3B	ENSG00000013503	12	106357658	106510198	129.86	241.183	0.851859	8.88707e-08
SLC25A24	ENSG00000085491	1	108134036	108200849	116.725	307.989	1.25642	9.00185e-08
CHURC1-FNTB	ENSG00000125954	14	64914485	65061803	132.2	55.765	-1.14687	9.10219e-08
UBXN2B	ENSG00000215114	8	58411264	58451501	677.652	1076.04	0.649374	9.21617e-08
SLC25A25-AS1	ENSG00000234771	9	128108581	128118693	242.438	98.6725	-1.18003	9.21617e-08
MGMT	ENSG00000170430	10	129467184	129768007	330.01	213.035	-0.619772	9.2679e-08
MFAP3	ENSG00000037749	5	154038906	154220478	32.9192	83.9745	1.21517	9.56223e-08
WAC	ENSG00000095787	10	28532493	28623112	1139.22	1672.07	0.543362	9.69972e-08
SAPCD1	ENSG00000228727	6	31762799	31764851	66.0607	15.6931	-1.65689	9.77039e-08
HBP1	ENSG00000105856	7	107168961	107202529	645.035	920.585	0.503787	9.77039e-08
MAN2C1	ENSG00000140400	15	75355207	75368630	552.926	254.244	-1.04351	9.9191e-08
HSPA13	ENSG00000155304	21	14371115	14383484	161.224	302.393	0.861786	1.01892e-07
ZCCHC8	ENSG00000033030	12	122471600	122501073	773.113	369.921	-0.996941	1.01946e-07
DDX46	ENSG00000145833	5	134758771	134855133	559.556	832.219	0.561299	1.03687e-07
AKAP17A	ENSG00000197976	X	1591593	1602514	781.759	456.013	-0.750106	1.04289e-07
REST	ENSG00000084093	4	56907876	56966678	324.74	503.131	0.618089	1.05437e-07
OGDH	ENSG00000105953	7	44606572	44709066	566.573	896.921	0.646755	1.07442e-07
BACH1	ENSG00000156273	21	29194071	29630751	77.5453	157.366	0.957361	1.08088e-07
VEGFB	ENSG00000173511	11	64234538	64238793	946.28	639.858	-0.555865	1.0861e-07
C11orf80	ENSG00000173715	11	66744451	66843328	452.744	268.486	-0.728266	1.0925e-07
CYP2D6	ENSG00000100197	22	42126499	42130906	48.1902	14.655	-1.45535	1.09312e-07
YLPM1	ENSG00000119596	14	74763366	74859435	202.678	347.963	0.751018	1.09414e-07
TMX4	ENSG00000125827	20	7977348	8019829	182.108	299.911	0.694169	1.0952e-07
AC004148.2	ENSG00000263272	17	5425139	5432876	93.0956	23.5005	-1.60986	1.0995e-07
MPP5	ENSG00000072415	14	67241109	67335819	175.933	299.994	0.740252	1.10876e-07
GABPA	ENSG00000154727	21	25734570	25772460	159.786	257.209	0.665978	1.11328e-07
CPLX1	ENSG00000168993	4	784957	826198	184.184	71.5432	-1.22515	1.16606e-07
TIGD7	ENSG00000140993	16	3298832	3305729	223.307	131.214	-0.740131	1.19223e-07
EMC9	ENSG00000100908	14	24138959	24141588	765.823	433.938	-0.788063	1.22445e-07
ODF2L	ENSG00000122417	1	86346824	86396342	408.428	232.044	-0.782909	1.22581e-07
GNB1	ENSG00000078369	1	1785285	1891117	969.42	1431.12	0.551095	1.25022e-07
ZNF700	ENSG00000196757	19	11925068	11950773	352.684	150.675	-1.12611	1.28259e-07
CPNE1	ENSG00000214078	20	35626031	35664956	628.938	294.333	-1.02148	1.30295e-07
AL691482.3	ENSG00000249007	1	202011370	202015657	25.8704	4.9198	-1.80669	1.30586e-07
AC020978.5	ENSG00000262160	16	68225969	68229145	1111.98	647.56	-0.752502	1.30586e-07
MUSTN1	ENSG00000272573	3	52833114	52835219	26.4416	1.82569	-2.13624	1.31158e-07
TRPS1	ENSG00000104447	8	115408496	115809673	4069.93	6590.22	0.675946	1.31158e-07
AC090617.3	ENSG00000262533	17	2042900	2043425	1.25179	23.2607	2.40108	1.31158e-07
COX5B	ENSG00000135940	2	97646040	97648383	2358.8	1534.41	-0.606671	1.35155e-07
RNF111	ENSG00000157450	15	58865175	59097419	118.605	220.41	0.849797	1.3686e-07
DNAH12	ENSG00000174844	3	57293699	57544344	47.7677	13.1784	-1.54538	1.36902e-07
CDC23	ENSG00000094880	5	138187648	138213343	359.853	531.66	0.552175	1.37123e-07
WASH3P	ENSG00000185596	15	101961603	101976543	730.656	308.366	-1.13888	1.39012e-07
TBC1D3L	ENSG00000274512	17	37977972	37989048	727.719	196.735	-1.55603	1.4414e-07
SPTLC1	ENSG00000090054	9	92000087	92115384	596.325	891.911	0.568381	1.45536e-07
NPHP3	ENSG00000113971	3	132680609	132722442	220.454	95.1417	-1.11218	1.45718e-07
CR381670.1	ENSG00000278931	21	8857260	8880976	39.2335	10.7115	-1.54151	1.48936e-07
SLC35E2B	ENSG00000189339	1	1659529	1692728	266.228	146.617	-0.821115	1.51722e-07
NOTCH2	ENSG00000134250	1	119911553	120069626	874.136	1293.69	0.555019	1.51722e-07
IGF2R	ENSG00000197081	6	159969099	160113507	279.818	479.214	0.749989	1.51722e-07
OFD1	ENSG00000046651	X	13734745	13769353	589.907	339.725	-0.765649	1.51722e-07
CCP110	ENSG00000103540	16	19523811	19553408	80.5276	160.925	0.938375	1.51722e-07
CAND1	ENSG00000111530	12	67269281	67319951	1452.6	2579.46	0.795388	1.53251e-07
ARFIP1	ENSG00000164144	4	152779937	152918463	254.86	447.591	0.780981	1.53403e-07
DOCK9	ENSG00000088387	13	98793429	99086625	219.73	358.741	0.685587	1.54517e-07
SERINC5	ENSG00000164300	5	80111651	80256079	199.266	371.729	0.857499	1.5479e-07
GLRX	ENSG00000173221	5	95751319	95823005	464.393	278.358	-0.713673	1.5788e-07
MIS18BP1	ENSG00000129534	14	45203190	45253540	265.515	508.953	0.890417	1.58604e-07
GNL3L	ENSG00000130119	X	54530211	54561071	42.0828	89.7315	1.02269	1.61119e-07
RPL28	ENSG00000108107	19	55385345	55403250	3990.98	2708.76	-0.54879	1.61863e-07
GFM1	ENSG00000168827	3	158644278	158692575	261.485	493.92	0.872534	1.63496e-07
HSF4	ENSG00000102878	16	67164681	67169945	627.595	171.964	-1.54289	1.63567e-07
CHAMP1	ENSG00000198824	13	114314335	114337626	128.505	206.805	0.667154	1.63894e-07
ENOSF1	ENSG00000132199	18	670324	712676	717.686	322.41	-1.06788	1.65666e-07
KLF11	ENSG00000172059	2	10042849	10054836	54.7481	112.645	0.974374	1.73504e-07
AC083843.2	ENSG00000259820	8	134792020	134798272	137.069	50.2711	-1.27875	1.73504e-07
TEPSIN	ENSG00000167302	17	81228277	81239091	269.079	126.148	-1.01696	1.73504e-07
CYP2E1	ENSG00000130649	10	133520406	133561220	101.526	24.9054	-1.62159	1.73976e-07
UBE4B	ENSG00000130939	1	10032832	10181239	469.626	652.136	0.467327	1.75948e-07
GFM2	ENSG00000164347	5	74721204	74767371	237.471	353.291	0.558924	1.77946e-07
AC006441.3	ENSG00000265784	17	38918801	38921769	136.432	61.9978	-1.05373	1.77946e-07
VMP1	ENSG00000062716	17	59707192	59842255	1901.17	1258.76	-0.581963	1.77946e-07
ANO9	ENSG00000185101	11	417933	442011	432.159	166.64	-1.23229	1.78276e-07
HCFC1R1	ENSG00000103145	16	3022620	3024286	778.011	427.353	-0.826754	1.78893e-07
TAZ	ENSG00000102125	X	154411518	154421726	603.91	313.579	-0.895894	1.79567e-07
WDR82	ENSG00000164091	3	52254421	52288020	805.009	1322.7	0.694447	1.80939e-07
TCF12	ENSG00000140262	15	56918623	57299281	259.145	469.813	0.821058	1.82274e-07
USP32	ENSG00000170832	17	60179094	60422470	212.764	320.19	0.578453	1.84221e-07
ARFGEF1	ENSG00000066777	8	67173511	67343677	1560.19	2331.07	0.567432	1.84315e-07
TMCO3	ENSG00000150403	13	113490995	113554590	278.095	582.49	0.996474	1.87905e-07
APBB3	ENSG00000113108	5	140558268	140564781	296.752	125.319	-1.13409	1.93965e-07
CHTF8	ENSG00000168802	16	69118010	69132584	461.432	879.002	0.882025	1.93965e-07
SNHG6	ENSG00000245910	8	66921684	66926398	7470.02	4372.76	-0.745652	1.95809e-07
ATP2C1	ENSG00000017260	3	130850595	131016712	531.588	769.371	0.525255	1.97257e-07
RANBP2	ENSG00000153201	2	108719481	108785811	1217.56	1737.27	0.504287	1.98989e-07
ARHGDIB	ENSG00000111348	12	14942017	14961728	581.85	294.681	-0.926785	1.98989e-07
TPTE	ENSG00000274391	21	10521553	10606140	138.005	36.1952	-1.57188	1.99782e-07
UBTF	ENSG00000108312	17	44205033	44221626	715.687	966.271	0.427335	2.00882e-07
RACGAP1	ENSG00000161800	12	49976923	50033136	787.841	1412.57	0.807066	2.06232e-07
TXLNA	ENSG00000084652	1	32179686	32198285	629.405	949.616	0.579598	2.07721e-07
SH3RF1	ENSG00000154447	4	169094256	169271105	209.099	330.412	0.641464	2.15801e-07
LARS2	ENSG00000011376	3	45388506	45549421	212.538	353.242	0.709811	2.18893e-07
AVIL	ENSG00000135407	12	57797376	57818704	118.98	40.3149	-1.35691	2.18893e-07
TTLL12	ENSG00000100304	22	43166622	43187133	640.323	1423.37	1.0652	2.18893e-07
NPIPP1	ENSG00000188599	16	15104312	15123498	193.25	79.3812	-1.16208	2.19639e-07
AL109811.3	ENSG00000271895	1	11029659	11030528	82.8694	28.9548	-1.32357	2.27587e-07
SDHAP1	ENSG00000185485	3	195959748	195990318	235.406	122.533	-0.891301	2.28017e-07
MT-RNR1	ENSG00000211459	MT	648	1601	83785.8	27351.1	-1.39152	2.3255e-07
EDEM3	ENSG00000116406	1	184690231	184754913	232.775	396.756	0.74012	2.32775e-07
FAM162A	ENSG00000114023	3	122384176	122412334	1047.48	611.411	-0.748745	2.32897e-07
NSD3	ENSG00000147548	8	38269697	38382272	1375.29	1786.58	0.37402	2.32897e-07
CLIC4	ENSG00000169504	1	24745357	24844324	529.296	1016.94	0.892247	2.39231e-07
EIF4E	ENSG00000151247	4	98871684	98930637	519.331	916.846	0.787052	2.40139e-07
FAU	ENSG00000149806	11	65120628	65122473	3667.58	2374.13	-0.612645	2.40224e-07
CDK5RAP3	ENSG00000108465	17	47967810	47981774	2775.52	1392.76	-0.937257	2.42899e-07
LYPLA1	ENSG00000120992	8	54046367	54102017	623.532	1543.82	1.18214	2.46974e-07
TMEM184C	ENSG00000164168	4	147617383	147672044	142.356	256.172	0.811328	2.48357e-07
MTPN	ENSG00000105887	7	135926761	135977353	454.161	878.932	0.900958	2.5906e-07
COX7B	ENSG00000131174	X	77899438	77907373	2322.96	1474.86	-0.638415	2.68678e-07
MAP3K12	ENSG00000139625	12	53479669	53500063	312.404	129.72	-1.15016	2.7447e-07
ADD1	ENSG00000087274	4	2843857	2930076	1345.04	1913.42	0.500499	2.78433e-07
RNASET2	ENSG00000026297	6	166929504	166957191	344.241	229.815	-0.572311	2.78433e-07
SLC25A15	ENSG00000102743	13	40789412	40810111	24.4161	69.4955	1.31474	2.81573e-07
CTNNB1	ENSG00000168036	3	41194741	41260096	1213.32	2299.53	0.875534	2.83715e-07
AC016888.1	ENSG00000266036	17	74747319	74748912	23.7447	83.3189	1.49876	2.83715e-07
CCT6P3	ENSG00000234585	7	65038354	65074713	241.827	117.159	-0.977854	2.85479e-07
NAA50	ENSG00000121579	3	113716460	113746300	1011.21	1888.29	0.856937	2.85946e-07
RPL34	ENSG00000109475	4	108620566	108630412	4022.18	2565.56	-0.632187	2.89709e-07
GNS	ENSG00000135677	12	64713445	64759447	1526.04	2237.7	0.541364	2.94856e-07
AC132192.2	ENSG00000268403	11	9459556	9460702	42.7513	14.2541	-1.36132	2.94875e-07
SPAG4	ENSG00000061656	20	35615892	35621049	251.926	128.526	-0.914153	2.99198e-07
AC073335.2	ENSG00000273142	7	66902857	66906297	252.271	88.4291	-1.3205	3.01406e-07
SEM1	ENSG00000127922	7	96481626	96709891	1241.79	788.637	-0.638114	3.05789e-07
PPP1R3E	ENSG00000235194	14	23295643	23302848	356.144	192.182	-0.846209	3.07937e-07
TRIM52	ENSG00000183718	5	181254417	181261139	142.974	79.0037	-0.81644	3.14018e-07
AL451085.2	ENSG00000271380	1	154961825	154962623	111.614	35.3777	-1.41489	3.16511e-07
AP003419.1	ENSG00000256514	11	67351572	67373584	247.899	101.478	-1.16848	3.19158e-07
UBQLN1	ENSG00000135018	9	83659963	83708203	1786.15	2665.92	0.56546	3.19527e-07
PBRM1	ENSG00000163939	3	52545352	52685917	280.979	439.31	0.627026	3.22595e-07
AP002807.1	ENSG00000255031	11	68050740	68053762	22.6901	2.91004	-1.9442	3.22595e-07
ME3	ENSG00000151376	11	86441108	86672636	454.457	229.875	-0.925447	3.22595e-07
ACSL3	ENSG00000123983	2	222860934	222944639	468.604	754.67	0.666424	3.25304e-07
LINC01355	ENSG00000261326	1	23281308	23286752	78.3577	24.7505	-1.40962	3.30068e-07
TFDP1	ENSG00000198176	13	113584721	113641470	759.141	1329.46	0.775601	3.30068e-07
DDTL	ENSG00000099974	22	23966901	23972532	111.043	50.4944	-1.04648	3.30068e-07
BEST4	ENSG00000142959	1	44783585	44787705	38.4016	7.69398	-1.73159	3.405e-07
PGM2	ENSG00000169299	4	37826633	37862937	196.195	421.276	1.02211	3.405e-07
NPIPB4	ENSG00000185864	16	21834569	21880827	579.682	136.726	-1.63205	3.40995e-07
ARHGAP33	ENSG00000004777	19	35774532	35788822	197.171	67.2103	-1.34371	3.43999e-07
FAM95C	ENSG00000283486	9	38540569	38577207	54.1647	11.9644	-1.67347	3.44308e-07
NDUFS5	ENSG00000168653	1	39026318	39034636	3089.7	2048.29	-0.580243	3.46202e-07
CRYGS	ENSG00000213139	3	186538441	186546702	30.7538	6.78909	-1.67852	3.46202e-07
SLC39A6	ENSG00000141424	18	36108532	36129385	530.884	1116.54	0.998851	3.51018e-07
AC005674.2	ENSG00000261490	4	10068089	10073019	28.5563	7.12889	-1.5975	3.58075e-07
AC012510.1	ENSG00000273466	2	218633256	218634014	45.8758	14.6845	-1.39715	3.68136e-07
CCDC47	ENSG00000108588	17	63745250	63776351	873.316	1510.42	0.759837	3.75583e-07
SNRK-AS1	ENSG00000234617	3	43346923	43352152	48.3969	13.4711	-1.50956	3.7606e-07
PVT1	ENSG00000249859	8	127794533	128101253	1131.13	661.719	-0.744287	3.77895e-07
TRPT1	ENSG00000149743	11	64223799	64226254	446.104	207.434	-1.02299	3.90018e-07
PLCG1	ENSG00000124181	20	41136960	41196801	579.881	319.175	-0.820911	3.93107e-07
AC005606.1	ENSG00000260107	16	1997654	1998374	123.169	57.3525	-1.02264	3.99674e-07
AFG3L1P	ENSG00000223959	16	89972586	90002161	355.523	172.411	-0.973852	4.00602e-07
MRPL41	ENSG00000182154	9	137551199	137552555	1031.52	588.617	-0.776577	4.02403e-07
NUP153	ENSG00000124789	6	17615035	17706834	253.156	410.985	0.679438	4.0522e-07
NPIPB5	ENSG00000243716	16	22479121	22536521	1750.63	459.372	-1.55679	4.07018e-07
INO80	ENSG00000128908	15	40978880	41116354	233.964	334.433	0.508173	4.16392e-07
BRCA1	ENSG00000012048	17	43044295	43170245	157.288	297.184	0.868464	4.20719e-07
ANKRD52	ENSG00000139645	12	56237807	56258391	909.197	1488.9	0.688821	4.262e-07
CAPN12	ENSG00000182472	19	38730187	38769904	854.309	210.405	-1.59883	4.28391e-07
CCDC88B	ENSG00000168071	11	64340223	64357534	166.224	75.589	-1.04583	4.45782e-07
LPIN3	ENSG00000132793	20	41340920	41360582	349.492	155.305	-1.07318	4.47942e-07
LINC01089	ENSG00000212694	12	121795267	121803906	296.188	115.369	-1.21287	4.52162e-07
ZNF107	ENSG00000196247	7	64666083	64711582	369.871	172.404	-1.01932	4.57091e-07
PDS5B	ENSG00000083642	13	32586427	32778019	196.241	313.611	0.657035	4.63025e-07
AC124068.1	ENSG00000259948	15	89201091	89201768	64.1004	154.665	1.14401	4.73144e-07
SLC12A2	ENSG00000064651	5	128083766	128189688	218.518	467.291	1.01699	4.82023e-07
MUC20-OT1	ENSG00000242086	3	195658062	195739964	433.541	227.715	-0.878308	4.86628e-07
AL591845.1	ENSG00000116883	1	36323734	36329221	104.447	29.836	-1.48815	4.90596e-07
NOP9	ENSG00000196943	14	24299862	24309124	564.925	843.583	0.565329	4.91889e-07
LETMD1	ENSG00000050426	12	51047962	51060424	565.745	375.77	-0.575758	4.94259e-07
AC018521.2	ENSG00000264019	17	47946802	47948275	107.469	37.8781	-1.31504	4.95493e-07
BBX	ENSG00000114439	3	107522936	107811324	410.34	639.678	0.623168	5.03251e-07
C19orf33	ENSG00000167644	19	38304161	38305009	278.199	163.169	-0.741685	5.10331e-07
AC113935.1	ENSG00000226084	1	77129114	77129668	40.2595	12.6731	-1.41071	5.27054e-07
SRP72	ENSG00000174780	4	56467336	56503681	1135.62	1857.17	0.68641	5.2732e-07
FNDC3A	ENSG00000102531	13	48975912	49209779	167.306	293.858	0.777519	5.32905e-07
RPS15	ENSG00000115268	19	1438358	1440494	4867.4	3377.25	-0.518063	5.41999e-07
PIP4K2C	ENSG00000166908	12	57591174	57603418	556.533	856.607	0.605684	5.60193e-07
MAP1LC3A	ENSG00000101460	20	34546854	34560345	323.37	144.193	-1.06868	5.63605e-07
SHROOM3	ENSG00000138771	4	76435100	76783253	760.024	1183.59	0.622741	5.71013e-07
MEA1	ENSG00000124733	6	43011143	43016868	806.389	543.637	-0.558048	5.7203e-07
HAGHL	ENSG00000103253	16	726936	735525	345.434	204.128	-0.73054	5.77385e-07
GOLGA8A	ENSG00000175265	15	34379068	34437466	1993.97	460.081	-1.63196	5.79318e-07
AC073896.4	ENSG00000258199	12	56162359	56190284	31.7502	6.42431	-1.71629	5.81735e-07
OSBPL8	ENSG00000091039	12	76351797	76559809	267.185	462.256	0.758805	5.81735e-07
PIN4	ENSG00000102309	X	72181353	72302926	232.867	138.896	-0.71987	5.81926e-07
ANKRD10	ENSG00000088448	13	110878540	110915069	667.053	368.576	-0.815447	5.90298e-07
NDUFC1	ENSG00000109390	4	139266880	139302551	1174.46	719.201	-0.684891	5.97081e-07
ARRB1	ENSG00000137486	11	75264182	75351705	154.312	284.577	0.836489	5.97595e-07
TPCN1	ENSG00000186815	12	113221050	113298585	2548.18	1274.69	-0.937302	6.095e-07
GTF2H3	ENSG00000111358	12	123633739	123662606	206.249	380.516	0.837739	6.095e-07
THOC7	ENSG00000163634	3	63833870	63863903	1275.56	856.088	-0.563464	6.09805e-07
TMSB10	ENSG00000034510	2	84905625	84906675	5610.13	3836.82	-0.537532	6.19489e-07
MARVELD2	ENSG00000152939	5	69415065	69444330	143.204	234.678	0.684714	6.28704e-07
ARL8B	ENSG00000134108	3	5122220	5180912	1252.8	1864.22	0.560722	6.42476e-07
SCNM1	ENSG00000163156	1	151156664	151170297	622.705	420.976	-0.553023	6.43055e-07
NME1-NME2	ENSG00000011052	17	51153590	51171744	555.407	326.458	-0.738436	6.58103e-07
CLTC	ENSG00000141367	17	59619689	59696956	5217	7449.31	0.504902	6.71273e-07
ROCK1	ENSG00000067900	18	20946906	21111851	360.386	558.799	0.61435	6.71273e-07
RPP21	ENSG00000241370	6	30345131	30346884	463.773	271.235	-0.743637	6.77248e-07
EIF3A	ENSG00000107581	10	119033670	119080823	1080.84	1944.51	0.808248	6.77248e-07
AC068831.4	ENSG00000259661	15	90920218	90921186	157.761	53.2162	-1.34699	6.79836e-07
GPS2	ENSG00000132522	17	7311324	7315564	552.36	360.358	-0.599106	6.79836e-07
PAFAH1B1	ENSG00000007168	17	2593210	2685615	924.404	1362.84	0.547831	6.80788e-07
AC009336.2	ENSG00000278500	2	176151085	176173097	150.058	55.3992	-1.26067	6.81796e-07
AC009120.2	ENSG00000259972	16	74305127	74335346	123.344	37.9693	-1.42327	6.91204e-07
H2AFJ	ENSG00000246705	12	14774383	14778002	1817.7	1163.53	-0.626452	6.91447e-07
AL390728.4	ENSG00000227671	1	247189851	247210856	236.638	101.201	-1.11127	6.91697e-07
MATR3	ENSG00000015479	5	139293648	139331677	1054.31	1748.38	0.703997	6.98169e-07
PIK3R1	ENSG00000145675	5	68215720	68301821	259.509	417.859	0.666633	7.00542e-07
CLK2	ENSG00000176444	1	155262868	155278491	1449.43	675.968	-1.01754	7.18101e-07
RFWD3	ENSG00000168411	16	74621394	74666881	415.957	626.22	0.575878	7.27924e-07
XPR1	ENSG00000143324	1	180632004	180890251	252.42	405.878	0.663965	7.3435e-07
MCM2	ENSG00000073111	3	127598223	127622436	651.352	1296.89	0.93147	7.36391e-07
PLEKHF2	ENSG00000175895	8	95133804	95156684	652.311	1053.74	0.669388	7.45568e-07
HOXC9	ENSG00000180806	12	53994895	54003337	103.064	47.3906	-1.0285	7.47642e-07
PDLIM7	ENSG00000196923	5	177483394	177497606	617.349	374.057	-0.697022	7.56846e-07
JUND	ENSG00000130522	19	18279760	18281622	4353.09	2783.59	-0.627424	7.57209e-07
TRIM14	ENSG00000106785	9	98069275	98119212	183.805	336.323	0.826917	7.60204e-07
IP6K2	ENSG00000068745	3	48688003	48740353	1446.29	928.536	-0.621531	7.67908e-07
PPDPF	ENSG00000125534	20	63520724	63522206	2872.08	1871	-0.60269	7.71745e-07
ECHDC2	ENSG00000121310	1	52895910	52927212	1208.2	599.996	-0.94459	7.78505e-07
POLR2J2	ENSG00000228049	7	102665368	102671629	22.7319	2.75834	-1.91413	7.83362e-07
TXLNG	ENSG00000086712	X	16786427	16844519	343.974	484.444	0.48328	7.87336e-07
AC131649.2	ENSG00000279662	16	10445309	10449747	42.8705	12.9493	-1.43015	7.92127e-07
SNRPF	ENSG00000139343	12	95858928	95903828	3112.98	1936.48	-0.663883	7.97366e-07
VARS	ENSG00000204394	6	31777518	31795953	583.485	889.614	0.592739	8.02325e-07
GSDMB	ENSG00000073605	17	39904595	39919854	561.737	159.992	-1.4821	8.10523e-07
PPOX	ENSG00000143224	1	161166410	161178013	366.715	201.517	-0.821589	8.24995e-07
KNL1	ENSG00000137812	15	40594020	40664342	81.2258	163.565	0.942382	8.24995e-07
THOC1	ENSG00000079134	18	214520	268050	514.169	260.75	-0.918678	8.24995e-07
TNS3	ENSG00000136205	7	47275154	47582558	348.382	513.419	0.549	8.39071e-07
HSPC324	ENSG00000228401	9	136648610	136660421	66.0323	12.444	-1.72661	8.41382e-07
SPTY2D1	ENSG00000179119	11	18606401	18634791	210.855	371.951	0.782234	8.41382e-07
MAPK6	ENSG00000069956	15	51952106	52067372	309.785	562.717	0.818614	8.41382e-07
ZFAND3	ENSG00000156639	6	37819499	38154624	488.407	684.446	0.478517	8.62683e-07
HIF1A	ENSG00000100644	14	61695513	61748259	640.797	1218.71	0.876532	8.62683e-07
ZNF337	ENSG00000130684	20	25674215	25696841	499.184	255.279	-0.908128	8.66355e-07
PGGHG	ENSG00000142102	11	289135	296107	277.578	122.003	-1.08089	8.73092e-07
MHENCR	ENSG00000232442	20	63627227	63628824	112.303	35.5907	-1.39367	8.73092e-07
KLHDC9	ENSG00000162755	1	161098361	161100346	169.131	98.0448	-0.752472	9.27636e-07
ZNF577	ENSG00000161551	19	51804816	51890950	213.683	89.6062	-1.13051	9.31627e-07
IPO7	ENSG00000205339	11	9384622	9448126	996.583	1666.43	0.714725	9.41631e-07
MRPL40	ENSG00000185608	22	19431902	19436075	822.012	531.24	-0.613198	9.41631e-07
KIF2A	ENSG00000068796	5	62306162	62537249	143.072	281.179	0.912925	9.48295e-07
CWC15	ENSG00000150316	11	94962622	94973612	608.337	376.63	-0.669824	9.48295e-07
HOXD4	ENSG00000170166	2	176151222	176153226	258.718	100.653	-1.20655	9.48419e-07
RPS26	ENSG00000197728	12	56041351	56044697	3430.89	2159.84	-0.648133	9.48419e-07
CDCA5	ENSG00000146670	11	65066300	65084164	310.745	534.306	0.748589	9.63164e-07
CANT1	ENSG00000171302	17	78991717	79009867	511.327	927.185	0.816465	9.69977e-07
UQCR10	ENSG00000184076	22	29767369	29770413	1269.08	839.282	-0.582478	9.69977e-07
AP1B1	ENSG00000100280	22	29327680	29423179	1188.93	1633.84	0.451837	9.73635e-07
TROAP	ENSG00000135451	12	49323236	49331731	548.122	327.447	-0.715256	9.74532e-07
NLGN4X	ENSG00000146938	X	5840637	6228863	254.744	446.597	0.774574	9.77254e-07
LEMD3	ENSG00000174106	12	65169571	65248327	201.935	327.754	0.674283	9.86973e-07
FAM13A-AS1	ENSG00000248019	4	88709789	88730103	65.8753	15.7762	-1.59231	9.98212e-07
GSR	ENSG00000104687	8	30678061	30727999	801.081	1218.89	0.590437	9.98212e-07
EPB41	ENSG00000159023	1	28887091	29120046	208.885	318.995	0.59506	1.00845e-06
PPP1R35	ENSG00000160813	7	100435282	100436565	263.964	149.822	-0.77992	1.00845e-06
ELOB	ENSG00000103363	16	2771414	2777297	3098.76	2114	-0.540648	1.01969e-06
CLASRP	ENSG00000104859	19	45039040	45070956	564.091	293.806	-0.885905	1.02851e-06
VGLL4	ENSG00000144560	3	11556070	11771350	450.884	739.559	0.690563	1.03177e-06
ADAMTS10	ENSG00000142303	19	8580242	8610735	101.427	34.7636	-1.32272	1.04219e-06
TSPAN9	ENSG00000011105	12	3077355	3286564	184.173	298.353	0.672495	1.05062e-06
TEKT4P2	ENSG00000188681	21	9068361	9129752	58.7438	18.743	-1.38476	1.05522e-06
PIK3CB	ENSG00000051382	3	138652699	138834938	357.879	500.986	0.476976	1.05952e-06
LMBR1	ENSG00000105983	7	156668946	156893230	206.523	313.803	0.588377	1.05969e-06
RAP2A	ENSG00000125249	13	97434222	97469128	156.579	286.061	0.825532	1.05969e-06
KANTR	ENSG00000232593	X	53094145	53170914	223.188	101.003	-1.04716	1.0775e-06
PHF6	ENSG00000156531	X	134373253	134428791	201.059	406.081	0.945342	1.07773e-06
TSPOAP1	ENSG00000005379	17	58301228	58328760	241.042	119.597	-0.941035	1.09668e-06
GTF3C1	ENSG00000077235	16	27459555	27549913	831.217	1248.99	0.574348	1.11206e-06
MRPL55	ENSG00000162910	1	228106679	228109312	915.237	585.434	-0.625515	1.13848e-06
AC105339.2	ENSG00000252690	15	82752884	82757208	37.4681	12.3219	-1.35705	1.14105e-06
ACAP2	ENSG00000114331	3	195274736	195443078	214.999	356.203	0.699466	1.14717e-06
AL929472.2	ENSG00000230955	1	37860697	37861580	53.9598	14.8161	-1.49551	1.16713e-06
GNRH1	ENSG00000147437	8	25419260	25424654	66.1939	20.2146	-1.41455	1.17008e-06
POLDIP3	ENSG00000100227	22	42583721	42614962	550.898	829.508	0.575237	1.17262e-06
SNX12	ENSG00000147164	X	71056332	71073426	206.086	363.554	0.779615	1.17761e-06
CTDSPL2	ENSG00000137770	15	44427234	44529038	143.03	221.213	0.610063	1.17761e-06
MUT	ENSG00000146085	6	49430360	49463191	339.126	569.153	0.719078	1.17822e-06
CLK4	ENSG00000113240	5	178602664	178630615	153.688	70.609	-1.02978	1.17936e-06
CCDC130	ENSG00000104957	19	13731760	13763296	291.654	138.274	-0.994502	1.19594e-06
AL157871.1	ENSG00000258504	14	100291117	100294656	47.5767	16.4326	-1.31481	1.20422e-06
GNAL	ENSG00000141404	18	11688956	11885685	36.0411	10.7158	-1.43839	1.22696e-06
SEPT11	ENSG00000138758	4	76949703	77040384	495.064	788.135	0.649286	1.23046e-06
AC005726.4	ENSG00000265168	17	28573117	28574243	102.335	3.5883	-1.58255	1.23587e-06
PABPN1	ENSG00000100836	14	23321289	23326185	2415.94	1446.82	-0.712143	1.24502e-06
AC010761.1	ENSG00000264577	17	28721487	28722877	39.239	13.3686	-1.32043	1.261e-06
ZNF609	ENSG00000180357	15	64460742	64686068	210.667	326.933	0.617914	1.26478e-06
ACAD11	ENSG00000240303	3	132558138	132660723	356.367	169.388	-0.991701	1.26705e-06
CHM	ENSG00000188419	X	85861180	86047562	133.746	238.414	0.792129	1.2745e-06
ZNF28	ENSG00000198538	19	52797409	52857600	83.0831	161.472	0.901373	1.2745e-06
CRACR2B	ENSG00000177685	11	826144	831991	1654.2	923.585	-0.800867	1.27651e-06
C20orf96	ENSG00000196476	20	270863	290778	234.006	135.728	-0.750626	1.28342e-06
AL353763.2	ENSG00000280077	9	41012231	41014133	66.2529	27.021	-1.15493	1.34476e-06
RHBDL1	ENSG00000103269	16	675666	678268	121.576	46.3963	-1.22354	1.35182e-06
E4F1	ENSG00000167967	16	2223566	2235742	1683.44	1031.3	-0.68251	1.36943e-06
GOLGA8B	ENSG00000215252	15	34525207	34588503	104.78	34.1682	-1.36175	1.37659e-06
SLC44A1	ENSG00000070214	9	105244622	105439171	2188.93	2942.9	0.421271	1.3876e-06
ATP5PD	ENSG00000167863	17	75038863	75046985	2436.71	1460.3	-0.711406	1.39248e-06
GLB1	ENSG00000170266	3	32996608	33097230	696.606	1204.82	0.756682	1.40979e-06
ZNHIT1	ENSG00000106400	7	101217668	101224190	732.647	474.825	-0.609414	1.41946e-06
SPG7	ENSG00000197912	16	89490719	89557768	1134.91	641.901	-0.784329	1.41946e-06
COL7A1	ENSG00000114270	3	48564073	48595267	229.598	84.1128	-1.25889	1.42066e-06
AC073548.1	ENSG00000279861	19	47487638	47489519	84.1438	18.7579	-1.62202	1.42504e-06
YES1	ENSG00000176105	18	721588	812546	411.596	674.618	0.686618	1.43277e-06
AC092299.1	ENSG00000282416	19	197310	198066	255.537	125.937	-0.947756	1.43611e-06
UBXN11	ENSG00000158062	1	26281328	26318363	478.67	268.017	-0.795369	1.43957e-06
PHF1	ENSG00000112511	6	33410399	33416453	473.671	289.725	-0.683011	1.43992e-06
NDUFB1	ENSG00000183648	14	92116122	92121917	327.443	165.49	-0.922305	1.4535e-06
ALS2CL	ENSG00000178038	3	46668997	46693704	178.066	76.7146	-1.09808	1.48009e-06
TEAD1	ENSG00000187079	11	12674591	12944483	102.85	193.957	0.863206	1.48375e-06
SREK1	ENSG00000153914	5	66139971	66183615	993.42	477.768	-0.978175	1.48984e-06
AL355987.4	ENSG00000273066	9	136799223	136810042	120.919	41.0127	-1.32865	1.496e-06
FAM50A	ENSG00000071859	X	154444126	154450654	1710.5	1181.75	-0.522565	1.50476e-06
ZFYVE9	ENSG00000157077	1	52142094	52346686	242.417	377.687	0.619253	1.53136e-06
AP000356.3	ENSG00000284128	22	24644791	24653356	44.1943	10.308	-1.59418	1.53293e-06
NT5C	ENSG00000125458	17	75130225	75131795	439.738	289.492	-0.5889	1.54114e-06
AP000346.2	ENSG00000234353	22	23638492	23640762	81.767	17.5404	-1.64069	1.56062e-06
CAPRIN2	ENSG00000110888	12	30709552	30754951	315.646	182.012	-0.75825	1.57665e-06
AC016876.2	ENSG00000264772	17	7572826	7582024	123.556	49.636	-1.16776	1.58141e-06
AC005288.1	ENSG00000266469	17	39401793	39406233	35.6653	76.7622	1.01287	1.58141e-06
UHMK1	ENSG00000152332	1	162497251	162529629	514.253	939.016	0.823678	1.58976e-06
ELK3	ENSG00000111145	12	96194382	96269835	211.103	379.998	0.804874	1.58976e-06
STAG1	ENSG00000118007	3	136336233	136752403	159.89	253.114	0.645172	1.59549e-06
EMC1	ENSG00000127463	1	19215664	19251552	328.306	492.792	0.569936	1.59668e-06
LINC00115	ENSG00000225880	1	826206	827522	26.617	6.88101	-1.52942	1.60567e-06
FAM120B	ENSG00000112584	6	170290703	170407065	155.571	232.5	0.567395	1.65251e-06
VPS8	ENSG00000156931	3	184812143	185052614	515.716	338.595	-0.589017	1.66332e-06
JPH1	ENSG00000104369	8	74234700	74321328	239.141	366.754	0.599286	1.66608e-06
SMDT1	ENSG00000183172	22	42079691	42084284	365.029	240.701	-0.585914	1.66608e-06
AC091053.1	ENSG00000254665	11	8693357	8696607	63.1158	22.621	-1.27973	1.67698e-06
WDR44	ENSG00000131725	X	118346073	118449961	88.9479	152.354	0.741338	1.69876e-06
AC242376.2	ENSG00000274471	15	23309607	23314566	79.5148	28.7566	-1.26887	1.69876e-06
CSAD	ENSG00000139631	12	53157663	53180909	512.216	130.173	-1.54227	1.71123e-06
SRSF11	ENSG00000116754	1	70205682	70253052	2677.61	1343.05	-0.929286	1.71733e-06
CITED2	ENSG00000164442	6	139371807	139374620	427.778	655.051	0.597796	1.71733e-06
ZNF84	ENSG00000198040	12	133037292	133063304	1016.34	598.509	-0.732515	1.71733e-06
CKAP2	ENSG00000136108	13	52455429	52476628	265.067	413.769	0.622708	1.71733e-06
KLF13	ENSG00000169926	15	31326855	31435665	67.2333	122.412	0.817519	1.71733e-06
SON	ENSG00000159140	21	33542618	33577481	1483.16	2169.98	0.5374	1.71733e-06
PCOLCE	ENSG00000106333	7	100602177	100608175	131.365	50.7795	-1.20615	1.72271e-06
AC145138.1	ENSG00000251634	5	71102898	71128753	56.1619	14.5341	-1.52903	1.72707e-06
SMIM26	ENSG00000232388	20	18567347	18569563	223.116	142.855	-0.624426	1.73638e-06
RNF215	ENSG00000099999	22	30368811	30421771	164.992	96.6411	-0.734703	1.7373e-06
GIPR	ENSG00000010310	19	45668244	45683724	145.418	54.8623	-1.22731	1.74026e-06
THUMPD3-AS1	ENSG00000206573	3	9349689	9398579	240.958	134.543	-0.798009	1.74334e-06
SLC23A3	ENSG00000213901	2	219161465	219170095	37.9514	10.9594	-1.45054	1.74394e-06
NSMCE4A	ENSG00000107672	10	121957088	121975217	370.721	257.857	-0.514503	1.75703e-06
CEACAM22P	ENSG00000230666	19	44537058	44620821	39.997	6.69864	-1.74557	1.76216e-06
CDK3	ENSG00000250506	17	76000906	76005999	174.879	76.3712	-1.08132	1.79062e-06
AL671710.1	ENSG00000273192	22	49902228	49904576	67.3087	18.9892	-1.47321	1.79062e-06
HRAS	ENSG00000174775	11	532242	537287	563.796	360.57	-0.626533	1.79147e-06
BIRC6	ENSG00000115760	2	32357028	32618899	764.414	1077.14	0.487354	1.81832e-06
C3orf35	ENSG00000198590	3	37386269	37435497	46.9472	11.4874	-1.56161	1.81858e-06
CHRNA10	ENSG00000129749	11	3665587	3671384	24.9851	6.88439	-1.49653	1.81858e-06
NBPF1	ENSG00000219481	1	16562319	16613562	186.049	285.523	0.601373	1.85721e-06
IL6ST	ENSG00000134352	5	55935095	55994993	1651.99	2720.75	0.693612	1.87118e-06
AC091544.4	ENSG00000260337	15	92592574	92596462	64.5096	18.6126	-1.4492	1.91866e-06
NOL11	ENSG00000130935	17	67717833	67744531	579.14	895.39	0.609878	1.92523e-06
ANKRD49	ENSG00000168876	11	94493629	94499583	217.627	123.874	-0.775376	1.92914e-06
PTOV1-AS2	ENSG00000269352	19	49856970	49859289	66.3393	21.4948	-1.35913	1.97395e-06
PDZD11	ENSG00000120509	X	70286595	70290514	430.652	263.445	-0.683472	2.0117e-06
FO538757.1	ENSG00000279457	1	185217	195411	175.292	79.1806	-1.0439	2.02171e-06
STK36	ENSG00000163482	2	218672026	218702716	343.263	155.447	-1.04184	2.04096e-06
SPINT1-AS1	ENSG00000261183	15	40835808	40844387	87.4488	43.9535	-0.923602	2.04645e-06
LRRC37A3	ENSG00000176809	17	64854312	64919480	397.504	167.144	-1.12102	2.04645e-06
DDX21	ENSG00000165732	10	68956128	68985073	614.665	1166.76	0.870014	2.05366e-06
SDAD1	ENSG00000198301	4	75940950	75990962	443.546	612.187	0.456293	2.08258e-06
SCART1	ENSG00000214279	10	133453928	133523558	94.5031	28.7342	-1.40928	2.09247e-06
NCOA2	ENSG00000140396	8	70109762	70403805	434.326	727.146	0.714649	2.09324e-06
ABHD17C	ENSG00000136379	15	80679684	80755621	134.48	221.254	0.690041	2.1012e-06
UBL5	ENSG00000198258	19	9827892	9830115	1254.63	792.495	-0.64258	2.14635e-06
TOR1AIP1	ENSG00000143337	1	179882042	179925000	442.621	668.993	0.579705	2.14643e-06
LUC7L	ENSG00000007392	16	188969	229463	953.611	535.93	-0.79055	2.16063e-06
KIF1B	ENSG00000054523	1	10210805	10381603	444.737	618.369	0.468034	2.16125e-06
CLCN3	ENSG00000109572	4	169612633	169723673	320.517	554.604	0.756615	2.16125e-06
CD72	ENSG00000137101	9	35609533	35646810	46.8435	13.5522	-1.44916	2.16125e-06
CPD	ENSG00000108582	17	30378905	30469989	343.566	541.199	0.636191	2.16125e-06
OXLD1	ENSG00000204237	17	81665036	81666635	442.574	295.753	-0.566562	2.16125e-06
ZNF432	ENSG00000256087	19	52031379	52095738	299.253	141.59	-0.993286	2.16125e-06
DYNC1H1	ENSG00000197102	14	101964510	102056443	1541.31	2090.37	0.433368	2.17804e-06
TPT1-AS1	ENSG00000170919	13	45341345	45393413	86.3181	36.2225	-1.12156	2.19166e-06
ADM5	ENSG00000224420	19	49688664	49690575	44.0999	13.8948	-1.37996	2.22207e-06
SNX22	ENSG00000157734	15	64151715	64157481	151.625	81.7869	-0.838289	2.23072e-06
ZNF449	ENSG00000173275	X	135344796	135363152	182.721	103.744	-0.775002	2.23791e-06
LINC01410	ENSG00000238113	9	62801461	62813486	58.0661	20.8513	-1.27381	2.26184e-06
MORC2-AS1	ENSG00000235989	22	30922308	30932449	80.3615	21.3667	-1.5081	2.26495e-06
SLX1A	ENSG00000132207	16	30193887	30197561	880.813	542.611	-0.674829	2.27087e-06
THBS3	ENSG00000169231	1	155195588	155209051	884.699	422.04	-0.98455	2.2769e-06
CLEC18A	ENSG00000157322	16	69950705	69964452	53.2002	18.4636	-1.30058	2.2769e-06
MFSD14A	ENSG00000156875	1	100038097	100083377	218.232	386.005	0.781199	2.29635e-06
AL390719.1	ENSG00000217801	1	1059734	1069355	61.9988	27.4602	-1.06717	2.29757e-06
POLR2B	ENSG00000047315	4	56977722	57031168	1124.4	1615.63	0.512418	2.31124e-06
MIB2	ENSG00000197530	1	1615415	1630610	248.302	132.274	-0.853417	2.32411e-06
HAT1	ENSG00000128708	2	171922448	171983682	305.378	532.376	0.763551	2.32411e-06
ENTPD7	ENSG00000198018	10	99659506	99706240	76.0409	146.548	0.885881	2.32411e-06
AKAP11	ENSG00000023516	13	42272153	42323267	146.614	243.783	0.706467	2.32601e-06
SPACA6	ENSG00000182310	19	51689128	51712387	67.3416	25.9196	-1.20118	2.32601e-06
ZRANB1	ENSG00000019995	10	124942123	124988189	124.049	244.785	0.912572	2.36968e-06
ECE1	ENSG00000117298	1	21217247	21345572	449.876	686.954	0.594369	2.37663e-06
ZBTB38	ENSG00000177311	3	141324213	141449792	131.6	202.765	0.605163	2.37806e-06
ZDHHC8	ENSG00000099904	22	20129456	20148007	641.478	318.349	-0.93889	2.38906e-06
OSGEP	ENSG00000092094	14	20446411	20455105	739.742	468.417	-0.63863	2.40153e-06
TAF1C	ENSG00000103168	16	84177847	84187070	870.529	410.717	-0.996367	2.41806e-06
USP16	ENSG00000156256	21	29024629	29054488	356.222	515.831	0.520808	2.41806e-06
STIM1	ENSG00000167323	11	3854527	4093210	383.068	579.673	0.581759	2.42002e-06
AC012615.2	ENSG00000267007	19	1815249	1815873	71.8681	25.6509	-1.27566	2.43612e-06
LINC00672	ENSG00000263874	17	38925168	38929384	59.1744	17.2615	-1.43712	2.43941e-06
RNF139-AS1	ENSG00000245149	8	124462485	124474576	223.383	101.498	-1.03672	2.44685e-06
AC135050.6	ENSG00000278133	16	31122235	31124064	172.721	83.7703	-0.96337	2.44685e-06
GPD2	ENSG00000115159	2	156435290	156613735	224.981	384.447	0.740043	2.45021e-06
ABCA5	ENSG00000154265	17	69244311	69327244	594.773	278.562	-1.00424	2.47094e-06
MSRB3	ENSG00000174099	12	65278643	65491430	233.781	392.381	0.714996	2.48139e-06
RBM39	ENSG00000131051	20	35701347	35742312	3653.12	2343.29	-0.621494	2.48139e-06
AC092718.4	ENSG00000261061	16	81030770	81031485	213.382	104.95	-0.949916	2.48506e-06
CCDC78	ENSG00000162004	16	722582	726954	195.004	83.9501	-1.09368	2.49802e-06
PRPF38B	ENSG00000134186	1	108692323	108701803	580.305	350.389	-0.699109	2.5022e-06
ATG16L2	ENSG00000168010	11	72814308	72843674	361.169	164.952	-1.03133	2.51502e-06
SMIM22	ENSG00000267795	16	4788397	4796491	1167.49	688.106	-0.731489	2.52757e-06
SEC61B	ENSG00000106803	9	99222064	99230615	1566.88	1029.69	-0.589645	2.54757e-06
SLC31A1	ENSG00000136868	9	113221562	113264492	498.219	1013.85	0.950059	2.56157e-06
CENPT	ENSG00000102901	16	67828157	67847811	1166.97	655.974	-0.790061	2.56157e-06
SEMA3B	ENSG00000012171	3	50267558	50277546	162.985	61.1085	-1.22964	2.57542e-06
GINS1	ENSG00000101003	20	25407727	25452628	198.158	328.225	0.70112	2.58319e-06
IDE	ENSG00000119912	10	92451684	92574076	515.699	762.161	0.548752	2.5987e-06
SNHG19	ENSG00000260260	16	2154797	2155358	191.691	110.223	-0.761315	2.60127e-06
FCF1	ENSG00000119616	14	74713144	74738620	59.1665	135.064	1.07292	2.60671e-06
STRN	ENSG00000115808	2	36843640	36966472	347.772	481.743	0.461796	2.61843e-06
UPK3BL1	ENSG00000267368	7	102637025	102642791	405.222	189.839	-1.00326	2.66674e-06
ARMH1	ENSG00000198520	1	44674692	44725591	33.4097	7.32632	-1.61411	2.68796e-06
AL136164.4	ENSG00000279312	6	71373253	71375387	36.5283	12.8558	-1.28202	2.68852e-06
TNFRSF25	ENSG00000215788	1	6460786	6466195	107.756	37.9317	-1.28517	2.69556e-06
USP37	ENSG00000135913	2	218450251	218568361	60.2712	124.088	0.960072	2.71049e-06
AP000347.1	ENSG00000272578	22	23658094	23717356	61.046	19.4929	-1.36084	2.73979e-06
NKTR	ENSG00000114857	3	42600614	42648741	2193.73	754.896	-1.3071	2.83455e-06
PTN	ENSG00000105894	7	137227341	137343865	44.7316	7.61035	-1.71457	2.84382e-06
TRAFD1	ENSG00000135148	12	112125501	112153609	1004.86	1574.34	0.627557	2.85173e-06
AKR7L	ENSG00000211454	1	19265982	19274194	61.3491	20.918	-1.31379	2.86485e-06
RDX	ENSG00000137710	11	109864295	110296722	212.637	383.452	0.806559	2.86765e-06
APOOL	ENSG00000155008	X	85003826	85093316	107.916	186.461	0.748873	2.87034e-06
PHTF2	ENSG00000006576	7	77798792	77957503	212.899	350.744	0.692806	2.9326e-06
DDIAS	ENSG00000165490	11	82899975	82958277	60.9766	107.746	0.78413	2.94621e-06
TSPYL1	ENSG00000189241	6	116276578	116279903	365.503	664.821	0.816242	2.94966e-06
EPC2	ENSG00000135999	2	148644440	148787568	75.7308	131.084	0.750326	2.9687e-06
THAP9-AS1	ENSG00000251022	4	82893009	82900960	718.638	410.731	-0.768574	2.99866e-06
FAM161B	ENSG00000156050	14	73931501	73950414	105.34	34.7768	-1.33873	2.99866e-06
AC018557.1	ENSG00000260465	16	66720897	66731785	388.671	185.541	-0.981925	3.00345e-06
RAD50	ENSG00000113522	5	132556019	132646344	289.232	448.277	0.612944	3.01482e-06
RIOK3	ENSG00000101782	18	23452823	23486603	358.879	520.722	0.524034	3.03333e-06
NFE2L1	ENSG00000082641	17	48048329	48061487	1812.01	2542.31	0.479769	3.06352e-06
LENG1	ENSG00000105617	19	54155161	54159882	93.4503	51.4172	-0.818715	3.06535e-06
CRKL	ENSG00000099942	22	20917426	20953749	1234.05	1686.12	0.443511	3.06535e-06
FURIN	ENSG00000140564	15	90868592	90883458	461.451	714.725	0.612764	3.10595e-06
GBA2	ENSG00000070610	9	35736866	35749228	432.805	277.992	-0.6182	3.1131e-06
SEPT9	ENSG00000184640	17	77280569	77500596	1712.39	2487.36	0.526899	3.14189e-06
PARP6	ENSG00000137817	15	72241181	72272999	914.136	541.538	-0.723146	3.17244e-06
DHX9	ENSG00000135829	1	182839369	182887751	1340.28	2200.46	0.688412	3.19568e-06
SFSWAP	ENSG00000061936	12	131711081	131799737	1200.2	702.468	-0.738537	3.25852e-06
PHKB	ENSG00000102893	16	47461123	47701523	520.732	707.963	0.435396	3.26578e-06
AC011472.3	ENSG00000267576	19	11322156	11324195	440.045	215.404	-0.953284	3.282e-06
RGS10	ENSG00000148908	10	119499828	119542708	853.534	574.324	-0.558053	3.28787e-06
NLGN2	ENSG00000169992	17	7404874	7419860	696.009	344.958	-0.938482	3.32278e-06
TMPO	ENSG00000120802	12	98515512	98550379	1706.2	2773.4	0.67552	3.33664e-06
PLA2G6	ENSG00000184381	22	38111495	38205690	260.322	109.324	-1.11641	3.33664e-06
MIR34AHG	ENSG00000228526	1	9148011	9198906	138.175	46.9487	-1.31188	3.35609e-06
MAN1A2	ENSG00000198162	1	117367449	117528872	465.353	681.275	0.536672	3.36629e-06
NFKBID	ENSG00000167604	19	35887653	35902303	108.911	42.8314	-1.17757	3.38122e-06
GP1BB	ENSG00000203618	22	19722945	19724771	93.183	39.5908	-1.10179	3.38122e-06
SLIRP	ENSG00000119705	14	77708071	77761104	317.376	209.035	-0.587679	3.40925e-06
CRIM1	ENSG00000150938	2	36355926	36551135	82.7659	181.324	1.02809	3.42104e-06
AC107075.1	ENSG00000277998	2	164573741	164574054	61.0834	17.3027	-1.45292	3.46559e-06
LMNTD2	ENSG00000185522	11	554855	560779	139.132	62.3159	-1.04775	3.49529e-06
PHF11	ENSG00000136147	13	49495610	49528987	465.161	257.592	-0.807336	3.49529e-06
HIST2H2AA3	ENSG00000203812	1	149842188	149842736	697.694	380.67	-0.825545	3.50137e-06
QSER1	ENSG00000060749	11	32892820	32993316	154.677	264.921	0.739465	3.50137e-06
CCDC84	ENSG00000186166	11	118998142	119015791	414.363	133.815	-1.35482	3.50602e-06
MMP14	ENSG00000157227	14	22836557	22849027	617.412	1023.51	0.700546	3.50726e-06
PRR22	ENSG00000212123	19	5782960	5784765	67.2383	28.6819	-1.09862	3.50726e-06
SYTL1	ENSG00000142765	1	27342020	27353937	667.424	414.305	-0.663015	3.51157e-06
CH17-340M24.3	ENSG00000197180	X	154424380	154428479	130.707	66.786	-0.904096	3.56091e-06
TFRC	ENSG00000072274	3	196027183	196082189	1647.79	3669.69	1.0482	3.57523e-06
AC114947.2	ENSG00000261604	5	43287601	43290839	97.2051	28.301	-1.42976	3.57794e-06
MYO15A	ENSG00000091536	17	18108706	18179806	78.3159	24.5894	-1.37538	3.60355e-06
SLAIN2	ENSG00000109171	4	48341322	48426212	543.494	758.44	0.471943	3.64684e-06
ZNF252P	ENSG00000196922	8	144973589	145002895	334.98	502.223	0.568157	3.67453e-06
ZNF439	ENSG00000171291	19	11848726	11883750	146.711	71.7189	-0.952366	3.68254e-06
FAM228B	ENSG00000219626	2	24076526	24169640	96.4881	42.0379	-1.07729	3.6966e-06
ERLEC1	ENSG00000068912	2	53787044	53818819	489.674	724.849	0.550763	3.74115e-06
SLMAP	ENSG00000163681	3	57755450	57929168	625.506	948.747	0.584446	3.74115e-06
CCDC14	ENSG00000175455	3	123897305	123961408	354.572	172.401	-0.959073	3.74115e-06
ANKZF1	ENSG00000163516	2	219229757	219236669	839.128	457.556	-0.825591	3.75191e-06
ZNF367	ENSG00000165244	9	96385941	96418329	130.46	223.912	0.740107	3.75397e-06
ACO2	ENSG00000100412	22	41469125	41528989	721.412	1069.04	0.552768	3.78557e-06
IFNAR1	ENSG00000142166	21	33324477	33359862	339.867	511.054	0.570033	3.80236e-06
ZDHHC20	ENSG00000180776	13	21372573	21459370	152.911	315.126	0.961209	3.80724e-06
YME1L1	ENSG00000136758	10	27110112	27155266	1243.18	2078.59	0.710911	3.82739e-06
POFUT1	ENSG00000101346	20	32207880	32238667	403.952	594.801	0.54307	3.82739e-06
ZNF224	ENSG00000267680	19	44094339	44109886	306.499	134.534	-1.07059	3.87196e-06
CDK6	ENSG00000105810	7	92604921	92836594	235.592	379.518	0.660954	3.89145e-06
HOXB-AS3	ENSG00000233101	17	48549630	48606414	334.504	169.643	-0.912895	3.89145e-06
VANGL1	ENSG00000173218	1	115641953	115698224	323.925	483.894	0.562891	3.90504e-06
SPAG5-AS1	ENSG00000227543	17	28598790	28617377	36.0947	11.5611	-1.35717	3.90504e-06
ZGRF1	ENSG00000138658	4	112539333	112636995	189.166	93.5964	-0.935802	3.92421e-06
AC012615.1	ENSG00000261526	19	1874871	1876169	84.5963	40.3526	-0.973943	3.9323e-06
MDM4	ENSG00000198625	1	204516379	204558120	739.602	405.775	-0.817569	4.00285e-06
DDX3X	ENSG00000215301	X	41333284	41364472	2502.3	3763.96	0.573349	4.01167e-06
RPARP-AS1	ENSG00000269609	10	102449817	102461106	152.743	85.1242	-0.796177	4.04473e-06
CSDE1	ENSG00000009307	1	114716913	114758676	2699.31	4367.9	0.669208	4.06338e-06
FKBP11	ENSG00000134285	12	48921518	48926474	177.052	70.5147	-1.1657	4.06338e-06
MAPK8IP3	ENSG00000138834	16	1706183	1770317	1652.25	821.018	-0.934864	4.08976e-06
CCDC74B	ENSG00000152076	2	130139287	130145134	74.5225	33.6618	-1.03758	4.0978e-06
LCAT	ENSG00000213398	16	67939750	67944131	68.2258	18.827	-1.46487	4.11918e-06
PANK3	ENSG00000120137	5	168548495	168579600	281.746	451.433	0.655697	4.14783e-06
SYPL1	ENSG00000008282	7	106090503	106112576	488.328	874.654	0.796069	4.14783e-06
SLC25A14	ENSG00000102078	X	130339888	130373361	230.06	147.154	-0.623092	4.18448e-06
KLHL11	ENSG00000178502	17	41853545	41865431	5.24669	23.235	1.59551	4.19417e-06
DGUOK	ENSG00000114956	2	73926826	73958961	1183.53	789.775	-0.568262	4.21948e-06
MLEC	ENSG00000110917	12	120686869	120701864	2062.51	2927.39	0.495252	4.21948e-06
EIF4G1	ENSG00000114867	3	184314495	184335358	3257.69	5108.29	0.628335	4.23215e-06
NME3	ENSG00000103024	16	1770286	1771730	638.437	390.219	-0.683065	4.38583e-06
RFNG	ENSG00000169733	17	82047902	82051831	563.129	358.663	-0.628005	4.416e-06
MAML1	ENSG00000161021	5	179732850	179777286	221.474	328.783	0.55654	4.42788e-06
MYL5	ENSG00000215375	4	673580	682033	315.837	136.094	-1.08831	4.43224e-06
C6orf62	ENSG00000112308	6	24704861	24720836	894.376	1354.7	0.581819	4.43224e-06
DLD	ENSG00000091140	7	107890970	107931730	448.253	797.253	0.787255	4.45064e-06
EPOR	ENSG00000187266	19	11377205	11384342	183.984	70.4947	-1.20272	4.45064e-06
AZU1	ENSG00000172232	19	825097	832018	55.688	14.8283	-1.48432	4.46133e-06
BCYRN1	ENSG00000236824	2	47335315	47335514	70.1522	29.2745	-1.11858	4.48175e-06
RHOBTB3	ENSG00000164292	5	95713522	95824383	383.091	616.206	0.660091	4.51046e-06
LINC01481	ENSG00000257815	12	69904033	70243360	51.3565	20.428	-1.16265	4.54374e-06
ACTN1	ENSG00000072110	14	68874143	68979440	758.417	1170.72	0.607633	4.58335e-06
ANKRD13D	ENSG00000172932	11	67288547	67302485	458.894	277.234	-0.697091	4.58827e-06
COMMD3-BMI1	ENSG00000269897	10	22316388	22329542	135.867	291.233	1.00538	4.59187e-06
LRP5L	ENSG00000100068	22	25351418	25405377	198.291	103.693	-0.871961	4.59187e-06
MED1	ENSG00000125686	17	39404285	39451286	214.811	354.525	0.692738	4.60223e-06
C19orf53	ENSG00000104979	19	13774168	13778462	869.489	587.42	-0.552228	4.60748e-06
DENND6B	ENSG00000205593	22	50309030	50327060	172.409	84.0008	-0.954147	4.74058e-06
LRRC26	ENSG00000184709	9	137168758	137170051	653.417	325.453	-0.931548	4.76013e-06
AC022400.7	ENSG00000279088	10	73742995	73744230	77.3564	21.3258	-1.45854	4.78516e-06
LPP	ENSG00000145012	3	188153284	188890671	318.96	497.665	0.62097	4.79383e-06
DECR2	ENSG00000242612	16	401826	412487	408.947	271.362	-0.57417	4.79561e-06
HSD17B14	ENSG00000087076	19	48813017	48836678	133.349	68.3413	-0.894875	4.83574e-06
EFL1	ENSG00000140598	15	82130230	82262763	175.51	273.719	0.62	4.84213e-06
PRR14L	ENSG00000183530	22	31676256	31750140	260.213	363.507	0.475926	4.84213e-06
NOL3	ENSG00000140939	16	67170154	67175735	1112.24	706.313	-0.632895	4.86822e-06
LINC00893	ENSG00000241769	X	149527591	149540959	58.0714	18.1956	-1.36864	4.87258e-06
FZD6	ENSG00000164930	8	103298433	103332866	871.95	1316.36	0.5787	4.91282e-06
POLR2A	ENSG00000181222	17	7484366	7514616	1038.4	1564.25	0.575561	4.91755e-06
PIP5KL1	ENSG00000167103	9	127920879	127930797	195.265	118.919	-0.685359	5.01934e-06
THAP12	ENSG00000137492	11	76349956	76380971	262.079	374.988	0.504652	5.09882e-06
RPAIN	ENSG00000129197	17	5419641	5432876	408.158	288.249	-0.493683	5.09882e-06
ARRDC2	ENSG00000105643	19	18001132	18014102	799.569	493.509	-0.669144	5.09882e-06
ZNF580	ENSG00000213015	19	55635016	55643469	257.467	157.252	-0.681011	5.09882e-06
CYP2D7	ENSG00000205702	22	42140203	42144577	22.3598	5.40694	-1.54331	5.09882e-06
GNPTG	ENSG00000090581	16	1351923	1364113	959.912	584.346	-0.687329	5.13551e-06
CCDC151	ENSG00000198003	19	11420604	11435782	135.878	60.8785	-1.04651	5.16888e-06
MTMR12	ENSG00000150712	5	32226994	32313009	311.777	514.057	0.691786	5.1939e-06
SEC31B	ENSG00000075826	10	100486642	100519864	40.5983	13.7219	-1.30135	5.19626e-06
ISG20L2	ENSG00000143319	1	156721891	156728799	562.613	852.737	0.582024	5.24191e-06
SYCP2	ENSG00000196074	20	59863563	59933655	3414.42	1844.29	-0.836251	5.24191e-06
LINC01001	ENSG00000230724	11	127204	139612	470.762	208.723	-1.05682	5.28687e-06
FREM2	ENSG00000150893	13	38687129	38887131	43.2028	98.0318	1.06648	5.28687e-06
COX4I1	ENSG00000131143	16	85798633	85807044	4376.46	2921.15	-0.567953	5.29249e-06
CHTF18	ENSG00000127586	16	788046	800737	1052.19	607.306	-0.754846	5.31534e-06
GNA13	ENSG00000120063	17	65010715	65056839	399.621	702.269	0.771019	5.31534e-06
TMA7	ENSG00000232112	3	48440257	48444208	2923.85	1827.73	-0.654058	5.32262e-06
NDUFB4	ENSG00000065518	3	120596309	120602500	2515.31	1512.67	-0.703645	5.34499e-06
PSMA3-AS1	ENSG00000257621	14	58265365	58298134	793.282	405.69	-0.900127	5.37492e-06
PDGFRL	ENSG00000104213	8	17576433	17644071	20.2191	3.82394	-1.66279	5.45947e-06
ANKS3	ENSG00000168096	16	4696510	4734378	399.435	227.531	-0.770236	5.49949e-06
HOMER1	ENSG00000152413	5	79372636	79514217	52.7129	110.943	0.980449	5.50307e-06
SCRN1	ENSG00000136193	7	29920103	29990289	912.203	1388.99	0.588533	5.50307e-06
M6PR	ENSG00000003056	12	8940363	8949955	551.28	801.03	0.525984	5.52619e-06
MCRIP2	ENSG00000172366	16	636817	648474	789.873	564.431	-0.476028	5.52619e-06
AC005943.1	ENSG00000267059	19	1578339	1605445	104.581	209.042	0.923999	5.52619e-06
SGSM2	ENSG00000141258	17	2337498	2381058	1247.61	613.97	-0.943891	5.5272e-06
AC087741.1	ENSG00000262580	17	80200673	80205949	167.922	61.3753	-1.2408	5.53269e-06
COMMD3	ENSG00000148444	10	22315974	22320308	1085.46	758.111	-0.507098	5.56461e-06
EGR1	ENSG00000120738	5	138465490	138469315	75.0017	167.343	1.04806	5.58152e-06
SLC2A11	ENSG00000133460	22	23856703	23886309	654.759	332.858	-0.906332	5.60927e-06
TRAPPC8	ENSG00000153339	18	31829173	31953136	202.054	298.964	0.547986	5.61457e-06
SMG8	ENSG00000167447	17	59209400	59215247	189.044	314.439	0.703237	5.66112e-06
AC067930.6	ENSG00000279605	8	143578358	143583304	100.679	31.2298	-1.3723	5.67242e-06
AC060780.1	ENSG00000267002	17	43148368	43171037	81.9559	35.4062	-1.07717	5.70401e-06
FAM193B	ENSG00000146067	5	177519788	177554541	848.494	305.728	-1.25513	5.71082e-06
SPTBN2	ENSG00000173898	11	66685248	66729226	402.895	656.203	0.677085	5.71272e-06
IPO8	ENSG00000133704	12	30628988	30695986	233.137	345.86	0.555038	5.72464e-06
HOTAIR	ENSG00000228630	12	53962308	53974956	336.133	142.983	-1.0987	5.77809e-06
HS2ST1	ENSG00000153936	1	86914648	87109998	283.16	428.628	0.578848	5.78684e-06
TRIT1	ENSG00000043514	1	39838110	39883511	680.125	404.939	-0.71531	5.83823e-06
KCNAB3	ENSG00000170049	17	7921859	7929803	46.811	15.1455	-1.33813	5.83823e-06
MRPS21	ENSG00000266472	1	150293720	150308979	1423.23	894.664	-0.646143	5.8668e-06
ZNF266	ENSG00000174652	19	9412461	9435578	531.14	264.267	-0.930998	5.90002e-06
TMEM86B	ENSG00000180089	19	55226639	55229264	46.0517	17.9335	-1.18037	5.90517e-06
TMED7	ENSG00000134970	5	115613508	115632992	189.149	343.289	0.810538	5.9608e-06
CRYBB2P1	ENSG00000100058	22	25448105	25520854	342.655	215.114	-0.646756	5.97022e-06
AC034236.1	ENSG00000185641	5	116051917	116052289	81.3141	37.7544	-1.01387	6.05042e-06
GHR	ENSG00000112964	5	42423777	42721878	195.574	335.728	0.743718	6.1169e-06
COX6B1	ENSG00000126267	19	35648223	35658861	2142.5	1350	-0.643412	6.15766e-06
JPX	ENSG00000225470	X	73944184	74070408	364.264	247.287	-0.544368	6.18562e-06
VEZT	ENSG00000028203	12	95217746	95302790	1219.7	1580.87	0.369928	6.23606e-06
UGGT1	ENSG00000136731	2	128091200	128195677	286.197	418.13	0.531786	6.2433e-06
AC132812.1	ENSG00000265298	17	64750420	64751311	72.6054	23.5604	-1.33637	6.26742e-06
POLR2J3	ENSG00000285437	7	102562133	102572583	266.121	181.473	-0.539239	6.27078e-06
HLCS	ENSG00000159267	21	36750888	36990236	391.512	628.901	0.657132	6.31981e-06
AC003102.1	ENSG00000260793	17	44221401	44223710	89.7808	24.4865	-1.45713	6.33159e-06
SMARCA5	ENSG00000153147	4	143513463	143557486	976.401	1555.69	0.648226	6.3606e-06
NDUFV2	ENSG00000178127	18	9102630	9134345	1793.9	1194.25	-0.571345	6.3606e-06
AP1G2	ENSG00000213983	14	23559565	23568070	3036.24	1679.95	-0.806303	6.37433e-06
VIPR1	ENSG00000114812	3	42489299	42537573	191.639	85.4671	-1.04827	6.42352e-06
SLC25A32	ENSG00000164933	8	103398635	103415189	395.747	612.889	0.610716	6.44427e-06
ARHGAP27P1-BPTFP1-KPNA2P3	ENSG00000215769	17	64749663	64781707	153.106	62.0245	-1.1435	6.51716e-06
ARHGAP5	ENSG00000100852	14	32076114	32159728	428.591	764.854	0.79125	6.51792e-06
OBSCN-AS1	ENSG00000162913	1	228203506	228213664	117.992	51.6868	-1.06236	6.55313e-06
PLGLB1	ENSG00000183281	2	87002559	87021852	84.1763	33.7252	-1.15529	6.56668e-06
OSGIN2	ENSG00000164823	8	89901849	89927888	391.885	651.757	0.701739	6.56824e-06
MPC1	ENSG00000060762	6	166364919	166383013	248.482	169.139	-0.543468	6.66444e-06
TMED5	ENSG00000117500	1	93149742	93180728	316.012	570.314	0.802715	6.69173e-06
C1orf35	ENSG00000143793	1	228100726	228105411	580.533	411.18	-0.485771	6.69173e-06
AC139530.1	ENSG00000262049	17	81701324	81703300	255.818	154.746	-0.693192	6.73094e-06
CRIP1	ENSG00000213145	14	105486317	105488947	1894.08	1329.58	-0.500603	6.74742e-06
WHRN	ENSG00000095397	9	114402080	114505450	340.368	160.863	-0.985972	6.77824e-06
MIEN1	ENSG00000141741	17	39728496	39730787	368.544	230.894	-0.650431	6.77824e-06
MCFD2	ENSG00000180398	2	46901870	46941855	517.918	801.232	0.607994	6.8071e-06
RUSC1-AS1	ENSG00000225855	1	155316863	155324176	115.357	47.2323	-1.13201	6.8424e-06
MCM6	ENSG00000076003	2	135839626	135876426	612.553	954.063	0.618419	6.8579e-06
AC020916.1	ENSG00000267519	19	13823880	13842928	209.388	97.9772	-0.99464	6.85864e-06
SELENOP	ENSG00000250722	5	42799880	42887392	460.646	874.283	0.863841	6.90531e-06
AL157392.3	ENSG00000239665	10	13631143	13668445	124.755	57.1751	-1.01582	6.90564e-06
AC040162.3	ENSG00000263126	16	67882461	67886367	63.989	22.4275	-1.26796	6.90564e-06
TCEA2	ENSG00000171703	20	64049836	64072347	684.525	370.555	-0.831135	6.91968e-06
C4orf48	ENSG00000243449	4	2041993	2043970	275.328	158.171	-0.760616	6.94839e-06
GNPNAT1	ENSG00000100522	14	52775194	52791668	954.669	1476.39	0.608867	6.94839e-06
TTC5	ENSG00000136319	14	20256558	20305994	81.1885	147.413	0.806361	7.01219e-06
LINC00993	ENSG00000235687	10	37248118	37347031	925.798	168.74	-1.63505	7.01456e-06
AHSA2P	ENSG00000173209	2	61177418	61191203	1274.8	400.592	-1.36061	7.0448e-06
SLC25A29	ENSG00000197119	14	100291111	100306547	279.168	148.627	-0.850079	7.07683e-06
PREPL	ENSG00000138078	2	44316281	44361862	360.929	572.226	0.640498	7.2171e-06
AC016026.1	ENSG00000093100	22	17787652	17811497	696.602	379.079	-0.824955	7.2171e-06
MGAT5	ENSG00000152127	2	134119983	134454621	202.34	324.764	0.654677	7.32723e-06
MELTF-AS1	ENSG00000228109	3	196999460	197004744	70.0027	23.7622	-1.29271	7.33574e-06
FNBP4	ENSG00000109920	11	47716517	47767443	901.615	502.989	-0.795249	7.33574e-06
SNRNP35	ENSG00000184209	12	123457641	123473154	582.426	316.246	-0.827806	7.33574e-06
SPTBN1	ENSG00000115306	2	54456285	54671445	909.903	1261.5	0.463314	7.34417e-06
NPIPB14P	ENSG00000226232	16	69976388	69996188	336.345	97.7914	-1.4133	7.40184e-06
AMFR	ENSG00000159461	16	56361452	56425538	886.293	1290.32	0.528064	7.4483e-06
INTS11	ENSG00000127054	1	1311585	1324691	514.764	347.767	-0.549942	7.46196e-06
NCAPD3	ENSG00000151503	11	134150119	134225454	257.257	425.153	0.695445	7.5036e-06
TXNRD1	ENSG00000198431	12	104215779	104350305	1872.48	2953.13	0.634909	7.57549e-06
DNAH14	ENSG00000185842	1	224896262	225399292	181.552	118.923	-0.588167	7.5965e-06
EIF5	ENSG00000100664	14	103333544	103345025	768.616	1098.16	0.502657	7.5965e-06
ZNF302	ENSG00000089335	19	34677639	34686397	364.439	211.547	-0.74564	7.63478e-06
CSNK2B	ENSG00000204435	6	31665236	31670343	1857.54	1308.23	-0.495054	7.69825e-06
AP003352.1	ENSG00000245970	8	98041726	98044121	137.021	61.3507	-1.04239	7.70187e-06
ATF4	ENSG00000128272	22	39519695	39522685	6756.91	4823.77	-0.476995	7.88267e-06
TRAM2	ENSG00000065308	6	52497402	52576915	177.831	280.304	0.634974	7.88429e-06
AC093525.6	ENSG00000261613	16	2554060	2556060	254.499	147.588	-0.744102	7.88429e-06
TRAPPC10	ENSG00000160218	21	44012319	44106552	163.999	268.415	0.681875	7.93722e-06
SRSF5	ENSG00000100650	14	69726900	69772005	1699.84	1186.7	-0.506652	7.97766e-06
PTS	ENSG00000150787	11	112226365	112269955	303.234	196.162	-0.608465	8.08924e-06
USP38	ENSG00000170185	4	143184917	143223830	242.475	412.42	0.730091	8.09072e-06
NRBP2	ENSG00000185189	8	143833594	143840974	1007.06	339.638	-1.30355	8.09072e-06
FKBP9	ENSG00000122642	7	32957404	33006931	318.972	484.545	0.583764	8.18003e-06
MRPL53	ENSG00000204822	2	74471958	74473322	542.116	366.933	-0.548966	8.20169e-06
OSBP	ENSG00000110048	11	59574398	59616144	652.356	857.873	0.389267	8.24435e-06
PTPMT1	ENSG00000110536	11	47565430	47573461	658.592	448.544	-0.541047	8.24892e-06
CCDC24	ENSG00000159214	1	43991359	43996528	320.472	149.958	-0.995594	8.30142e-06
LIPA	ENSG00000107798	10	89213569	89414557	293.288	545.913	0.839301	8.30874e-06
TNK2	ENSG00000061938	3	195863364	195911945	1420.12	699.174	-0.940655	8.31846e-06
NSFP1	ENSG00000260075	17	46372855	46487141	4.19852	21.8407	1.6457	8.37024e-06
CUL9	ENSG00000112659	6	43182175	43224587	433.998	230.578	-0.852476	8.38635e-06
AC099518.5	ENSG00000261759	16	19119976	19121629	220.11	137.571	-0.651498	8.39935e-06
SLC9A3-AS1	ENSG00000225138	5	473236	480884	445.514	130.6	-1.40462	8.43485e-06
SDE2	ENSG00000143751	1	225982702	225999331	136.475	232.319	0.730852	8.54725e-06
GNA12	ENSG00000146535	7	2728112	2844324	216.239	352.905	0.676464	8.57751e-06
SUCLA2	ENSG00000136143	13	47745736	48037968	234.567	425.077	0.807536	8.66595e-06
KDM6A	ENSG00000147050	X	44873177	45112602	273.199	418.909	0.596524	8.6896e-06
AC121761.1	ENSG00000257497	12	75483454	75489820	57.8344	26.4299	-1.02495	8.70586e-06
YIPF5	ENSG00000145817	5	144158159	144170714	308.576	571.04	0.831926	8.77302e-06
ECT2	ENSG00000114346	3	172750682	172821474	346.128	680.279	0.903642	8.7784e-06
FASTKD2	ENSG00000118246	2	206765357	206792509	127.614	207.407	0.670794	8.86478e-06
PCDH1	ENSG00000156453	5	141853111	141879246	247.342	440.882	0.78732	8.86478e-06
TRUB1	ENSG00000165832	10	114938193	114977676	93.3514	169.645	0.80992	8.86478e-06
HECTD1	ENSG00000092148	14	31100112	31207804	1583.59	2126.45	0.419208	8.86478e-06
TXNDC16	ENSG00000087301	14	52430590	52552522	240.333	366.692	0.591009	8.86478e-06
MCU	ENSG00000156026	10	72692131	72887694	126.553	202.29	0.649269	8.90106e-06
WSB1	ENSG00000109046	17	27294076	27315926	890.989	482.981	-0.829167	8.90106e-06
PRPF40A	ENSG00000196504	2	152651593	152717997	794.695	1080.93	0.43601	9.05832e-06
SSH1	ENSG00000084112	12	108778192	108857590	338.236	464.225	0.451425	9.05832e-06
ZNF133	ENSG00000125846	20	18288283	18316996	162.373	80.5178	-0.929765	9.05832e-06
AC008764.8	ENSG00000279529	19	16572624	16575340	39.5787	11.2561	-1.419	9.05832e-06
LRRC75B	ENSG00000178026	22	24585620	24593208	792.609	412.548	-0.87653	9.08082e-06
VPS4B	ENSG00000119541	18	63389190	63422483	87.4825	165.463	0.855363	9.12974e-06
NUP160	ENSG00000030066	11	47778087	47848555	314.384	459.052	0.53398	9.14746e-06
POLR2J	ENSG00000005075	7	102473118	102478907	547.466	364.155	-0.571458	9.15203e-06
EXOC4	ENSG00000131558	7	133253073	134066589	445.291	721.107	0.666912	9.15203e-06
DCAF12	ENSG00000198876	9	34086387	34127399	415.941	629.298	0.579806	9.15203e-06
VCP	ENSG00000165280	9	35056064	35073249	3106.22	4487.33	0.518483	9.15203e-06
CROCCP2	ENSG00000215908	1	16618253	16657232	224.685	112.959	-0.913811	9.17339e-06
ATP5MF-PTCD1	ENSG00000248919	7	99419749	99466197	36.9972	85.802	1.07156	9.17339e-06
PTPN1	ENSG00000196396	20	50510321	50585241	501.767	722.455	0.513709	9.17339e-06
RAB14	ENSG00000119396	9	121178137	121223014	1440.91	2167.77	0.572127	9.26716e-06
DNAJC25	ENSG00000059769	9	111631352	111654351	315.759	211.017	-0.563424	9.28179e-06
SPPL2B	ENSG00000005206	19	2328615	2354806	620.47	318.894	-0.890621	9.28179e-06
AL135999.1	ENSG00000258727	14	23561097	23568073	318.378	135.423	-1.09216	9.28915e-06
EDF1	ENSG00000107223	9	136862119	136866286	4852.49	3187.09	-0.588414	9.29828e-06
NAP1L4	ENSG00000205531	11	2944431	2992377	1736.57	2227.01	0.355292	9.36818e-06
SS18L2	ENSG00000008324	3	42581840	42595114	299.078	190.024	-0.63068	9.45379e-06
SND1	ENSG00000197157	7	127652180	128092609	1542.62	2181.39	0.489241	9.45379e-06
EHD1	ENSG00000110047	11	64851642	64888296	407.757	539.235	0.397197	9.45379e-06
MED14	ENSG00000180182	X	40648306	40735858	841.671	1140.1	0.431195	9.55238e-06
AC004918.1	ENSG00000244701	7	141652381	141656810	63.448	21.3814	-1.29728	9.60559e-06
RCN3	ENSG00000142552	19	49527618	49546962	115.842	36.7977	-1.34233	9.63636e-06
ARHGAP11A	ENSG00000198826	15	32615144	32639949	228.126	356.878	0.622401	9.69315e-06
MTFR1L	ENSG00000117640	1	25818640	25832942	723.932	425.802	-0.728881	9.73068e-06
PFDN6	ENSG00000204220	6	33289302	33298401	538.553	308.576	-0.76176	9.73869e-06
GOLGA6L10	ENSG00000278662	15	82339998	82349475	68.0488	28.2582	-1.10985	9.7693e-06
SMU1	ENSG00000122692	9	33041764	33076659	563.04	774.406	0.450615	9.844e-06
UHRF1BP1	ENSG00000065060	6	34792015	34883138	321.71	454.678	0.487136	9.88197e-06
KIF1C	ENSG00000129250	17	4997948	5028401	732.249	1036.34	0.489973	9.88738e-06
SLC30A5	ENSG00000145740	5	69093646	69131069	360.373	481.82	0.412138	1.00455e-05
DNAJC11	ENSG00000007923	1	6634168	6701924	197.088	281.357	0.50006	1.005e-05
INE2	ENSG00000281371	X	15785716	15787589	36.0177	12.7461	-1.26944	1.00583e-05
PHKG2	ENSG00000156873	16	30748270	30761176	619.7	403.254	-0.599396	1.00583e-05
SP3	ENSG00000172845	2	173906459	173965702	310.822	493.482	0.642502	1.01411e-05
NDST1	ENSG00000070614	5	150485818	150558211	550.807	829.557	0.573688	1.02043e-05
KAT7	ENSG00000136504	17	49788555	49835030	568.435	766.833	0.425462	1.03058e-05
INIP	ENSG00000148153	9	112683926	112718236	278.16	437.437	0.629061	1.03104e-05
VAMP7	ENSG00000124333	X	155881293	155943769	553.761	866.897	0.623034	1.03747e-05
GNL2	ENSG00000134697	1	37566816	37595935	1611.7	1100.66	-0.53605	1.03987e-05
SMCR8	ENSG00000176994	17	18315310	18328055	200.238	354.665	0.778498	1.04698e-05
ARHGEF1	ENSG00000076928	19	41883161	41930150	293.254	188.442	-0.613337	1.04802e-05
CALU	ENSG00000128595	7	128739292	128771807	780.639	1317.07	0.719396	1.04857e-05
VPS33A	ENSG00000139719	12	122229564	122266521	557.904	759.085	0.435778	1.05303e-05
CTTNBP2NL	ENSG00000143079	1	112396181	112463456	80.4427	138.761	0.741536	1.0561e-05
POGZ	ENSG00000143442	1	151402724	151459465	1575.28	868.895	-0.807528	1.0605e-05
ZNF276	ENSG00000158805	16	89720400	89740903	483.5	229.087	-0.980093	1.06235e-05
PPIEL	ENSG00000243970	1	39522280	39559671	55.5704	18.0416	-1.31994	1.06534e-05
MICAL1	ENSG00000135596	6	109444062	109465968	178.807	82.7437	-1.00454	1.06534e-05
LUZP1	ENSG00000169641	1	23084023	23177808	94.0605	162.637	0.745244	1.06676e-05
AC078906.1	ENSG00000253317	8	72196334	72202269	34.6368	8.35854	-1.5114	1.07291e-05
PCSK4	ENSG00000115257	19	1481428	1490752	145.317	62.0432	-1.08594	1.07291e-05
STT3B	ENSG00000163527	3	31532638	31637622	1401.59	2047.36	0.532555	1.07344e-05
FADS2	ENSG00000134824	11	61792980	61867354	3829.83	6126	0.652263	1.08541e-05
MRTFB	ENSG00000186260	16	14071321	14266773	228.046	356.893	0.622338	1.0931e-05
PPAT	ENSG00000128059	4	56393362	56435615	270.386	441.883	0.679304	1.09626e-05
RBM5	ENSG00000003756	3	50088908	50119021	1156.54	565.217	-0.946904	1.09817e-05
ZNF106	ENSG00000103994	15	42412823	42491141	264.78	377.505	0.497878	1.10536e-05
AC138393.1	ENSG00000185495	1	223992743	224010612	78.9826	30.7872	-1.17425	1.10683e-05
FOXM1	ENSG00000111206	12	2857681	2877155	302.423	424.126	0.478124	1.10797e-05
AL353622.1	ENSG00000270605	1	28239509	28241453	46.725	13.5264	-1.40249	1.1308e-05
AL355488.1	ENSG00000273373	1	110370154	110373003	106.293	46.3866	-1.06315	1.1308e-05
PAQR6	ENSG00000160781	1	156243321	156248117	382.265	95.1474	-1.49104	1.1308e-05
ADAMTS13	ENSG00000160323	9	133414358	133459402	107.938	45.9527	-1.08784	1.1308e-05
CCS	ENSG00000173992	11	66592821	66606019	319.403	204.24	-0.621427	1.1308e-05
AL117336.3	ENSG00000271335	10	35314552	35336401	41.8361	15.5416	-1.21898	1.1308e-05
AC090772.3	ENSG00000265750	18	24159509	24162211	22.5988	5.97701	-1.45725	1.1308e-05
LZTR1	ENSG00000099949	22	20982013	20999038	1378.95	736.714	-0.844967	1.13566e-05
ARAP1-AS1	ENSG00000256007	11	72685075	72693808	50.0391	19.265	-1.17944	1.13834e-05
TOPBP1	ENSG00000163781	3	133598175	133662380	549.305	772.935	0.482588	1.14052e-05
RHBDF1	ENSG00000007384	16	58059	76355	1262.53	663.199	-0.864725	1.14105e-05
PIK3R4	ENSG00000196455	3	130678935	130746829	220.948	345.15	0.621967	1.14423e-05
CARS2	ENSG00000134905	13	110641412	110713603	363.615	242.252	-0.569305	1.14555e-05
CDC27	ENSG00000004897	17	47117703	47189422	600.604	814.714	0.432308	1.15019e-05
GPHN	ENSG00000171723	14	66507407	67181803	199.908	307.007	0.602056	1.15258e-05
TRIM46	ENSG00000163462	1	155173787	155184971	217.424	100.508	-1.00387	1.15398e-05
PI4KAP1	ENSG00000274602	22	18533646	18577968	120.893	39.5151	-1.31644	1.15763e-05
ATP5F1D	ENSG00000099624	19	1241746	1244826	937.65	639.117	-0.539763	1.16126e-05
LARP4	ENSG00000161813	12	50392383	50480004	431.719	617.556	0.50401	1.16563e-05
ELOVL5	ENSG00000012660	6	53267398	53349179	760.259	1250	0.686129	1.16702e-05
ZNF600	ENSG00000189190	19	52749942	52786807	117.193	69.0701	-0.723671	1.16773e-05
C12orf49	ENSG00000111412	12	116710185	116738070	913.656	1527.96	0.708362	1.17037e-05
CATSPER2	ENSG00000166762	15	43628503	43668118	46.7612	15.3295	-1.31038	1.17061e-05
GATA3-AS1	ENSG00000197308	10	8050450	8053484	682.867	349.513	-0.894544	1.17737e-05
ADGRG1	ENSG00000205336	16	57610652	57665580	1863.59	2704.94	0.524671	1.18104e-05
EFCC1	ENSG00000114654	3	129001629	129040742	446.443	276.228	-0.663367	1.18846e-05
PEX19	ENSG00000162735	1	160276812	160286348	698.376	1006.58	0.514601	1.19163e-05
OSTM1	ENSG00000081087	6	108041409	108165854	62.9324	104.371	0.693851	1.19889e-05
HUWE1	ENSG00000086758	X	53532096	53686729	2861.66	3852.97	0.422594	1.19889e-05
PDCD11	ENSG00000148843	10	103396626	103446292	433.016	666.767	0.601438	1.19889e-05
MTIF3	ENSG00000122033	13	27435643	27450591	359.722	248.368	-0.522321	1.19889e-05
ZNF195	ENSG00000005801	11	3339261	3379222	497.336	282.01	-0.773667	1.20425e-05
GSK3B	ENSG00000082701	3	119821323	120094417	601.966	801.99	0.407262	1.20514e-05
PFKM	ENSG00000152556	12	48105139	48146404	404.504	625.343	0.606603	1.21038e-05
BMPR2	ENSG00000204217	2	202376936	202567751	171.574	289.8	0.720343	1.21712e-05
PRR34-AS1	ENSG00000241990	22	46053705	46057210	61.2259	28.2095	-1.01012	1.22028e-05
ZNF251	ENSG00000198169	8	144720907	144756417	691.829	367.619	-0.850696	1.22587e-05
XIST	ENSG00000229807	X	73820651	73852723	3148.43	1582.23	-0.915166	1.22629e-05
AC233280.1	ENSG00000229178	3	195655565	195657927	22.9615	4.75689	-1.5777	1.23803e-05
HBS1L	ENSG00000112339	6	134960378	135103056	364.37	560.633	0.599477	1.23803e-05
C16orf72	ENSG00000182831	16	9091648	9121640	567.729	947.63	0.705071	1.23803e-05
GEMIN5	ENSG00000082516	5	154887416	154938209	121.971	189.371	0.615487	1.25194e-05
GRB2	ENSG00000177885	17	75318076	75405709	1035.91	1427.47	0.453687	1.26041e-05
SH3BGRL2	ENSG00000198478	6	79631283	79703659	262.655	396.936	0.577064	1.26712e-05
ZFAT	ENSG00000066827	8	134477788	134713049	82.9689	133.621	0.659285	1.26712e-05
TK2	ENSG00000166548	16	66508003	66552544	488.389	675.858	0.458383	1.26712e-05
MMGT1	ENSG00000169446	X	135962070	135974063	178.912	351.728	0.898651	1.27322e-05
COQ4	ENSG00000167113	9	128322536	128334072	1033.71	646.364	-0.651423	1.27578e-05
TSTD1	ENSG00000215845	1	161037631	161038990	741.433	487.062	-0.58775	1.27786e-05
HERC2P9	ENSG00000206149	15	28589492	28685264	438.715	237.23	-0.829109	1.27813e-05
CCDC189	ENSG00000196118	16	30757423	30762710	98.2547	46.6275	-0.974783	1.28548e-05
FRRS1	ENSG00000156869	1	99708632	99766631	6.52887	23.2952	1.42126	1.28704e-05
ZNF354B	ENSG00000178338	5	178859953	178888122	99.8381	47.6469	-0.967363	1.2916e-05
AC015813.1	ENSG00000264112	17	57989039	57994850	366.471	100.816	-1.43113	1.2916e-05
LTBP4	ENSG00000090006	19	40592883	40629818	830.186	400.049	-0.960609	1.29338e-05
MT-ND3	ENSG00000198840	MT	10059	10404	36735.3	14449.1	-1.16412	1.29653e-05
RAB3GAP1	ENSG00000115839	2	135052265	135176394	396.665	566.962	0.504358	1.30444e-05
AC092611.3	ENSG00000278978	4	151669786	151670503	103.38	56.1882	-0.819261	1.31597e-05
RRM2	ENSG00000171848	2	10120698	10131419	471.857	846.263	0.7931	1.31842e-05
CUX1	ENSG00000257923	7	101815904	102283958	287.465	406.884	0.492301	1.33339e-05
NCAPD2	ENSG00000010292	12	6493356	6531955	217.228	335.687	0.606782	1.34703e-05
CCDC66	ENSG00000180376	3	56557161	56621818	308.615	183.622	-0.712032	1.35377e-05
DENND4B	ENSG00000198837	1	153929501	153946696	656.382	372.897	-0.769643	1.35461e-05
POLE3	ENSG00000148229	9	113407235	113410672	1352.26	2005.31	0.552699	1.35746e-05
HSPBAP1	ENSG00000169087	3	122740003	122793824	92.9902	47.4468	-0.896311	1.36277e-05
AC009283.1	ENSG00000273576	17	39566915	39567559	33.7489	11.3927	-1.28965	1.36277e-05
SPAG9	ENSG00000008294	17	50962174	51120865	499.607	700.855	0.476859	1.36277e-05
DNAJC9-AS1	ENSG00000236756	10	73247360	73276984	62.401	20.5158	-1.30981	1.37055e-05
C1orf159	ENSG00000131591	1	1081818	1116361	923.39	493.154	-0.84415	1.37794e-05
CYP4F35P	ENSG00000265787	18	14337423	14342524	44.1135	11.1947	-1.47545	1.38896e-05
S100A10	ENSG00000197747	1	151982915	151994390	5563.51	3523.75	-0.634936	1.39486e-05
UTP23	ENSG00000147679	8	116766503	116849463	497.034	784.946	0.633723	1.396e-05
PKP2	ENSG00000057294	12	32790745	32896840	120.793	219.796	0.807975	1.40335e-05
AC025449.1	ENSG00000270558	5	37286449	37286977	52.3625	21.0172	-1.14534	1.40455e-05
RC3H2	ENSG00000056586	9	122844556	122905341	504.953	780.993	0.606828	1.40455e-05
AC015802.6	ENSG00000284526	17	76563710	76570544	215.305	57.4812	-1.44574	1.40455e-05
PCBP1-AS1	ENSG00000179818	2	69962263	70103220	224.751	148.497	-0.580095	1.40668e-05
PLEKHA1	ENSG00000107679	10	122374696	122442602	122.455	192.54	0.626814	1.40668e-05
CDCA3	ENSG00000111665	12	6844793	6852066	416.751	262.819	-0.639682	1.40808e-05
DNAJC3	ENSG00000102580	13	95677139	95794989	550.96	744.817	0.427372	1.41367e-05
DCUN1D2	ENSG00000150401	13	113455819	113490952	338.195	205.126	-0.687609	1.43745e-05
ZBTB41	ENSG00000177888	1	197153680	197200542	142.049	247.126	0.75525	1.44223e-05
IPP	ENSG00000197429	1	45694324	45750650	60.1607	106.506	0.779183	1.44268e-05
PRPF19	ENSG00000110107	11	60890730	60906588	1095.84	1558.07	0.496105	1.44268e-05
SHLD2	ENSG00000122376	10	87094161	87191468	299.459	438.86	0.533985	1.44268e-05
EXOC2	ENSG00000112685	6	485133	693111	298.646	468.086	0.625015	1.4488e-05
APLP2	ENSG00000084234	11	130068147	130144811	1450.44	2137.3	0.544534	1.44993e-05
SREBF2	ENSG00000198911	22	41833079	41907308	1266.26	1759.46	0.465628	1.45136e-05
EIF4G2	ENSG00000110321	11	10797050	10809110	8984.12	12851.4	0.504644	1.47542e-05
INHA	ENSG00000123999	2	219569162	219575713	30.6403	6.8908	-1.53161	1.47545e-05
EXD3	ENSG00000187609	9	137306896	137423262	202.078	91.0291	-1.02902	1.47545e-05
ADIRF	ENSG00000148671	10	86968192	86983934	1267.63	648.609	-0.893515	1.49844e-05
AC074117.1	ENSG00000234072	2	27356246	27367622	94.0405	51.2793	-0.815924	1.50088e-05
POLR1B	ENSG00000125630	2	112541915	112577150	213.44	332.501	0.614881	1.50088e-05
RPL14	ENSG00000188846	3	40457292	40468587	10166.1	6672.56	-0.588493	1.50088e-05
ANKRD50	ENSG00000151458	4	124664052	124712732	255.238	377.872	0.54787	1.50088e-05
KRT7-AS	ENSG00000257671	12	52245048	52247448	160.79	62.4518	-1.17037	1.50088e-05
SH3BGRL3	ENSG00000142669	1	26279176	26281522	800.514	486.565	-0.686122	1.50247e-05
RPL18	ENSG00000063177	19	48615328	48619536	6730.31	4648.08	-0.521069	1.50247e-05
UQCRQ	ENSG00000164405	5	132866560	132868031	1694.31	1147.7	-0.547246	1.5046e-05
AC004890.2	ENSG00000244560	7	149285281	149297312	100.261	30.9936	-1.35031	1.53859e-05
THRB	ENSG00000151090	3	24117153	24495756	164.781	248.164	0.572843	1.54383e-05
MEX3C	ENSG00000176624	18	51174550	51218304	137.634	233.761	0.724946	1.54383e-05
PPCS	ENSG00000127125	1	42456117	42473385	1270.65	912.98	-0.468382	1.56719e-05
PPP2R1A	ENSG00000105568	19	52190039	52229533	1582.31	2192.09	0.461154	1.56843e-05
MYEF2	ENSG00000104177	15	48134631	48178517	257.694	144.311	-0.785152	1.57199e-05
DHX36	ENSG00000174953	3	154272546	154324497	244.732	378.613	0.60648	1.5773e-05
HNRNPM	ENSG00000099783	19	8444767	8489114	1743.42	2639.7	0.579913	1.58202e-05
AC132217.1	ENSG00000240801	11	2129121	2129964	184.336	85.032	-1.00491	1.60951e-05
FMN1	ENSG00000248905	15	32765545	33194733	143.263	257.965	0.796395	1.61041e-05
GIGYF1	ENSG00000146830	7	100679507	100694037	921.739	471.323	-0.893065	1.6139e-05
XK	ENSG00000047597	X	37685756	37732130	139.856	214.807	0.595273	1.62063e-05
MIR29B2CHG	ENSG00000203709	1	207801518	207879096	89.2626	25.9986	-1.38593	1.62073e-05
PLEKHB2	ENSG00000115762	2	131104847	131353709	772.346	1211.01	0.624923	1.62073e-05
JADE3	ENSG00000102221	X	46912276	47061242	408.918	566.36	0.460081	1.62073e-05
NPIPA1	ENSG00000183426	16	14922802	14952060	770.456	417.191	-0.826655	1.63134e-05
IRAK2	ENSG00000134070	3	10164865	10243743	148.043	255.348	0.74345	1.63592e-05
RNF11	ENSG00000123091	1	51236271	51273455	458.654	737.81	0.656965	1.63844e-05
UQCRB	ENSG00000156467	8	96225920	96235634	8260.77	5546.94	-0.558341	1.64714e-05
CDH24	ENSG00000139880	14	23047062	23057538	200.079	118.754	-0.713177	1.64714e-05
PITPNM2	ENSG00000090975	12	122983480	123150015	136.301	75.2856	-0.80514	1.65225e-05
AP001362.2	ENSG00000285533	11	65663086	65671716	62.9825	31.0534	-0.930771	1.65478e-05
LDLRAD2	ENSG00000187942	1	21812265	21825221	24.2225	4.78021	-1.58173	1.65551e-05
PSRC1	ENSG00000134222	1	109279556	109283186	428.692	283.676	-0.575612	1.66692e-05
LPGAT1	ENSG00000123684	1	211743457	211830772	674.677	888.163	0.390549	1.68169e-05
HADHA	ENSG00000084754	2	26190635	26244726	1658.63	2533.63	0.591239	1.68509e-05
PAXX	ENSG00000148362	9	136992418	136993984	766.586	431.507	-0.781015	1.69239e-05
DHRS1	ENSG00000157379	14	24290598	24299833	603.946	361.123	-0.706167	1.69239e-05
RNF113A	ENSG00000125352	X	119870475	119871827	493.811	348.405	-0.492566	1.69417e-05
RRP15	ENSG00000067533	1	218285287	218337983	166.51	297.688	0.786178	1.6965e-05
UGDH	ENSG00000109814	4	39498755	39528311	2437.84	4384.15	0.79616	1.69883e-05
TGS1	ENSG00000137574	8	55773142	55825448	425.622	622.621	0.534761	1.70066e-05
WDR3	ENSG00000065183	1	117929720	117966542	439.622	683.398	0.613823	1.72174e-05
GBE1	ENSG00000114480	3	81489699	81762161	85.0465	165.585	0.886848	1.72174e-05
NINL	ENSG00000101004	20	25452705	25585517	257.804	164.588	-0.619951	1.72174e-05
RBM14	ENSG00000239306	11	66616582	66627347	362.645	530.442	0.532815	1.72503e-05
NEAT1	ENSG00000245532	11	65422774	65445540	6045.93	2008.42	-1.29783	1.72639e-05
PFDN2	ENSG00000143256	1	161100556	161118111	977.59	585.159	-0.705742	1.7428e-05
ZBED1	ENSG00000214717	X	2486414	2500967	281.296	389.732	0.4607	1.7428e-05
SEC23A	ENSG00000100934	14	39031919	39109646	152.81	275.655	0.798961	1.75235e-05
MRNIP	ENSG00000161010	5	179835133	179862173	285.632	139.562	-0.941401	1.76928e-05
ZNF117	ENSG00000152926	7	64971776	65006684	156.087	84.6023	-0.822899	1.77511e-05
ARSJ	ENSG00000180801	4	113900284	113979727	445.21	789.692	0.778895	1.77875e-05
PARD3	ENSG00000148498	10	34109560	34815325	457.319	642.369	0.479281	1.78853e-05
TBC1D15	ENSG00000121749	12	71839707	71927248	538.013	770.202	0.505712	1.78853e-05
CHCHD1	ENSG00000172586	10	73782047	73783652	420.455	272.004	-0.606689	1.79032e-05
NIT2	ENSG00000114021	3	100334701	100361635	1361.2	869.207	-0.62382	1.80422e-05
BICDL2	ENSG00000162069	16	3027682	3036926	1183.42	619.459	-0.86598	1.80888e-05
CMTM4	ENSG00000183723	16	66614750	66696707	1206.42	1651.02	0.444965	1.81603e-05
NAA38	ENSG00000183011	17	7856685	7885238	415.896	281.437	-0.549234	1.81881e-05
GPR157	ENSG00000180758	1	9100305	9129170	397.59	550.504	0.460649	1.82235e-05
METTL5	ENSG00000138382	2	169810081	169824931	404.482	256.574	-0.632949	1.82667e-05
UBFD1	ENSG00000103353	16	23557362	23574389	371.592	582.529	0.623631	1.82667e-05
GTPBP1	ENSG00000100226	22	38705723	38738299	297.817	403.334	0.429447	1.82667e-05
PSKH1	ENSG00000159792	16	67893272	67929678	423.805	650.883	0.597946	1.83243e-05
USP1	ENSG00000162607	1	62436297	62451804	435.41	785.582	0.798388	1.8369e-05
RAB38	ENSG00000123892	11	88113242	88175467	161.372	276.542	0.733265	1.84141e-05
KIF5B	ENSG00000170759	10	32009010	32056431	1178.96	1832.67	0.613893	1.84141e-05
FANK1	ENSG00000203780	10	125896539	126009592	78.9938	39.0765	-0.922	1.84794e-05
WASHC3	ENSG00000120860	12	102012927	102062149	837.509	578.865	-0.520249	1.86009e-05
ARRDC1-AS1	ENSG00000203993	9	137615332	137618906	113.891	67.3601	-0.715725	1.86052e-05
NORAD	ENSG00000260032	20	36045622	36050960	2020.41	3240.17	0.653958	1.86101e-05
CENPW	ENSG00000203760	6	126340174	126348875	318.088	171.776	-0.831	1.86427e-05
ZNF362	ENSG00000160094	1	33256545	33300719	208.205	111.538	-0.835104	1.87655e-05
SLC26A6	ENSG00000225697	3	48625723	48635493	1041.17	634.581	-0.682199	1.87655e-05
UQCC2	ENSG00000137288	6	33694293	33711727	634.314	411.527	-0.603269	1.87655e-05
ADAT1	ENSG00000065457	16	75596981	75623300	111.299	174.649	0.624921	1.8879e-05
NADSYN1	ENSG00000172890	11	71453109	71524107	469.458	304.58	-0.601098	1.88834e-05
TSC1	ENSG00000165699	9	132891348	132946874	1144.1	650.706	-0.767897	1.89066e-05
AMZ1	ENSG00000174945	7	2679522	2775500	39.3779	90.3249	1.05876	1.89119e-05
CHUK	ENSG00000213341	10	100188298	100229619	184.319	267.771	0.522581	1.89273e-05
RNF41	ENSG00000181852	12	56202175	56221933	349.472	496.984	0.495121	1.89273e-05
CFAP97	ENSG00000164323	4	185159665	185209504	185.197	314.11	0.724278	1.90078e-05
NFE2L3	ENSG00000050344	7	26152240	26187125	89.5059	32.6316	-1.22023	1.90647e-05
GTF2H2B	ENSG00000226259	5	70415352	70448015	79.7159	31.6243	-1.14754	1.90717e-05
EXOC6B	ENSG00000144036	2	72175984	72826041	138.975	211.984	0.586691	1.91637e-05
ZFC3H1	ENSG00000133858	12	71609472	71667725	596.938	420.687	-0.491985	1.91637e-05
RPLP1	ENSG00000137818	15	69452784	69456194	9980.68	7330.97	-0.437473	1.91637e-05
IP6K1	ENSG00000176095	3	49724294	49786542	539.52	788.441	0.532108	1.92382e-05
REC8	ENSG00000100918	14	24171853	24180257	598.125	164.614	-1.41691	1.93073e-05
ADIPOR2	ENSG00000006831	12	1688574	1788678	629.65	879.14	0.4714	1.93454e-05
CLPX	ENSG00000166855	15	65148219	65185342	300.969	443.522	0.543414	1.94047e-05
DPM3	ENSG00000179085	1	155139891	155140595	276.032	175.534	-0.628186	1.94231e-05
DPH7	ENSG00000148399	9	137554904	137578935	446.65	289.725	-0.602492	1.94231e-05
PASK	ENSG00000115687	2	241106099	241150264	279.804	145.194	-0.873147	1.94646e-05
SPIDR	ENSG00000164808	8	47260575	47736306	354.718	530.678	0.563666	1.95138e-05
AL352979.2	ENSG00000258985	14	53036755	53038251	25.6054	6.83131	-1.4355	1.95138e-05
NAA30	ENSG00000139977	14	57390544	57415917	294.43	442.202	0.566731	1.95269e-05
ELF4	ENSG00000102034	X	130064874	130110716	266.055	385.115	0.519867	1.9572e-05
FRMD3	ENSG00000172159	9	83242990	83538546	56.2872	111.59	0.905467	1.9623e-05
ROMO1	ENSG00000125995	20	35699272	35700984	723.079	493.054	-0.538428	1.96241e-05
AKAP8L	ENSG00000011243	19	15380048	15419141	1416.26	881.128	-0.656201	1.96241e-05
TMEM209	ENSG00000146842	7	130164715	130207770	83.7316	138.855	0.692693	1.96284e-05
TMEM208	ENSG00000168701	16	67227103	67229278	1132.93	844.404	-0.417436	1.99611e-05
PRPF40B	ENSG00000110844	12	49568218	49644666	524.007	317.162	-0.68976	2.00287e-05
BRICD5	ENSG00000182685	16	2209253	2211950	137.076	62.1962	-1.01631	2.00287e-05
NPIPB13	ENSG00000198064	16	30222937	30254510	51.9377	13.5206	-1.44445	2.00287e-05
CTCF	ENSG00000102974	16	67562407	67639185	709.175	926.38	0.381096	2.00287e-05
AC003681.1	ENSG00000279159	22	29978950	30028236	44.4453	17.6851	-1.142	2.00709e-05
AC006027.1	ENSG00000272638	7	30424672	30425412	55.0567	24.5151	-1.03951	2.02466e-05
AC105052.4	ENSG00000279168	7	102579104	102679295	77.7716	31.3591	-1.13415	2.02467e-05
TTLL3	ENSG00000214021	3	9808086	9855138	328.172	101.43	-1.34341	2.03228e-05
VPS26A	ENSG00000122958	10	69123512	69172861	344.161	520.009	0.574709	2.0442e-05
RNF4	ENSG00000063978	4	2462220	2625320	747.675	1034.49	0.458437	2.07696e-05
RIMKLB	ENSG00000166532	12	8681600	8783095	262.549	141.71	-0.827369	2.08014e-05
XIAP	ENSG00000101966	X	123859724	123913979	290.784	443.199	0.589659	2.08211e-05
UVSSA	ENSG00000163945	4	1347266	1395992	539.182	254.368	-0.978561	2.09442e-05
FAM168B	ENSG00000152102	2	131047876	131093460	816.926	1262.76	0.60579	2.10371e-05
LTO1	ENSG00000149716	11	69653076	69675416	340.185	217.795	-0.618656	2.1075e-05
NENF	ENSG00000117691	1	212432887	212446379	1229.83	804.493	-0.59259	2.11145e-05
AFF4	ENSG00000072364	5	132875379	132963634	617.365	934.213	0.578222	2.11145e-05
IDNK	ENSG00000148057	9	83623049	83644130	150.983	78.6385	-0.868722	2.11673e-05
WDR55	ENSG00000120314	5	140664676	140674124	458.816	309.976	-0.550342	2.11753e-05
AC012360.3	ENSG00000272994	2	105334027	105337475	63.5652	30.8652	-0.948365	2.12167e-05
NUDT3	ENSG00000272325	6	34279679	34392674	276.319	535.196	0.87981	2.12732e-05
LRRCC1	ENSG00000133739	8	85107147	85146076	375.825	615.936	0.680769	2.15457e-05
SORL1	ENSG00000137642	11	121452203	121633693	516.894	766.577	0.551037	2.16158e-05
WDR90	ENSG00000161996	16	649311	667833	1410.76	761.14	-0.829991	2.16455e-05
AP000525.1	ENSG00000272872	22	15823197	15823890	99.0533	41.2213	-1.10003	2.16613e-05
NOCT	ENSG00000151014	4	139015789	139045939	81.8479	139.415	0.727607	2.17664e-05
RAD9A	ENSG00000172613	11	67317871	67398410	284.762	169.96	-0.707685	2.17953e-05
AL021707.5	ENSG00000244491	22	38734725	38738765	116.243	56.7587	-0.939227	2.19997e-05
MICALL2	ENSG00000164877	7	1428465	1459502	562.661	287.432	-0.891769	2.20326e-05
ASCC3	ENSG00000112249	6	100508194	100881372	322.782	530.906	0.686193	2.20752e-05
CCDC57	ENSG00000176155	17	82101460	82212830	715.64	439.981	-0.670739	2.20794e-05
CHCHD10	ENSG00000250479	22	23765834	23768443	1066.51	710.882	-0.567735	2.21332e-05
STK26	ENSG00000134602	X	132023265	132075943	207.876	374.654	0.79553	2.2208e-05
NPIPA5	ENSG00000183793	16	15363624	15381047	257.57	114.056	-1.04108	2.2208e-05
RAB11FIP1	ENSG00000156675	8	37858618	37899467	1553.13	2580.3	0.697989	2.23656e-05
AC005332.5	ENSG00000277476	17	68133201	68135935	143.693	67.4033	-0.979529	2.23656e-05
POLR2H	ENSG00000163882	3	184361718	184368596	1078.55	768.628	-0.478065	2.2414e-05
CLINT1	ENSG00000113282	5	157785743	157859175	391.988	601.321	0.595935	2.2414e-05
VKORC1L1	ENSG00000196715	7	65873166	65959563	357.298	531.217	0.553155	2.2414e-05
ST20	ENSG00000180953	15	79898840	79923702	90.2885	47.4035	-0.863098	2.2414e-05
HSP90AB1	ENSG00000096384	6	44246166	44253888	10670	16555.2	0.6113	2.24478e-05
FAM157A	ENSG00000236438	3	198153287	198222513	414.125	225.758	-0.815971	2.24721e-05
PRPF4	ENSG00000136875	9	113275343	113292905	584.909	858.94	0.538396	2.24986e-05
CSNK1G1	ENSG00000169118	15	64165517	64356259	352.256	528.106	0.56407	2.25966e-05
AMH	ENSG00000104899	19	2249309	2252073	287.96	94.8165	-1.29606	2.25966e-05
MLPH	ENSG00000115648	2	237485428	237555318	2681.79	1732.96	-0.607582	2.26881e-05
SERF2	ENSG00000140264	15	43777087	43802589	8550.43	5503.95	-0.612878	2.28251e-05
AL137077.2	ENSG00000283078	20	62066830	62068437	17.2952	4.42899	-1.46488	2.28738e-05
SLC35E1	ENSG00000127526	19	16549831	16572382	1026.87	1420.8	0.458792	2.29505e-05
RPRD1A	ENSG00000141425	18	35984387	36067576	394.834	584.608	0.548226	2.30592e-05
TEX2	ENSG00000136478	17	64147227	64263301	722.266	1092.18	0.576925	2.32012e-05
COL1A1	ENSG00000108821	17	50183289	50201632	504.633	274.091	-0.820282	2.33215e-05
WBP1	ENSG00000239779	2	74458329	74460891	1097.31	673.69	-0.67286	2.33416e-05
MAN2A2	ENSG00000196547	15	90902218	90922584	754.439	429.46	-0.766095	2.34881e-05
MANSC1	ENSG00000111261	12	12326056	12350541	170.995	271.349	0.639502	2.35853e-05
NUS1	ENSG00000153989	6	117675502	117710640	234.841	362.256	0.600388	2.37056e-05
LANCL1	ENSG00000115365	2	210431249	210477652	162.27	252.609	0.613417	2.3774e-05
GNAS	ENSG00000087460	20	58839718	58911192	31433.8	19575.1	-0.655195	2.3774e-05
MAP4	ENSG00000047849	3	47850690	48089272	1727.36	2286.35	0.398377	2.38158e-05
MIB1	ENSG00000101752	18	21704957	21870957	214.76	330.465	0.599486	2.38604e-05
UNC119B	ENSG00000175970	12	120710435	120723640	670.351	1110.46	0.693434	2.39075e-05
ANKRD23	ENSG00000163126	2	96824526	96857934	110.898	42.7195	-1.16817	2.4091e-05
DMTF1	ENSG00000135164	7	87152361	87196337	493.217	271.122	-0.806712	2.4091e-05
GLI4	ENSG00000250571	8	143267433	143276931	471.743	253.77	-0.831326	2.4091e-05
ZNF32	ENSG00000169740	10	43643859	43648856	394.935	289.234	-0.442831	2.4091e-05
AC005726.1	ENSG00000258472	17	28455752	28614197	102.379	43.0798	-1.08764	2.4091e-05
PSME3	ENSG00000131467	17	42824385	42843758	1001.26	1564.17	0.619931	2.4091e-05
DHX29	ENSG00000067248	5	55256245	55307722	272.121	399.274	0.534815	2.41524e-05
EIF2S3	ENSG00000130741	X	24054716	24077971	2344.68	3705.52	0.634724	2.41524e-05
SCAMP1	ENSG00000085365	5	78360583	78479071	156.225	240.506	0.599538	2.4158e-05
LSMEM1	ENSG00000181016	7	112480853	112491062	36.1449	11.9203	-1.28623	2.4158e-05
ZFP64	ENSG00000020256	20	52051663	52204308	119.406	195.811	0.677202	2.41703e-05
ATP13A2	ENSG00000159363	1	16985958	17011928	381.203	559.85	0.53815	2.42218e-05
RRM1	ENSG00000167325	11	4094707	4138876	1344.18	2444.19	0.806978	2.42218e-05
BPTF	ENSG00000171634	17	67825524	67984378	874.247	1192.09	0.439277	2.43965e-05
UTP25	ENSG00000117597	1	209828007	209857565	246.862	368.618	0.560651	2.45312e-05
SCAF11	ENSG00000139218	12	45919131	45992120	789.933	1103.11	0.470943	2.46681e-05
PAGR1	ENSG00000280789	16	29815952	29820117	570.633	401.709	-0.493672	2.46681e-05
MT-RNR2	ENSG00000210082	MT	1671	3229	240665	82695.2	-1.26353	2.46681e-05
TGFBRAP1	ENSG00000135966	2	105264391	105330034	308.988	437.695	0.489573	2.46758e-05
AC055822.1	ENSG00000272155	8	65714334	65714778	40.6915	16.794	-1.10968	2.47204e-05
CDC40	ENSG00000168438	6	110180141	110254275	161.02	242.659	0.568771	2.48129e-05
SMC5	ENSG00000198887	9	70258962	70354888	272.646	416.06	0.588086	2.48778e-05
AC140134.1	ENSG00000179978	5	70094659	70128434	127.67	51.1932	-1.13254	2.50785e-05
PALM3	ENSG00000187867	19	14053365	14059159	485.114	261.097	-0.830817	2.51603e-05
IMPACT	ENSG00000154059	18	24426616	24453535	238.572	351.762	0.542193	2.51633e-05
SIRT7	ENSG00000187531	17	81911939	81921323	392.47	252.893	-0.609855	2.52844e-05
ADCY3	ENSG00000138031	2	24819169	24919839	191.506	323.101	0.713489	2.53329e-05
NEK1	ENSG00000137601	4	169392857	169612629	74.9834	119.709	0.645755	2.53329e-05
GOSR1	ENSG00000108587	17	30477362	30527592	428.79	566.486	0.395285	2.54158e-05
SNRNP200	ENSG00000144028	2	96274336	96305515	2667.6	3628.63	0.435986	2.54312e-05
RAB23	ENSG00000112210	6	57186992	57222314	86.6058	152.652	0.766902	2.54356e-05
SLC39A14	ENSG00000104635	8	22367249	22434129	188.477	276.675	0.539634	2.54366e-05
SUCLG2	ENSG00000172340	3	67360460	67654614	679.906	1060.38	0.617018	2.54986e-05
ARGLU1	ENSG00000134884	13	106541673	106568164	645.883	422.913	-0.589739	2.55327e-05
CUL2	ENSG00000108094	10	35008551	35090642	374.212	527.403	0.482711	2.60887e-05
DYNC1I2	ENSG00000077380	2	171687409	171748420	452.585	684.693	0.576194	2.65302e-05
CAPN7	ENSG00000131375	3	15206152	15252918	317.753	478.511	0.56919	2.65302e-05
SGMS1	ENSG00000198964	10	50305586	50625163	116.749	188.093	0.655965	2.65302e-05
ZNF551	ENSG00000204519	19	57681969	57717301	29.4647	62.1006	0.962561	2.66977e-05
NLRP1	ENSG00000091592	17	5499427	5619424	67.0977	21.9306	-1.29542	2.67674e-05
BX255925.3	ENSG00000284976	9	137217452	137219361	549.591	353.175	-0.613704	2.6787e-05
GNG5	ENSG00000174021	1	84498325	84506565	3753.66	2586.59	-0.523177	2.69114e-05
AFG3L2	ENSG00000141385	18	12328944	12377314	472.749	782.71	0.692131	2.70318e-05
R3HDM1	ENSG00000048991	2	135531455	135725270	345.383	503.531	0.527693	2.70691e-05
RASA1	ENSG00000145715	5	87267888	87391931	131.232	202.35	0.597277	2.71747e-05
OXA1L	ENSG00000155463	14	22766522	22773041	2689.19	2019.23	-0.406674	2.73531e-05
ZNF511	ENSG00000198546	10	133308475	133313162	260.238	182.938	-0.497327	2.73919e-05
ZNF595	ENSG00000272602	4	53285	88211	238.251	371.886	0.616429	2.77792e-05
CHAF1B	ENSG00000159259	21	36385378	36419015	257.678	371.101	0.509288	2.78388e-05
BAZ1B	ENSG00000009954	7	73440398	73522278	949.094	1293.35	0.439115	2.80147e-05
POLA2	ENSG00000014138	11	65261762	65305589	277.447	400.721	0.515796	2.80147e-05
SCNN1D	ENSG00000162572	1	1280436	1292029	44.6354	15.8919	-1.2277	2.81775e-05
EPS8L1	ENSG00000131037	19	55072020	55087923	1047.6	629.689	-0.698511	2.81775e-05
UHRF1BP1L	ENSG00000111647	12	100028455	100142848	356.329	556.946	0.618971	2.84825e-05
PPP2R1B	ENSG00000137713	11	111726908	111766427	283.886	402.091	0.488562	2.84829e-05
MAGIX	ENSG00000269313	X	49162564	49168483	250.004	154.419	-0.664083	2.85278e-05
TMEM42	ENSG00000169964	3	44861869	44865670	183.194	113.249	-0.658483	2.85968e-05
RPL37	ENSG00000145592	5	40825262	40835335	14493.4	9568.42	-0.579604	2.86078e-05
TMEM167A	ENSG00000174695	5	83052846	83077863	473.499	669.962	0.487647	2.87475e-05
BOLA1	ENSG00000178096	1	149887890	149900798	175.855	100.885	-0.753129	2.89574e-05
AC095057.3	ENSG00000260296	4	40166675	40167831	34.2442	10.7569	-1.32434	2.89574e-05
DRAP1	ENSG00000175550	11	65919257	65921561	1039.17	737.986	-0.482827	2.91819e-05
RPL3P4	ENSG00000232573	14	98972879	98973301	158.711	93.1288	-0.734799	2.92151e-05
CCND1	ENSG00000110092	11	69641087	69654474	1426.04	2266.61	0.641295	2.92565e-05
CCDC124	ENSG00000007080	19	17933016	17943991	794.143	627.18	-0.338232	2.94621e-05
EFEMP2	ENSG00000172638	11	65866441	65873592	177.474	80.1168	-1.01833	2.95708e-05
MRPS15	ENSG00000116898	1	36455718	36464437	1879.49	1178.79	-0.645507	3.00282e-05
NAA15	ENSG00000164134	4	139301455	139420033	706.805	1065.4	0.573036	3.00282e-05
FAM102B	ENSG00000162636	1	108560089	108644900	179.179	271.082	0.575899	3.00655e-05
USP46	ENSG00000109189	4	52590972	52659335	189.588	291.281	0.594029	3.01497e-05
LINC01578	ENSG00000272888	15	92882707	92899701	957.573	637.217	-0.568736	3.01504e-05
NIPA2	ENSG00000140157	15	22838641	22868384	325.446	478.502	0.53861	3.03149e-05
SUN2	ENSG00000100242	22	38734725	38794143	541.672	982.47	0.8025	3.03149e-05
LINC00894	ENSG00000235703	X	149938628	150224580	32.2916	9.20028	-1.38154	3.03352e-05
ATP5MD	ENSG00000173915	10	103389041	103396492	2009.92	1300.42	-0.605653	3.03821e-05
ASMTL-AS1	ENSG00000236017	X	1401769	1414028	38.7941	10.0977	-1.42838	3.04866e-05
JADE2	ENSG00000043143	5	134524312	134583230	181.002	274.736	0.580095	3.05718e-05
RGL3	ENSG00000205517	19	11384341	11419342	620.674	234.389	-1.18341	3.07004e-05
STAU2	ENSG00000040341	8	73420369	73747708	857.336	1188.36	0.461871	3.08472e-05
TMED10	ENSG00000170348	14	75131470	75176631	816.342	1121.99	0.449158	3.09279e-05
LDLR	ENSG00000130164	19	11089362	11133816	464.452	637.516	0.447631	3.09643e-05
TYW1	ENSG00000198874	7	66995173	67239519	218.915	316.566	0.51757	3.09666e-05
WASHC1	ENSG00000181404	9	14521	73865	238.779	117.088	-0.932032	3.09718e-05
AC010655.4	ENSG00000273184	7	128455840	128493859	15.7598	46.1236	1.25845	3.10136e-05
SPIN2A	ENSG00000147059	X	57134530	57137625	63.1282	19.3844	-1.3348	3.10136e-05
NDUFA6	ENSG00000184983	22	42085525	42090955	1228.19	852.363	-0.513816	3.10942e-05
CDK14	ENSG00000058091	7	90466424	91210590	101.176	168.822	0.700362	3.10944e-05
PLPP5	ENSG00000147535	8	38263130	38269243	1005.02	739.054	-0.434717	3.10944e-05
CADPS2	ENSG00000081803	7	122318425	122886759	245.738	383.916	0.62018	3.1173e-05
SKP2	ENSG00000145604	5	36151989	36184319	470.179	757.619	0.658342	3.15296e-05
PTPN11	ENSG00000179295	12	112418351	112509913	909.218	1466.72	0.66035	3.17934e-05
RNASEH2C	ENSG00000172922	11	65714005	65720947	338.467	241.86	-0.472934	3.18312e-05
ENO2	ENSG00000111674	12	6913745	6923698	972.167	614.029	-0.635748	3.20039e-05
SIN3B	ENSG00000127511	19	16829400	16880353	1162.79	697.896	-0.699822	3.20039e-05
ICMT	ENSG00000116237	1	6221193	6235972	324.983	474.383	0.529591	3.204e-05
SSR4	ENSG00000180879	X	153793516	153798505	3025.75	2110.97	-0.506611	3.21233e-05
ZW10	ENSG00000086827	11	113733187	113773811	196.395	288.086	0.532828	3.2388e-05
NDC1	ENSG00000058804	1	53765460	53838860	386.465	559.494	0.519128	3.24238e-05
UBQLN2	ENSG00000188021	X	56563639	56567868	322.53	476.592	0.545502	3.26348e-05
C6orf136	ENSG00000204564	6	30647039	30653210	268.651	181.303	-0.548636	3.27013e-05
AL390719.2	ENSG00000272141	1	1169357	1170343	223.283	51.6922	-1.4761	3.28584e-05
CPSF2	ENSG00000165934	14	92121937	92172145	215.161	341.408	0.6371	3.30127e-05
NXF1	ENSG00000162231	11	62792123	62806302	765.822	513.303	-0.558346	3.31746e-05
NDUFS3	ENSG00000213619	11	47565336	47584562	911.71	679.669	-0.41661	3.35334e-05
PRPS1	ENSG00000147224	X	107628424	107651026	771.793	1166.21	0.575633	3.35486e-05
NUDT17	ENSG00000186364	1	145845629	145848953	75.2571	32.4199	-1.06448	3.41427e-05
PTDSS1	ENSG00000156471	8	96261715	96336995	1319.79	2237.67	0.721332	3.43991e-05
CHN1	ENSG00000128656	2	174799363	175005369	167.605	258.18	0.597267	3.44256e-05
IPO11	ENSG00000086200	5	62403972	62628582	97.2505	180.141	0.821303	3.44323e-05
EIF5B	ENSG00000158417	2	99337353	99401326	2904.91	2161.48	-0.418775	3.4624e-05
WDR97	ENSG00000179698	8	144107726	144118315	68.7813	22.1244	-1.29815	3.47436e-05
STT3A	ENSG00000134910	11	125591712	125625215	1022.46	1540.95	0.571729	3.48879e-05
NNT	ENSG00000112992	5	43602692	43707405	551.416	781.306	0.49066	3.5164e-05
URB2	ENSG00000135763	1	229626234	229660199	117.062	192.41	0.683621	3.53449e-05
BUB1	ENSG00000169679	2	110637698	110678114	359.525	571.233	0.639827	3.56245e-05
TP53I13	ENSG00000167543	17	29566052	29573157	329.89	225.502	-0.531866	3.58497e-05
AZIN1	ENSG00000155096	8	102826357	102893864	4037.97	6432.98	0.643856	3.58631e-05
AKAP9	ENSG00000127914	7	91940867	92110673	423.601	668.378	0.631323	3.61006e-05
TMX1	ENSG00000139921	14	51240162	51257546	325.421	542.394	0.698779	3.67221e-05
GNG12	ENSG00000172380	1	67701466	67833467	317.483	579.093	0.807798	3.68225e-05
ARCN1	ENSG00000095139	11	118572390	118603033	1432.96	1972.13	0.451038	3.68833e-05
NR2C1	ENSG00000120798	12	95020229	95073703	643.103	439.125	-0.533445	3.70404e-05
TMEM164	ENSG00000157600	X	110002631	110182734	523.323	825.327	0.630309	3.71987e-05
AC097059.1	ENSG00000226835	1	94247866	94334848	49.7254	16.2821	-1.29	3.74117e-05
TP53	ENSG00000141510	17	7661779	7687550	716.402	971.02	0.429821	3.74117e-05
C9orf116	ENSG00000160345	9	135495181	135501734	307.596	212.488	-0.520552	3.76651e-05
NUP58	ENSG00000139496	13	25301524	25349800	287.292	401.72	0.470858	3.78167e-05
AC004982.2	ENSG00000272894	7	7552462	7566996	28.3095	9.59623	-1.26044	3.78896e-05
NDUFS8	ENSG00000110717	11	68030617	68036644	788.88	600.889	-0.386594	3.78896e-05
STARD7	ENSG00000084090	2	96184859	96208825	1260.9	2091.47	0.693818	3.78974e-05
ANAPC4	ENSG00000053900	4	25377213	25418498	430.431	300.399	-0.504035	3.78974e-05
INTS5	ENSG00000185085	11	62646848	62653302	137.332	223.059	0.667027	3.81016e-05
MARCH9	ENSG00000139266	12	57755098	57760407	365.217	241.191	-0.575419	3.84504e-05
PLS1	ENSG00000120756	3	142596387	142713664	193.882	374.589	0.873699	3.8537e-05
LAMP2	ENSG00000005893	X	120427827	120469365	1320	2039.16	0.604298	3.85811e-05
ARHGAP40	ENSG00000124143	20	38601934	38651035	294.447	90.9333	-1.32438	3.89055e-05
POLE	ENSG00000177084	12	132623753	132687365	1763.05	995.667	-0.773076	3.89885e-05
ICA1	ENSG00000003147	7	8113184	8262687	544.873	373.698	-0.527745	3.90988e-05
RBBP8	ENSG00000101773	18	22798261	23026488	235.923	405.328	0.73559	3.9212e-05
NUDCD3	ENSG00000015676	7	44379121	44490880	668.539	879.959	0.390109	3.92938e-05
RBM44	ENSG00000177483	2	237798389	237842808	24.6572	7.04825	-1.3745	3.93182e-05
SENP2	ENSG00000163904	3	185582496	185633551	455.077	645.207	0.49053	3.95478e-05
CHD4	ENSG00000111642	12	6570082	6614524	1425.1	1950.34	0.443987	3.96234e-05
SBK2	ENSG00000187550	19	55529733	55537089	14.1675	35.0361	1.12014	3.9804e-05
SERINC1	ENSG00000111897	6	122443354	122471822	607.62	892.677	0.537956	3.98379e-05
FKBP5	ENSG00000096060	6	35573585	35728583	416.924	695.672	0.699882	4.00508e-05
RTL6	ENSG00000188636	22	44492572	44498298	203.861	377.566	0.824309	4.00866e-05
PILRB	ENSG00000121716	7	100352176	100367733	658.072	186.508	-1.37405	4.01748e-05
PHYKPL	ENSG00000175309	5	178208497	178232791	135.98	76.901	-0.768051	4.02794e-05
PIF1	ENSG00000140451	15	64815632	64825668	107.445	50.5372	-0.975028	4.05156e-05
MORF4L1P1	ENSG00000218283	1	220253570	220254536	76.0187	164.596	0.99058	4.06474e-05
KIFC2	ENSG00000167702	8	144466043	144474202	2021.99	787.517	-1.15255	4.06474e-05
RAD51-AS1	ENSG00000245849	15	40686243	40695107	47.979	16.5962	-1.24092	4.06474e-05
PPP5C	ENSG00000011485	19	46346994	46392981	556.846	745.966	0.413536	4.07246e-05
FYTTD1	ENSG00000122068	3	197737179	197787596	650.011	1029.75	0.635676	4.07538e-05
AC027290.2	ENSG00000280138	12	122870059	122888720	38.996	14.2395	-1.19646	4.07538e-05
AC091057.1	ENSG00000187951	15	30658717	30772993	123.245	70.0881	-0.761061	4.10459e-05
NRAS	ENSG00000213281	1	114704469	114716894	270.602	445.507	0.682417	4.10642e-05
AC040160.1	ENSG00000262691	16	67261108	67263784	58.1097	28.8194	-0.918599	4.10642e-05
AC015961.2	ENSG00000267707	18	37243776	37247506	30.7672	5.70149	-1.54572	4.10642e-05
HPS3	ENSG00000163755	3	149129584	149173732	283.253	458.566	0.662723	4.10715e-05
EGFL8	ENSG00000241404	6	32164583	32168281	104.698	40.3212	-1.15835	4.14789e-05
N4BP2L2-IT2	ENSG00000281026	13	32504506	32509395	31.7096	9.80706	-1.31888	4.15667e-05
FAM168A	ENSG00000054965	11	73400487	73598189	503.786	666.477	0.399132	4.19687e-05
MAPK15	ENSG00000181085	8	143716259	143722458	1027.03	349.96	-1.25625	4.20075e-05
ABHD11	ENSG00000106077	7	73736094	73738867	2141.42	1325.39	-0.660939	4.21584e-05
RAB35	ENSG00000111737	12	120095095	120117502	423.299	683.094	0.658414	4.27222e-05
MZF1	ENSG00000099326	19	58561931	58573575	272.205	131.294	-0.946751	4.27222e-05
RBFOX2	ENSG00000100320	22	35738736	36028425	149.934	236.331	0.625115	4.27222e-05
POLR2I	ENSG00000105258	19	36113710	36115346	333.069	240.453	-0.461961	4.30516e-05
C5orf24	ENSG00000181904	5	134845680	134859737	117.025	209.569	0.78236	4.30742e-05
TOP2B	ENSG00000077097	3	25597905	25664907	1513.09	2105.39	0.466202	4.31327e-05
AC084018.2	ENSG00000274292	12	121800797	121803403	58.0933	24.4214	-1.07883	4.33185e-05
CATSPERG	ENSG00000099338	19	38335775	38370943	49.8709	16.514	-1.27277	4.3553e-05
PLXNB1	ENSG00000164050	3	48403854	48430051	3080.26	1488.03	-0.94719	4.35858e-05
EPS8L2	ENSG00000177106	11	694438	727727	2908	1778.64	-0.675723	4.38353e-05
TCIRG1	ENSG00000110719	11	68039016	68050895	785.403	410.849	-0.860217	4.38744e-05
DDB1	ENSG00000167986	11	61299451	61342596	1696.41	2489.18	0.536651	4.39377e-05
ARRDC1	ENSG00000197070	9	137605654	137615360	2007.24	1112.73	-0.794327	4.42081e-05
SNURF	ENSG00000273173	15	24954986	24977850	4.33216	18.8051	1.49776	4.43973e-05
CDK10	ENSG00000185324	16	89680737	89696364	484.968	274.726	-0.767959	4.45214e-05
ZNF710-AS1	ENSG00000259291	15	90074512	90082207	216.377	125.682	-0.736615	4.46096e-05
PPIP5K2	ENSG00000145725	5	103120149	103212799	139.246	206.862	0.551236	4.46395e-05
PIM3	ENSG00000198355	22	49960513	49964080	904.954	654.056	-0.457418	4.46487e-05
HSPA4L	ENSG00000164070	4	127781821	127840733	269.16	456.798	0.720581	4.48677e-05
MAP3K20	ENSG00000091436	2	173075435	173268010	195.21	283.761	0.52524	4.48689e-05
DDX18	ENSG00000088205	2	117814650	117832379	365.61	537.154	0.538982	4.49217e-05
NACC1	ENSG00000160877	19	13118103	13141141	629.912	839.621	0.408722	4.50991e-05
PSAP	ENSG00000197746	10	71816298	71851375	1816.93	2877.27	0.635373	4.55388e-05
MIR205HG	ENSG00000230937	1	209428820	209432838	65.1649	27.206	-1.08333	4.58677e-05
ZRSR2	ENSG00000169249	X	15790472	15823260	237.579	152.514	-0.612688	4.58677e-05
LRPPRC	ENSG00000138095	2	43886508	43996005	1504.79	2312.46	0.597064	4.62025e-05
SNX4	ENSG00000114520	3	125446644	125520197	249.608	426.367	0.727952	4.62482e-05
AC005162.3	ENSG00000272568	7	28979967	29013367	91.7563	47.9967	-0.857128	4.65044e-05
TTC6	ENSG00000139865	14	37595847	38041442	694.857	274.759	-1.13673	4.66032e-05
IL11RA	ENSG00000137070	9	34650702	34661892	87.6926	38.5792	-1.0375	4.71757e-05
UBLCP1	ENSG00000164332	5	159263081	159286040	94.6637	165.153	0.749684	4.73811e-05
AL513548.1	ENSG00000261584	6	26686241	26687964	44.4985	15.6611	-1.2267	4.7657e-05
AL591895.1	ENSG00000242861	1	225840883	225846522	23.1878	4.74828	-1.51349	4.78655e-05
BAALC-AS1	ENSG00000247081	8	103156990	103298772	41.3815	75.2394	0.797579	4.78655e-05
UBE2G1	ENSG00000132388	17	4269259	4366628	526.698	724.046	0.448465	4.79571e-05
TNFRSF10A	ENSG00000104689	8	23190452	23225126	52.8485	91.0741	0.734032	4.83106e-05
WDR76	ENSG00000092470	15	43826963	43868419	163.165	268.645	0.681846	4.83106e-05
C6orf89	ENSG00000198663	6	36871870	36928964	381.606	570.393	0.559466	4.84224e-05
ASCL2	ENSG00000183734	11	2268495	2270952	354.267	221.233	-0.6484	4.85991e-05
AC009065.4	ENSG00000260778	16	2268155	2273418	36.2654	13.2263	-1.19863	4.88822e-05
ATAD2	ENSG00000156802	8	123319850	123416350	1721.21	2577.95	0.564049	4.91998e-05
PES1	ENSG00000100029	22	30576625	30607083	685.3	1016.36	0.549857	4.92038e-05
RAB27B	ENSG00000041353	18	54717860	54895516	64.125	123.426	0.862785	4.96292e-05
SUSD5	ENSG00000173705	3	33150042	33219215	250.548	388.67	0.60855	4.97348e-05
PARPBP	ENSG00000185480	12	102120185	102197520	201.796	313.8	0.60985	4.98132e-05
FBXO21	ENSG00000135108	12	117141988	117190531	490.464	676.303	0.455087	4.98204e-05
BCAS3	ENSG00000141376	17	60677453	61392838	221.732	334.372	0.569347	4.98204e-05
AF111169.1	ENSG00000258610	14	76778952	76782249	21.024	4.94516	-1.45733	5.01324e-05
RBL2	ENSG00000103479	16	53433977	53491649	369.582	500.744	0.429645	5.04367e-05
HACD2	ENSG00000206527	3	123490820	123585185	703.647	1041.41	0.547489	5.05279e-05
PPP2R2D	ENSG00000175470	10	131900644	131959834	354.903	259.227	-0.444937	5.05279e-05
SHCBP1	ENSG00000171241	16	46580554	46621626	128.719	227.856	0.768706	5.08894e-05
TROVE2	ENSG00000116747	1	193059422	193091777	248.98	389.272	0.617409	5.0984e-05
DNAH1	ENSG00000114841	3	52316319	52400491	237.897	101.458	-1.06646	5.10037e-05
USP7	ENSG00000187555	16	8892094	8964514	1612.71	2043.47	0.337277	5.12627e-05
FRK	ENSG00000111816	6	115931149	116060758	98.7716	183.824	0.827945	5.14828e-05
ABCB7	ENSG00000131269	X	75051554	75156732	89.413	145.257	0.661455	5.14828e-05
UBR7	ENSG00000012963	14	93207056	93229215	261.92	361.238	0.452548	5.15279e-05
STRC	ENSG00000242866	15	43599563	43618800	34.2358	9.34188	-1.38456	5.15279e-05
RBBP5	ENSG00000117222	1	205086142	205122015	142.383	213.22	0.563055	5.17889e-05
TRIP12	ENSG00000153827	2	229763838	229923239	825.388	1213.04	0.538182	5.21338e-05
TMEM44	ENSG00000145014	3	194587673	194633689	99.9213	52.5005	-0.850372	5.21864e-05
ZNF202	ENSG00000166261	11	123724177	123741675	157.959	99.4748	-0.635447	5.22102e-05
ERCC5	ENSG00000134899	13	102807146	102876001	717.994	459.615	-0.616756	5.24242e-05
STAT1	ENSG00000115415	2	190964358	191020960	2571.87	5208.39	0.922277	5.25083e-05
SLC35B2	ENSG00000157593	6	44254096	44257890	384.298	602.837	0.621645	5.25512e-05
ZNF518A	ENSG00000177853	10	96129715	96205288	616.266	333.746	-0.819457	5.25708e-05
C8orf44	ENSG00000213865	8	66667615	66685564	83.8608	44.918	-0.827102	5.2988e-05
DNAJC19	ENSG00000205981	3	180983709	180989774	587.207	366.511	-0.649731	5.30727e-05
FLNA	ENSG00000196924	X	154348524	154374638	3329.41	5993.03	0.79094	5.37351e-05
RGPD6	ENSG00000183054	2	110513812	110577185	523.323	295.238	-0.771597	5.39402e-05
VPS26C	ENSG00000157538	21	37223420	37267919	436.591	664.346	0.58225	5.39402e-05
SMG7	ENSG00000116698	1	183472216	183598246	1210.37	1478.52	0.286507	5.41078e-05
MST1	ENSG00000173531	3	49683947	49689501	310.762	107.201	-1.24024	5.41078e-05
MPP7	ENSG00000150054	10	28050993	28334486	387.812	600.734	0.605608	5.42104e-05
RAB5C	ENSG00000108774	17	42124976	42155044	679.329	1082.71	0.643426	5.45546e-05
CAPZA2	ENSG00000198898	7	116811070	116922049	198.89	510.511	1.14562	5.47461e-05
SUZ12P1	ENSG00000264538	17	30709299	30790908	127.604	76.0499	-0.708404	5.50766e-05
SLC35F5	ENSG00000115084	2	113705011	113756823	318.928	450.607	0.485491	5.51787e-05
Z84485.1	ENSG00000246982	6	36146698	36197205	24.2379	7.77671	-1.28575	5.53491e-05
ALPK1	ENSG00000073331	4	112285509	112442620	241.082	148.876	-0.661223	5.5522e-05
UXT	ENSG00000126756	X	47651798	47659161	675.034	477.393	-0.488572	5.59537e-05
SURF2	ENSG00000148291	9	133356552	133361169	327.364	235.48	-0.466663	5.64073e-05
RABL2A	ENSG00000144134	2	113627229	113643396	135.158	81.6848	-0.689574	5.64523e-05
SEMA3C	ENSG00000075223	7	80742538	80922359	47.5427	100.171	0.9603	5.65679e-05
UBA1	ENSG00000130985	X	47190861	47215128	4184.44	5476.96	0.382604	5.67562e-05
MFAP1	ENSG00000140259	15	43804492	43824802	249.976	386.032	0.600385	5.68672e-05
NPTN	ENSG00000156642	15	73560014	73634134	1012.69	1770.05	0.755972	5.69585e-05
OR2A9P	ENSG00000228960	7	144294480	144300934	55.4951	17.3257	-1.30388	5.70776e-05
AL132780.3	ENSG00000259132	14	22946270	22982258	199.414	47.6276	-1.43824	5.71878e-05
SNX18	ENSG00000178996	5	54517759	54546585	122.616	198.476	0.657339	5.72389e-05
MIF	ENSG00000240972	22	23894004	23895227	18448.5	11739.8	-0.625285	5.73302e-05
AGPS	ENSG00000018510	2	177392644	177559299	492.465	776.513	0.628971	5.75223e-05
RNF38	ENSG00000137075	9	36336396	36487548	174.708	271.169	0.607282	5.75389e-05
NDUFA12	ENSG00000184752	12	94897055	95003770	1580.52	1089.99	-0.521089	5.78707e-05
NUBPL	ENSG00000151413	14	31489956	31861224	176.193	254.867	0.514404	5.78707e-05
MPV17	ENSG00000115204	2	27309492	27325680	556.338	341.481	-0.669954	5.80974e-05
RBX1	ENSG00000100387	22	40951347	40973309	763.515	497.728	-0.594347	5.82858e-05
DLAT	ENSG00000150768	11	112024814	112064390	316.022	531.324	0.707851	5.86219e-05
GSTT2B	ENSG00000133433	22	23957414	23961186	354.513	225.389	-0.625144	5.89851e-05
EXOSC1	ENSG00000171311	10	97436142	97446017	432.718	311.62	-0.463429	5.89882e-05
ZNF211	ENSG00000121417	19	57630395	57642779	180.02	103.093	-0.751081	5.90172e-05
GOLGA4	ENSG00000144674	3	37243177	37366751	1550.52	2119.92	0.441893	5.98813e-05
COLQ	ENSG00000206561	3	15450133	15521751	40.5959	11.5996	-1.35323	5.9916e-05
KIF3B	ENSG00000101350	20	32277664	32335011	508.902	696.55	0.442766	6.07464e-05
USP9X	ENSG00000124486	X	41085635	41236579	1503.52	1919.29	0.347538	6.12935e-05
PLXNA3	ENSG00000130827	X	154458281	154477779	1323.77	691.4	-0.859679	6.14486e-05
TRIM45	ENSG00000134253	1	117111060	117122587	245.886	132.559	-0.822509	6.18311e-05
CLIP1	ENSG00000130779	12	122271432	122422632	640.891	898.085	0.475959	6.23214e-05
EVI5	ENSG00000067208	1	92508696	92792404	54.2222	98.0156	0.789827	6.25338e-05
PQBP1	ENSG00000102103	X	48897912	48903143	1322.72	923.528	-0.504329	6.28263e-05
FTO	ENSG00000140718	16	53701692	54158512	248.749	330.57	0.405115	6.28263e-05
AC092647.5	ENSG00000249773	7	55887277	55955239	36.3675	9.22914	-1.41142	6.29859e-05
AP001273.1	ENSG00000279696	11	93726654	93729805	25.3919	8.90149	-1.22266	6.29859e-05
ATAD3C	ENSG00000215915	1	1449689	1470158	41.2404	15.5952	-1.16154	6.3001e-05
CSRNP2	ENSG00000110925	12	51061205	51083664	525.541	355.776	-0.54362	6.33868e-05
LINC00173	ENSG00000196668	12	116533422	116536518	43.3251	14.555	-1.24878	6.39411e-05
HIGD2A	ENSG00000146066	5	176388747	176389771	410.895	277.376	-0.549056	6.41391e-05
CDK2AP2	ENSG00000167797	11	67506497	67508649	342.727	219.222	-0.617346	6.4148e-05
MYORG	ENSG00000164976	9	34366670	34376853	218.103	336.781	0.600013	6.42624e-05
BPNT1	ENSG00000162813	1	220057482	220090462	398.63	563.222	0.485102	6.45161e-05
AC110619.1	ENSG00000218416	2	240449315	240456714	106.911	48.957	-0.992599	6.47193e-05
CAMTA2	ENSG00000108509	17	4967992	4987652	566.006	322.671	-0.758495	6.51757e-05
ASB8	ENSG00000177981	12	48147788	48181213	347.119	455.4	0.385395	6.54567e-05
OCEL1	ENSG00000099330	19	17226204	17229219	331.928	228.276	-0.523866	6.5549e-05
ZNF579	ENSG00000218891	19	55576770	55580845	206.684	131.441	-0.620331	6.57667e-05
FRG1BP	ENSG00000149531	20	30377372	30399257	25.1997	51.2385	0.920949	6.61491e-05
CLCN6	ENSG00000011021	1	11806096	11848079	194.571	113.72	-0.726743	6.63356e-05
UBR1	ENSG00000159459	15	42942897	43106113	164.413	264.269	0.65246	6.63911e-05
PRSS53	ENSG00000151006	16	31083425	31089628	75.0069	24.5945	-1.26623	6.63911e-05
ZNF682	ENSG00000197124	19	19997058	20039506	332.678	120.17	-1.20181	6.63911e-05
AKIRIN1	ENSG00000174574	1	38991223	39006059	425.133	685.283	0.655317	6.68725e-05
VPS13C	ENSG00000129003	15	61852389	62060473	168.984	264.76	0.619258	6.68725e-05
RPL35	ENSG00000136942	9	124857880	124861981	11799.7	7357.43	-0.650502	6.72622e-05
SLC6A10P	ENSG00000214617	16	32877469	32885501	348.672	126.169	-1.19978	6.72622e-05
NCAM2	ENSG00000154654	21	20998315	21543329	113.69	216.211	0.849598	6.74435e-05
ZFHX2-AS1	ENSG00000157306	14	23511760	23560778	160.601	64.5124	-1.11332	6.7499e-05
AC004233.2	ENSG00000270168	16	2988256	3002016	377.331	105.985	-1.35878	6.75237e-05
DHX15	ENSG00000109606	4	24517441	24584550	1730.51	2325.97	0.418306	6.76197e-05
VPS41	ENSG00000006715	7	38722963	38932394	366.392	494.856	0.425781	6.76197e-05
AC007066.2	ENSG00000261094	9	122937623	122940333	36.4926	15.1439	-1.08289	6.76197e-05
PCAT6	ENSG00000228288	1	202810954	202812156	78.1582	33.4898	-1.05428	6.79604e-05
TJP2	ENSG00000119139	9	69121264	69274615	619.478	844.866	0.438054	6.79604e-05
NACA	ENSG00000196531	12	56712428	56731628	12288.8	8572.12	-0.505596	6.81309e-05
AP000295.1	ENSG00000249624	21	33229901	33297160	5.04415	25.4944	1.5071	6.83632e-05
CD82	ENSG00000085117	11	44564427	44620363	43.3764	94.8042	0.993659	6.86853e-05
HDAC7	ENSG00000061273	12	47782722	47833132	851.413	536.652	-0.636003	6.9346e-05
GNB4	ENSG00000114450	3	179396089	179451590	279.826	433.176	0.605333	6.96269e-05
MCEE	ENSG00000124370	2	71109684	71130239	200.112	129.206	-0.609599	6.97702e-05
CHMP3	ENSG00000115561	2	86503431	86563479	771.766	1176.5	0.584784	6.98561e-05
AL157387.1	ENSG00000234918	10	37240887	37242049	62.0021	16.9509	-1.37	7.00011e-05
CNNM3	ENSG00000168763	2	96816245	96833911	127.799	217.793	0.720944	7.03776e-05
DIAPH3	ENSG00000139734	13	59665583	60163987	104.19	188.031	0.789159	7.04127e-05
TTC37	ENSG00000198677	5	95461755	95555007	493.602	636.843	0.362338	7.08775e-05
CHSY1	ENSG00000131873	15	101175723	101251932	80.1061	142.74	0.775586	7.14352e-05
AC118549.1	ENSG00000036549	1	77562416	77683419	434.966	580.416	0.408079	7.16845e-05
DDIT3	ENSG00000175197	12	57516588	57521737	731.791	495.758	-0.543727	7.16845e-05
ABCA7	ENSG00000064687	19	1040101	1065572	419.971	246.697	-0.722308	7.21738e-05
PTPRK	ENSG00000152894	6	127968779	128520674	319.692	512.68	0.649325	7.23596e-05
SUN1	ENSG00000164828	7	816615	896435	1528.1	1059.14	-0.513263	7.26641e-05
KPNA3	ENSG00000102753	13	49699307	49792921	240.721	369.044	0.590428	7.26641e-05
DHX8	ENSG00000067596	17	43483865	43610338	287.715	417.167	0.521316	7.26641e-05
RAB13	ENSG00000143545	1	153981617	153986358	1638.53	1208.58	-0.430315	7.3476e-05
ZNF37BP	ENSG00000234420	10	42513510	42552822	206.088	117.638	-0.753959	7.35016e-05
TUBGCP6	ENSG00000128159	22	50217689	50244992	642.22	327.808	-0.882721	7.35016e-05
SLC39A13	ENSG00000165915	11	47407132	47416501	313.887	203.059	-0.601816	7.36295e-05
AC125611.3	ENSG00000258232	12	49265156	49273306	862.537	342.76	-1.12424	7.36566e-05
NMT1	ENSG00000136448	17	45051610	45109016	1186.31	1462.97	0.298895	7.36566e-05
OVCA2	ENSG00000262664	17	2041936	2043430	412.704	282.79	-0.529639	7.38542e-05
VAPB	ENSG00000124164	20	58389122	58451101	909.588	1223.44	0.418554	7.46384e-05
HOXB3	ENSG00000120093	17	48548870	48604912	792.354	327.364	-1.09005	7.47626e-05
IVNS1ABP	ENSG00000116679	1	185296388	185317329	823.491	638.433	-0.360638	7.5052e-05
SLC39A9	ENSG00000029364	14	69398015	69462388	683.958	910.196	0.403708	7.56205e-05
MAFK	ENSG00000198517	7	1530714	1543043	510.212	325.056	-0.620963	7.62696e-05
MINCR	ENSG00000253716	8	143280161	143281690	57.6977	28.1465	-0.924609	7.64461e-05
AGER	ENSG00000204305	6	32180968	32184324	76.4225	23.0672	-1.31359	7.66146e-05
ARMC1	ENSG00000104442	8	65602456	65634217	744.915	1133.64	0.582829	7.67386e-05
INO80E	ENSG00000169592	16	29995294	30005793	695.287	504.02	-0.452992	7.68674e-05
TSPAN5	ENSG00000168785	4	98470367	98658629	104.541	168.255	0.653225	7.71178e-05
HNRNPR	ENSG00000125944	1	23303771	23344336	789.48	1394.08	0.766393	7.71306e-05
PIDD1	ENSG00000177595	11	799179	809753	515.612	260.661	-0.892748	7.72855e-05
COL9A3	ENSG00000092758	20	62816244	62841159	393.996	289.556	-0.433246	7.74931e-05
MST1P2	ENSG00000186301	1	16645622	16650289	44.0693	14.6322	-1.25559	7.75236e-05
ATG9A	ENSG00000198925	2	219219380	219229717	442.384	596.003	0.421238	7.75996e-05
RNF139	ENSG00000170881	8	124474738	124487914	1260.31	1691.52	0.416722	7.78506e-05
INCENP	ENSG00000149503	11	62123973	62153163	95.876	169.763	0.771728	7.78506e-05
FAM229A	ENSG00000225828	1	32361270	32364278	86.3713	37.2971	-1.04709	7.78909e-05
ZMAT1	ENSG00000166432	X	101882288	101932031	441.519	120.916	-1.36485	7.88238e-05
SEC23IP	ENSG00000107651	10	119892711	119944658	335.065	447.581	0.40972	7.89526e-05
PJA2	ENSG00000198961	5	109334709	109409994	277.774	476.59	0.730792	7.91044e-05
XPO6	ENSG00000169180	16	28097979	28211920	780.707	979.756	0.32386	7.91044e-05
PRRG4	ENSG00000135378	11	32829943	32858123	106.43	157.944	0.549838	7.97888e-05
AC090772.4	ENSG00000279332	18	24135468	24135829	22.1728	6.348	-1.35002	7.97916e-05
AP003108.2	ENSG00000256591	11	61429220	61485822	48.1049	92.3791	0.853044	7.99744e-05
CBX2	ENSG00000173894	17	79778132	79787983	766.551	1047.28	0.440871	7.99744e-05
RNASEH2A	ENSG00000104889	19	12806556	12815201	148.048	279.068	0.838636	7.99744e-05
USP3-AS1	ENSG00000259248	15	63544247	63601589	41.9951	13.12	-1.29264	8.03513e-05
CNOT6L	ENSG00000138767	4	77713387	77819615	356.42	495.737	0.463825	8.04664e-05
SPCS3	ENSG00000129128	4	176319964	176332245	687.322	901.371	0.383429	8.05135e-05
ITPR2	ENSG00000123104	12	26336515	26833198	167.79	252.121	0.565438	8.06704e-05
COQ10A	ENSG00000135469	12	56266858	56270966	246.947	164.03	-0.56672	8.07543e-05
RPL7L1	ENSG00000146223	6	42879618	42889925	1231.06	1578.6	0.353294	8.08766e-05
URI1	ENSG00000105176	19	29923644	30016608	632.808	924.538	0.52885	8.10426e-05
CYFIP1	ENSG00000273749	15	22867052	22981063	556.848	795.766	0.500493	8.12527e-05
LINC01977	ENSG00000262772	17	79823452	79827704	269.334	85.973	-1.28014	8.14939e-05
LMF1	ENSG00000103227	16	853634	981318	191.643	124.828	-0.592598	8.23098e-05
MBD6	ENSG00000166987	12	57520710	57530148	1331.35	746.172	-0.777658	8.25183e-05
ANKRD40	ENSG00000154945	17	50693190	50707924	323.643	423.194	0.378241	8.27019e-05
EFHC1	ENSG00000096093	6	52362123	52529886	277.038	172.337	-0.650655	8.29637e-05
DNAJC17	ENSG00000104129	15	40765155	40807478	243.602	164.165	-0.547238	8.36052e-05
NOL12	ENSG00000273899	22	37681673	37693478	229.987	147.325	-0.613629	8.36052e-05
ABCE1	ENSG00000164163	4	145097932	145129179	729.232	1147.58	0.625212	8.40154e-05
GCLM	ENSG00000023909	1	93885205	93909456	228.54	373.202	0.671702	8.42024e-05
TNFRSF13C	ENSG00000159958	22	41922023	41926818	58.703	19.5533	-1.2493	8.43154e-05
KCTD10	ENSG00000110906	12	109448656	109477544	635.102	815.371	0.354731	8.4762e-05
CDC20P1	ENSG00000231007	9	87011652	87013151	9.25235	27.7324	1.2493	8.48586e-05
HOXC4	ENSG00000198353	12	54016931	54056030	441.941	286.142	-0.600587	8.52566e-05
ACAA1	ENSG00000060971	3	38103129	38137242	1024.03	768.051	-0.406781	8.53137e-05
PLIN5	ENSG00000214456	19	4522531	4535224	281.937	131.491	-0.974843	8.56664e-05
AC103706.1	ENSG00000261220	8	133573183	133573861	25.5126	9.16847	-1.19869	8.58125e-05
UBE2Z	ENSG00000159202	17	48908369	48929056	952.536	1364.43	0.503213	8.58125e-05
RCC1L	ENSG00000274523	7	75027122	75074228	593.719	778.806	0.385091	8.59459e-05
AC022144.1	ENSG00000267892	19	38738284	38739863	44.1325	17.5842	-1.11229	8.60788e-05
ADHFE1	ENSG00000147576	8	66432486	66468907	34.0026	10.0125	-1.32268	8.63545e-05
BCLAF1	ENSG00000029363	6	136256627	136289851	947.552	1254.36	0.397146	8.64765e-05
GRB14	ENSG00000115290	2	164492812	164621848	2730.42	1614.9	-0.714326	8.65419e-05
ZNF664	ENSG00000179195	12	123971845	124015439	2020.74	2842.46	0.479998	8.65419e-05
MTMR6	ENSG00000139505	13	25246201	25288009	48.0465	92.5638	0.853959	8.6996e-05
FAM84B	ENSG00000168672	8	126552442	126558393	1726.71	2528.41	0.533288	8.70849e-05
PRKRIP1	ENSG00000128563	7	102363872	102426676	384.445	252.227	-0.584295	8.74134e-05
EXT1	ENSG00000182197	8	117794490	118111853	242.011	376.097	0.607693	8.76132e-05
MIR210HG	ENSG00000247095	11	565660	568457	519.787	195.01	-1.16591	8.77692e-05
CNTNAP1	ENSG00000108797	17	42682613	42699814	180.227	76.4085	-1.06175	8.81178e-05
ZNF592	ENSG00000166716	15	84748635	84806432	413.594	541.367	0.382301	8.83669e-05
HKR1	ENSG00000181666	19	37312837	37369365	333.032	219.544	-0.576212	8.83862e-05
SMARCD3	ENSG00000082014	7	151238764	151277896	94.9921	51.2235	-0.821712	8.99763e-05
TCF20	ENSG00000100207	22	42160013	42343616	239.679	322.413	0.420318	9.04824e-05
EHBP1	ENSG00000115504	2	62673851	63046487	242.768	348.829	0.507221	9.1123e-05
FAM129B	ENSG00000136830	9	127505339	127578989	1511.98	2176.55	0.510609	9.12236e-05
ERMP1	ENSG00000099219	9	5765076	5833117	741.261	1030.88	0.465034	9.1457e-05
PCMTD1	ENSG00000168300	8	51817575	51899186	1529.78	923.24	-0.689219	9.18476e-05
CYP4F29P	ENSG00000228314	21	13843133	13848364	36.8747	12.2782	-1.24639	9.23638e-05
OSBPL10	ENSG00000144645	3	31657890	32077580	146.408	294.852	0.909403	9.25351e-05
AIFM3	ENSG00000183773	22	20965108	20981360	217.123	101.831	-0.96776	9.32247e-05
MUS81	ENSG00000172732	11	65857126	65867653	330.209	231.092	-0.500049	9.38313e-05
MB	ENSG00000198125	22	35606764	35637951	393.607	287.039	-0.446627	9.38313e-05
FAM69B	ENSG00000165716	9	136712570	136724050	163.618	89.4242	-0.805322	9.42703e-05
PKD1L2	ENSG00000166473	16	81100875	81220370	93.3117	55.7857	-0.696382	9.42703e-05
TMEM185B	ENSG00000226479	2	120221278	120223408	69.7213	109.914	0.623576	9.52069e-05
S100A13	ENSG00000189171	1	153618787	153631360	1618.48	1125.08	-0.509995	9.52587e-05
CD63	ENSG00000135404	12	55725323	55729707	5263.48	3984.89	-0.394924	9.54501e-05
KCTD6	ENSG00000168301	3	58492114	58502360	166.28	117.671	-0.484783	9.56068e-05
AC022966.1	ENSG00000267601	17	78855478	78855844	77.7768	26.9987	-1.22435	9.58188e-05
RTL8A	ENSG00000203950	X	135050932	135052196	765.379	487.367	-0.621889	9.59674e-05
C5orf66-AS1	ENSG00000249082	5	135038831	135040047	233.896	143.657	-0.667029	9.60715e-05
PGD	ENSG00000142657	1	10398592	10420144	1151	1681.04	0.52899	9.63371e-05
PSMD1	ENSG00000173692	2	231056864	231172827	1522.06	2420.13	0.638024	9.70174e-05
NKX6-2	ENSG00000148826	10	132783179	132786052	22.0079	6.50195	-1.32043	9.73431e-05
CANX	ENSG00000127022	5	179678628	179730925	3744.29	5146.74	0.448601	9.76234e-05
CYTH2	ENSG00000105443	19	48469032	48482314	966.607	657.564	-0.537381	9.84654e-05
LPCAT4	ENSG00000176454	15	34358618	34367278	221.837	146.209	-0.57503	9.84886e-05
AC124944.2	ENSG00000231443	3	195937243	195938739	20.9412	3.92673	-1.49395	9.88614e-05
LCLAT1	ENSG00000172954	2	30447226	30644225	178.856	323.947	0.791039	9.98013e-05
EPRS	ENSG00000136628	1	219968601	220046658	2005.75	2994.41	0.557847	9.99583e-05
ZFPM1	ENSG00000179588	16	88453317	88537016	93.8744	53.0914	-0.763145	0.000100287
PTPN14	ENSG00000152104	1	214348696	214552449	186.306	288.486	0.605975	0.000100483
TMEM234	ENSG00000160055	1	32214472	32222359	142.524	85.5798	-0.692241	0.000100541
ZNF619	ENSG00000177873	3	40477113	40490236	41.055	73.5952	0.777319	0.000100668
AL662899.2	ENSG00000263020	6	31666102	31673546	89.784	34.1148	-1.14921	0.000101012
SF3B3	ENSG00000189091	16	70523788	70577670	1433.15	2054.61	0.505189	0.000101121
SERGEF	ENSG00000129158	11	17788048	18013162	231.471	161.643	-0.504424	0.00010143
POMT1	ENSG00000130714	9	131502902	131523806	943.675	643.02	-0.535252	0.000101592
PSMG3	ENSG00000157778	7	1567330	1571005	635.219	486.091	-0.380292	0.000101827
UBIAD1	ENSG00000120942	1	11273206	11296049	122.204	183.483	0.561472	0.000101997
POLR1A	ENSG00000068654	2	86020216	86106155	474.015	631.945	0.406129	0.000102134
CENPO	ENSG00000138092	2	24793136	24822376	284.374	402.182	0.485376	0.000102889
TNFAIP2	ENSG00000185215	14	103123442	103137439	870.212	482.973	-0.787189	0.000102889
KIAA1143	ENSG00000163807	3	44737661	44761662	478.263	623.38	0.375725	0.000103061
MYO1D	ENSG00000176658	17	32492522	32877177	723.637	1115.83	0.599216	0.000103761
ANKRD30B	ENSG00000180777	18	14728272	14852738	229.29	69.4004	-1.30227	0.000103918
ICK	ENSG00000112144	6	53001279	53061802	218.691	319.885	0.528806	0.000104596
MZT2A	ENSG00000173272	2	131464900	131492743	417.667	292.063	-0.50373	0.000104636
TBC1D9	ENSG00000109436	4	140620765	140756120	1500.86	2265.63	0.572456	0.000104827
USP10	ENSG00000103194	16	84699978	84779922	1411.38	1858.45	0.390001	0.000105516
LENG8	ENSG00000167615	19	54448887	54462037	1060.16	550.542	-0.861286	0.000105516
NR1D2	ENSG00000174738	3	23945260	23980618	278.854	424.301	0.582361	0.000105853
ERMARD	ENSG00000130023	6	169751622	169781584	258.528	145.92	-0.766645	0.000105853
FXR2	ENSG00000129245	17	7591230	7614871	314.797	488.13	0.605072	0.000106578
CASK	ENSG00000147044	X	41514934	41923645	655.022	960.893	0.535084	0.00010672
MTATP6P1	ENSG00000248527	1	633696	634376	27696.4	10953.7	-1.12024	0.000107086
FAM171B	ENSG00000144369	2	186693971	186765965	27.7484	61.8318	1.00708	0.000107086
PPP2R5D	ENSG00000112640	6	42984499	43012342	235.539	373.47	0.633993	0.000107086
BRD1	ENSG00000100425	22	49773283	49827512	387.49	250.127	-0.602758	0.000107202
IFT80	ENSG00000068885	3	160256986	160399880	361.286	205.762	-0.755635	0.000107803
OXER1	ENSG00000162881	2	42762481	42764261	44.927	20.3454	-0.993535	0.000108668
NTN1	ENSG00000065320	17	9021542	9244000	304.818	430.567	0.484872	0.000110764
SCARF2	ENSG00000244486	22	20424815	20437826	41.0097	16.7802	-1.08828	0.000110953
AL731569.1	ENSG00000227896	10	86521945	86525101	19.8625	6.03755	-1.2984	0.000111166
ITGA2	ENSG00000164171	5	52989326	53094779	34.2317	81.7016	1.07206	0.000111251
C4orf47	ENSG00000205129	4	185426249	185449826	42.3985	18.7256	-1.02216	0.000111741
RPA1	ENSG00000132383	17	1829702	1900082	660.682	986.275	0.557388	0.000111916
GTF2A1	ENSG00000165417	14	81175452	81221377	97.3566	153.028	0.62282	0.000111979
ZNF148	ENSG00000163848	3	125225561	125375354	224.747	351.499	0.616746	0.000112053
NPDC1	ENSG00000107281	9	137039470	137046203	1433.76	923.306	-0.607588	0.000112053
CLK3	ENSG00000179335	15	74598500	74645414	680.941	440.342	-0.601432	0.000112053
AC010168.2	ENSG00000261324	12	14762504	14767931	56.0244	27.6594	-0.909347	0.000112345
AC005833.1	ENSG00000255639	12	4649101	4774184	29.4784	65.1903	1.01085	0.000112346
GCC1	ENSG00000179562	7	127580618	127593611	120.063	224.004	0.823616	0.000112399
UBR3	ENSG00000144357	2	169827458	170084131	204.419	299.145	0.530588	0.00011268
MT-ND5	ENSG00000198786	MT	12337	14148	100607	31266.3	-1.28487	0.00011268
EIF4EBP2	ENSG00000148730	10	70404379	70428618	369.235	518.192	0.475109	0.000112788
RNF19B	ENSG00000116514	1	32936445	32964685	133.053	259.047	0.869915	0.000112952
NCBP1	ENSG00000136937	9	97633626	97673748	393.595	552.162	0.47477	0.000114031
RBBP9	ENSG00000089050	20	18486540	18497243	72.6949	127.082	0.744608	0.000114031
TRMT112	ENSG00000173113	11	64316460	64318084	1316.63	861.004	-0.588587	0.000114476
FAM53B	ENSG00000189319	10	124619292	124744269	236.003	316.076	0.414346	0.000114476
KLF3	ENSG00000109787	4	38664196	38701042	219.87	344.879	0.619393	0.000114612
SMIM29	ENSG00000186577	6	34246380	34249470	540.914	281.53	-0.858574	0.000115288
ZHX1-C8orf76	ENSG00000259305	8	123226189	123274284	89.1747	48.7849	-0.800506	0.000115534
GOLGA6L4	ENSG00000184206	15	84235773	84245368	52.8178	20.3968	-1.13469	0.000115534
SLC16A14	ENSG00000163053	2	230034974	230068999	119.206	176.904	0.546069	0.000116223
PTOV1	ENSG00000104960	19	49850735	49860744	1874.5	1390.76	-0.42166	0.000116223
DUSP23	ENSG00000158716	1	159780932	159782543	424.458	296.301	-0.504877	0.000116421
GRPR	ENSG00000126010	X	16123556	16153021	27.3722	64.3884	1.05539	0.000116738
AC124067.2	ENSG00000253414	8	37516410	37517021	131.503	74.169	-0.772386	0.000117048
LGALS1	ENSG00000100097	22	37675608	37679806	4143.29	2866.23	-0.515622	0.000117321
MFSD6	ENSG00000151690	2	190408355	190509205	531.004	749.937	0.483318	0.000117495
SRPK2	ENSG00000135250	7	105110704	105399308	467.728	630.506	0.422244	0.00011774
GPR107	ENSG00000148358	9	130053426	130140169	1610.31	2213.15	0.448309	0.00011787
API5	ENSG00000166181	11	43311963	43344529	839.122	1101.01	0.384118	0.000119822
AC115618.3	ENSG00000279528	X	48580741	48581165	96.6547	48.2506	-0.898052	0.000120568
TTC13	ENSG00000143643	1	230906243	230978875	436.045	322.879	-0.423637	0.000120703
MEF2B	ENSG00000213999	19	19145568	19170289	17.6275	4.90509	-1.35635	0.000120703
KRT18	ENSG00000111057	12	52948871	52952901	28489.4	17894.5	-0.639221	0.000121255
ROCK2	ENSG00000134318	2	11179761	11348330	275.062	386.993	0.478724	0.000121408
PAXIP1-AS1	ENSG00000273344	7	155003448	155005703	121.785	74.4299	-0.666506	0.000121884
TMEM258	ENSG00000134825	11	61768501	61792802	1258.46	938.477	-0.415638	0.000121958
NCBP2-AS2	ENSG00000270170	3	196942623	196943540	316.99	233.291	-0.434608	0.000121974
PNPLA8	ENSG00000135241	7	108470422	108569666	171.967	239.824	0.466298	0.00012269
AC064807.1	ENSG00000228801	8	51899325	51947173	42.9553	74.8979	0.74856	0.00012275
LINC00899	ENSG00000231711	22	46039907	46044853	86.5969	41.9354	-0.924939	0.000123626
AKT3	ENSG00000117020	1	243488233	243851079	354.788	517.743	0.527145	0.000123633
GXYLT1	ENSG00000151233	12	42081845	42144879	135.191	202.1	0.55542	0.000123633
TEX261	ENSG00000144043	2	70985938	70994945	834.743	1112.53	0.407149	0.000124084
SPIRE2	ENSG00000204991	16	89818179	89871319	60.4731	26.6216	-1.01595	0.000124113
PAM16	ENSG00000217930	16	4331549	4355607	497.596	316.551	-0.623688	0.000124341
MCM9	ENSG00000111877	6	118813442	118935162	96.1788	142.798	0.550814	0.000124362
ACVR1	ENSG00000115170	2	157736444	157875862	104.388	166.605	0.642977	0.000124723
WWP1	ENSG00000123124	8	86342738	86478420	3272.82	4581.05	0.47263	0.000125393
CIPC	ENSG00000198894	14	77098097	77117287	154.407	228.275	0.546292	0.000125661
DNHD1	ENSG00000179532	11	6497260	6593758	125.275	65.3401	-0.849528	0.000125949
FCHO1	ENSG00000130475	19	17747718	17788568	119.902	188.685	0.622003	0.000126326
PTGFRN	ENSG00000134247	1	116910057	116990358	677.827	1006.68	0.550494	0.000126534
DDX11	ENSG00000013573	12	31073845	31104791	697.793	449.945	-0.604701	0.000127305
AC099489.1	ENSG00000188897	16	11359845	11527245	63.3053	24.7905	-1.11944	0.000127659
CALHM2	ENSG00000138172	10	103446786	103452402	209.401	344.946	0.679629	0.000127887
CPT2	ENSG00000157184	1	53196429	53214197	443.224	682	0.594612	0.000127897
MBTPS1	ENSG00000140943	16	84053761	84116906	1524.95	1915.25	0.324944	0.000128559
SELENON	ENSG00000162430	1	25800176	25818224	536.289	771.368	0.508518	0.000128626
BCL2L2-PABPN1	ENSG00000258643	14	23306835	23325369	256.296	118.282	-0.979324	0.000129123
HNRNPUL1	ENSG00000105323	19	41262496	41307598	1671.77	2126.41	0.3423	0.000129123
FAM106A	ENSG00000273018	17	18511221	18551705	97.4881	45.8927	-0.956017	0.000129196
CELSR3	ENSG00000008300	3	48636469	48662915	106.962	55.6714	-0.854992	0.000129374
CX3CL1	ENSG00000006210	16	57372458	57385048	111.74	175.344	0.617907	0.000129374
CTDSP2	ENSG00000175215	12	57819927	57846739	908.342	1270.58	0.472022	0.000129587
LRFN3	ENSG00000126243	19	35935358	35945767	45.5821	82.1673	0.78584	0.000131061
MT-ND1	ENSG00000198888	MT	3307	4262	135201	49586.2	-1.17315	0.000131061
MSANTD1	ENSG00000188981	4	3244369	3271738	35.402	12.0053	-1.22177	0.000131168
HSP90AA1	ENSG00000080824	14	102080738	102139699	5621.14	9086.26	0.657634	0.000131324
NSD1	ENSG00000165671	5	177133025	177300215	541.165	717.211	0.398365	0.000131681
SLC17A5	ENSG00000119899	6	73593379	73654155	144.558	225.495	0.612243	0.000131977
F7	ENSG00000057593	13	113105788	113120681	188.333	81.2312	-1.04124	0.000132171
DPM2	ENSG00000136908	9	127935099	127938484	1297.61	994.289	-0.377137	0.000133826
EPHX4	ENSG00000172031	1	92029982	92063536	82.6314	135.812	0.673832	0.000134808
ANKRD17	ENSG00000132466	4	73073376	73258798	956.507	1260.87	0.391873	0.000134949
RNF121	ENSG00000137522	11	71928701	71997597	214.915	318.509	0.546077	0.000134994
ZNF331	ENSG00000130844	19	53519527	53580269	344.722	214.821	-0.646605	0.000135904
CCDC17	ENSG00000159588	1	45620044	45624057	41.078	12.1129	-1.30477	0.000136225
DIAPH1	ENSG00000131504	5	141515016	141619055	691.317	916.073	0.397999	0.000136368
POU6F1	ENSG00000184271	12	51186936	51217708	65.9814	33.159	-0.887609	0.000137127
COX6A1	ENSG00000111775	12	120438090	120440742	5656.81	3935.69	-0.507781	0.000137328
DEF8	ENSG00000140995	16	89947925	89968060	555.565	387.734	-0.501641	0.000137537
MSANTD4	ENSG00000170903	11	105995623	106022403	71.0927	112.506	0.629185	0.000138083
PTER	ENSG00000165983	10	16436943	16513745	116.26	166.364	0.499636	0.000138083
RAD54B	ENSG00000197275	8	94371960	94475109	160.846	306.435	0.847774	0.000138306
ZNF845	ENSG00000213799	19	53333746	53356906	86.851	130.513	0.569893	0.000138306
CPNE7	ENSG00000178773	16	89575768	89597246	223.304	118.772	-0.831256	0.00013877
RAB43P1	ENSG00000259856	16	46626404	46626992	1.88872	12.7879	1.56659	0.000139481
RPL12	ENSG00000197958	9	127447674	127451405	17236.3	11761.3	-0.533293	0.000139784
URB1	ENSG00000142207	21	32311018	32393026	225.945	324.17	0.503742	0.000140739
FAM120A	ENSG00000048828	9	93451722	93566107	1865.15	2449.58	0.386771	0.000140759
PLIN4	ENSG00000167676	19	4502180	4518465	136.188	62.825	-0.976205	0.000140759
ACAP3	ENSG00000131584	1	1292376	1309609	530.752	309.104	-0.72855	0.000140833
AC241952.1	ENSG00000275131	1	120489860	120701289	218.137	117.982	-0.812503	0.000140833
SAP25	ENSG00000205307	7	100572228	100573820	38.7648	9.99535	-1.36563	0.000140833
PRRG1	ENSG00000130962	X	37349275	37457295	149.105	233.767	0.619277	0.000141652
MTF1	ENSG00000188786	1	37809567	37859620	213.92	303.641	0.488435	0.000142154
BBIP1	ENSG00000214413	10	110898730	110919274	127.58	81.531	-0.612072	0.000142816
FBXL16	ENSG00000127585	16	692498	705829	441.552	286.214	-0.597804	0.000142816
RPN2	ENSG00000118705	20	37178410	37241623	3220.05	5145.36	0.642929	0.000142953
ATF6	ENSG00000118217	1	161766294	161964070	475.445	670.589	0.481552	0.00014304
RNF208	ENSG00000212864	9	137220247	137221581	338.724	211.739	-0.642166	0.000143938
NFATC4	ENSG00000100968	14	24365673	24379604	2933.85	1862.45	-0.625076	0.000144799
FOCAD	ENSG00000188352	9	20658309	20995955	364.04	494.83	0.431619	0.000145349
POLM	ENSG00000122678	7	44072247	44082540	300.864	187.491	-0.646382	0.000145353
DUS2	ENSG00000167264	16	67987746	68079320	298.044	425.763	0.498476	0.000145402
ARV1	ENSG00000173409	1	230978981	231000595	244.225	152.663	-0.643108	0.000145742
FNDC3B	ENSG00000075420	3	172039628	172401665	243.657	379.237	0.610098	0.000145751
RAD21	ENSG00000164754	8	116845935	116874866	6164.78	9409.26	0.585441	0.000145751
ZNF436-AS1	ENSG00000249087	1	23368997	23371839	40.7688	16.9435	-1.06401	0.000145944
TMEM109	ENSG00000110108	11	60913874	60923443	478.086	788.268	0.680426	0.00014634
CCDC117	ENSG00000159873	22	28772674	28789301	310.252	437.593	0.482612	0.000146489
EPHB4	ENSG00000196411	7	100802565	100827521	415.85	628.342	0.571614	0.000146598
RANBP9	ENSG00000010017	6	13621498	13711564	551.004	748.876	0.4317	0.000146818
PTK2	ENSG00000169398	8	140657900	141002216	1615.59	1913.93	0.243225	0.000147132
CUTA	ENSG00000112514	6	33416442	33418317	1107.29	810.826	-0.439805	0.000147623
UQCC3	ENSG00000204922	11	62670273	62673687	275.997	195.994	-0.482769	0.000148128
MAML3	ENSG00000196782	4	139716753	140154184	97.836	154.024	0.62892	0.000149061
PCP2	ENSG00000174788	19	7631611	7633748	36.7124	12.5658	-1.22033	0.000149154
MPP3	ENSG00000161647	17	43800799	43833170	171.031	94.0048	-0.795321	0.000149478
MIEF1	ENSG00000100335	22	39499432	39518132	332.069	505.403	0.58004	0.000149827
DDX39A	ENSG00000123136	19	14408819	14419383	1173.08	876.756	-0.411608	0.000150441
AC024560.2	ENSG00000249626	3	197634315	197635811	67.2845	30.4847	-0.991061	0.000150539
HMG20B	ENSG00000064961	19	3572777	3579088	2423.53	1725.53	-0.476879	0.000150879
CST3	ENSG00000101439	20	23626706	23638473	4180.22	2921.66	-0.501685	0.000150978
DYNLRB1	ENSG00000125971	20	34516409	34540958	2284.33	1462.82	-0.614288	0.000151054
CMC4	ENSG00000182712	X	155061622	155071362	138.638	87.8312	-0.634353	0.000151275
TMEM110-MUSTN1	ENSG00000248592	3	52833121	52897562	145.021	61.78	-1.04845	0.000151663
STON1	ENSG00000243244	2	48529383	48598513	208.496	304.405	0.528591	0.000151835
SCO1	ENSG00000133028	17	10672474	10698375	254.844	375.354	0.537173	0.000152046
PELO	ENSG00000152684	5	52787940	52804046	171.68	321.594	0.82602	0.000152715
TRO	ENSG00000067445	X	54920462	54931431	157.763	34.1467	-1.4105	0.000154321
EIF4A2	ENSG00000156976	3	186783205	186789900	2106.84	1570.28	-0.415429	0.000155263
ADAT2	ENSG00000189007	6	143422832	143450673	127.565	59.4307	-0.966967	0.000155263
AC010300.1	ENSG00000267934	19	23323968	23329101	28.0314	7.28834	-1.35812	0.000155263
TCEAL4	ENSG00000133142	X	103576231	103587736	1632.73	1090.87	-0.559859	0.000155347
C8orf59	ENSG00000176731	8	85214076	85220421	2335.75	1641.43	-0.494374	0.000155347
CEMP1	ENSG00000205923	16	2530035	2531417	132.426	72.1309	-0.805168	0.000155369
ATP8B1	ENSG00000081923	18	57646426	57803315	98.0669	165.692	0.71041	0.000155931
ACIN1	ENSG00000100813	14	23058564	23095614	2727.5	1758.85	-0.604988	0.000156098
AC011511.4	ENSG00000267303	19	10315471	10320678	350.251	209.331	-0.696709	0.000156098
HADHB	ENSG00000138029	2	26243170	26290468	1220.36	1547.58	0.337869	0.000157336
MED13	ENSG00000108510	17	61942605	62065282	389.53	572.073	0.534093	0.000157336
TIAM1	ENSG00000156299	21	31118416	31559977	167.934	230.168	0.446532	0.000157689
VEZF1	ENSG00000136451	17	57971547	57988259	669.543	879.892	0.386358	0.000157787
RCOR1	ENSG00000089902	14	102592661	102730576	149.454	218.966	0.535453	0.000158252
ZNRF3	ENSG00000183579	22	28883592	29057487	74.7551	119.349	0.64018	0.000158252
AL356599.1	ENSG00000235652	6	145799409	145886585	58.4521	30.9858	-0.830079	0.000158369
TRIM2	ENSG00000109654	4	153152342	153339320	121.075	194.623	0.650145	0.000158708
DHX30	ENSG00000132153	3	47802909	47850195	1062.69	1421.83	0.411467	0.000159488
FAM89B	ENSG00000176973	11	65572349	65574198	264.148	180.968	-0.528765	0.000160782
TMEM38B	ENSG00000095209	9	105694544	105776612	83.9595	155.892	0.819275	0.00016255
MIR193BHG	ENSG00000262454	16	14301389	14331067	74.961	34.7815	-0.967314	0.00016275
ATP1A1	ENSG00000163399	1	116372668	116410261	2493.7	3535.72	0.489491	0.000162878
IDUA	ENSG00000127415	4	986997	1004506	439.079	150.995	-1.21002	0.000163064
POC1B	ENSG00000139323	12	89419718	89526024	693.468	1125.05	0.660413	0.00016307
ANAPC1	ENSG00000153107	2	111611639	111884690	444.761	628.869	0.484683	0.000163402
WAC-AS1	ENSG00000254635	10	28522652	28532743	400.217	293.595	-0.435752	0.000163402
UTP14A	ENSG00000156697	X	129906121	129929761	346.033	464.128	0.412796	0.000163909
OST4	ENSG00000228474	2	27070472	27071773	1329.33	1024.7	-0.370374	0.000164597
DPP7	ENSG00000176978	9	137110542	137115177	1460.01	970.568	-0.566368	0.000165014
[truncated: 12,603 more rows]
