# Supplementary material for: NSG-Pro mouse model for uncovering resistance mechanisms and unique vulnerabilities in human luminal breast cancers
Source: Sci Adv. 2021 Sep 15;7(38):eabc8145. doi: 10.1126/sciadv.abc8145 (PMC8443188; doi:10.1126/sciadv.abc8145)
Supplement: Supplementary file 2 — Tables S1, S3 to S9 [file sciadv.abc8145_tables_s1_s3_to_s9.zip › sciadv.abc8145_Table_S4.xlsx]

## Sheet: BCX2
Supplemental Table 4. RNAseq analysis of BCX2 tumors grown in NSG-Pro mice compared to NSG mice
Gene Symbol	ENSGID	Chromosome	Start	End	Mean Counts (NSG)	Mean Counts (NSG-Pro)	Log2 Fold Change	FDR
RUNX1	ENSG00000159216	21	34787801	36004667	1341.78	670.414	-0.968737	4.37885e-42
NFKBIA	ENSG00000100906	14	35401511	35404749	967.7	407.564	-1.1802	2.68314e-40
MSX2	ENSG00000120149	5	174724533	174730893	212.173	59.8543	-1.59489	7.49594e-31
NDP	ENSG00000124479	X	43948776	43973504	182.814	649.472	1.54827	8.72123e-27
HIST1H2AC	ENSG00000180573	6	26124145	26139116	481.407	849.008	0.790146	7.51782e-25
SIRLNT	ENSG00000253802	8	40298741	40343402	267.614	754.152	1.32302	1.52731e-24
SYBU	ENSG00000147642	8	109573978	109691791	2163.51	1305.6	-0.704978	2.43567e-24
CDKN1A	ENSG00000124762	6	36676460	36687339	1200.47	2217.34	0.847066	2.70897e-24
CBLL1	ENSG00000105879	7	107743697	107761667	939.185	312.434	-1.37742	4.8917e-24
GCNT4	ENSG00000176928	5	75025346	75030899	210.528	58.4893	-1.52428	5.8897e-23
BACE2	ENSG00000182240	21	41167801	41282518	184.8	36.1265	-1.71372	6.2188e-21
ERRFI1	ENSG00000116285	1	8004404	8026308	922.623	444.321	-0.971484	1.14155e-19
MDK	ENSG00000110492	11	46380756	46383837	120.421	28.6013	-1.53207	1.33666e-16
CEBPD	ENSG00000221869	8	47736909	47739086	425.125	155.915	-1.22536	1.80385e-16
AL031777.3	ENSG00000282988	6	26195595	26199293	26.341	107.821	1.49102	7.72025e-16
PDK4	ENSG00000004799	7	95583499	95596491	103.72	30.9015	-1.37319	3.06141e-15
UGDH	ENSG00000109814	4	39498755	39528311	610.781	368.435	-0.695659	3.13996e-15
HIST1H2BG	ENSG00000273802	6	26215159	26216692	46.0408	129.298	1.23354	4.75221e-15
TACSTD2	ENSG00000184292	1	58575423	58577773	981.921	609.58	-0.656374	6.79076e-14
CXCL13	ENSG00000156234	4	77511753	77611834	4973.68	611.625	-1.4923	1.02659e-13
LPP	ENSG00000145012	3	188153284	188890671	675.995	367.256	-0.810146	3.50217e-13
PPP1R3C	ENSG00000119938	10	91628442	91633054	32.7581	127.575	1.38644	4.60889e-13
ATP13A4	ENSG00000127249	3	193402077	193593111	68.8334	5.10901	-1.60334	6.71663e-13
HOXC13	ENSG00000123364	12	53938765	53946544	100.98	237.362	1.0527	7.01849e-13
HEBP1	ENSG00000013583	12	12974864	13000273	881.184	1749.9	0.892101	7.3364e-13
STEAP4	ENSG00000127954	7	88270892	88306891	100.901	16.6411	-1.49507	1.27137e-12
VDR	ENSG00000111424	12	47841537	47943048	999.549	496.417	-0.904739	1.55282e-12
SPATS2L	ENSG00000196141	2	200305881	200482263	140.563	44.8892	-1.25282	1.959e-12
ZNF436	ENSG00000125945	1	23359448	23369442	373.91	203.212	-0.806485	2.48008e-12
EPAS1	ENSG00000116016	2	46293667	46386703	250.464	84.0145	-1.22439	2.91987e-12
FOXA1	ENSG00000129514	14	37589984	37596059	1426.63	2534.64	0.767879	2.94978e-12
HES1	ENSG00000114315	3	194136145	194138732	87.1488	181.535	0.928742	4.27472e-12
DLX2	ENSG00000115844	2	172099439	172102900	53.7516	2.43679	-1.74463	4.35998e-12
GRPR	ENSG00000126010	X	16123556	16153021	453.273	221.855	-0.914722	6.55371e-12
DUSP5	ENSG00000138166	10	110497838	110511544	155.175	285.614	0.810112	7.51585e-12
MATN2	ENSG00000132561	8	97868840	98036716	34.3368	94.4694	1.15463	1.26501e-11
KIAA1324	ENSG00000116299	1	109113679	109206781	1449.27	1009.91	-0.503309	2.05671e-11
KCNJ11	ENSG00000187486	11	17385859	17389331	350.458	195.573	-0.775666	3.07097e-11
PRR15L	ENSG00000167183	17	47951967	47957878	536.306	344.861	-0.608549	3.07097e-11
HIST1H4H	ENSG00000158406	6	26277609	26285638	180.5	306.473	0.711878	5.05397e-11
ZMAT4	ENSG00000165061	8	40530590	40897833	54.7202	131.473	1.046	8.188e-11
IGFBP5	ENSG00000115461	2	216672105	216695525	7658.64	21389.8	1.14236	1.63233e-10
KLF10	ENSG00000155090	8	102648779	102655902	197.729	404.223	0.90017	1.63233e-10
NKAIN1	ENSG00000084628	1	31179745	31239554	685.844	1245.53	0.780616	2.0402e-10
HIST2H2BE	ENSG00000184678	1	149884459	149886652	246.423	452.194	0.794861	2.0402e-10
CSRNP1	ENSG00000144655	3	39141855	39154562	262.845	144.689	-0.776847	2.15411e-10
COTL1	ENSG00000103187	16	84565594	84618077	78.6258	173.325	0.961487	2.15411e-10
ADAMTS8	ENSG00000134917	11	130404925	130428993	63.7548	8.48406	-1.39625	2.1565e-10
ABAT	ENSG00000183044	16	8674565	8784575	959.445	513.647	-0.811261	2.1565e-10
COLEC12	ENSG00000158270	18	316740	500722	17.3089	72.8468	1.30682	2.90229e-10
IRF2BPL	ENSG00000119669	14	77024543	77028699	164.655	271.7	0.669064	5.62153e-10
HEXIM1	ENSG00000186834	17	45148502	45152101	420.179	630.589	0.557107	6.99774e-10
CDKN1B	ENSG00000111276	12	12715058	12722371	17.7829	59.1164	1.21859	7.16295e-10
HIST1H3H	ENSG00000278828	6	27810064	27811300	68.9943	148.637	0.936428	8.27975e-10
GATA3	ENSG00000107485	10	8045378	8075203	1539.18	2558.63	0.679516	8.56053e-10
JAG1	ENSG00000101384	20	10637684	10673999	99.7186	36.3827	-1.11906	8.56053e-10
KLF15	ENSG00000163884	3	126342635	126357442	38.6077	3.37814	-1.473	9.66097e-10
ARHGEF37	ENSG00000183111	5	149551947	149634968	1960.19	1214.81	-0.642915	2.42467e-09
PIK3R3	ENSG00000117461	1	46040140	46133036	823.672	1333.84	0.647988	2.61057e-09
IRX3	ENSG00000177508	16	54283304	54286763	299.608	513.441	0.707912	2.61057e-09
PLK2	ENSG00000145632	5	58453982	58460260	118.403	222.318	0.805286	4.39876e-09
TNC	ENSG00000041982	9	115019578	115118257	409.811	928.209	0.967327	5.08223e-09
FAM214A	ENSG00000047346	15	52581317	52709817	1351.29	840.21	-0.637884	5.73801e-09
PER1	ENSG00000179094	17	8140472	8156506	152.498	61.3805	-1.03907	6.09748e-09
CDC14A	ENSG00000079335	1	100345001	100520278	68.0409	8.09339	-1.24312	6.12289e-09
CAPN2	ENSG00000162909	1	223701593	223776018	796.846	445.659	-0.75369	7.52665e-09
TBC1D8	ENSG00000204634	2	101007617	101252866	335.323	144.137	-0.981774	7.52665e-09
ERN1	ENSG00000178607	17	64039142	64130819	95.0174	42.0661	-0.965868	8.8781e-09
SERPINA6	ENSG00000170099	14	94304248	94323394	5606.26	2807.45	-0.858344	1.03068e-08
THUMPD1	ENSG00000066654	16	20702816	20742084	613.516	396.185	-0.592275	1.07645e-08
DSP	ENSG00000096696	6	7541575	7586717	3949.26	2700.68	-0.522059	1.15586e-08
TWIST1	ENSG00000122691	7	19020991	19117672	35.4961	94.2389	1.06255	1.21228e-08
ABHD2	ENSG00000140526	15	89087459	89202360	1807.79	1099.35	-0.660916	1.37469e-08
MAMLD1	ENSG00000013619	X	150361422	150514178	120.282	35.3737	-1.15502	2.46302e-08
ZNF689	ENSG00000156853	16	30602558	30624012	122.665	15.7212	-1.13762	3.26921e-08
RAMP3	ENSG00000122679	7	45157791	45186302	123.132	30.6355	-1.18157	3.37635e-08
FBXO32	ENSG00000156804	8	123497889	123541206	775.005	515.186	-0.557147	4.15676e-08
FAM234B	ENSG00000084444	12	13044284	13142521	811.997	1339.87	0.660145	4.15676e-08
PGM2L1	ENSG00000165434	11	74330318	74398473	39.9814	100.604	1.00631	5.90502e-08
KANK1	ENSG00000107104	9	470291	746106	265.384	152.716	-0.714736	5.97802e-08
HIPK2	ENSG00000064393	7	139561570	139777778	322.876	180.336	-0.751133	6.10426e-08
SHROOM3	ENSG00000138771	4	76435100	76783253	927.873	606.115	-0.572371	6.33301e-08
PGLYRP2	ENSG00000161031	19	15468645	15498956	60.3927	18.7435	-1.13084	6.35851e-08
HTR7P1	ENSG00000183935	12	13000420	13004830	179.662	350.122	0.820141	7.53857e-08
TOB1	ENSG00000141232	17	50862223	50867978	363.385	547.359	0.557488	7.58065e-08
CSF1	ENSG00000184371	1	109910242	109930992	145.065	74.6886	-0.817712	8.76376e-08
APP	ENSG00000142192	21	25880550	26171128	1418.35	901.025	-0.605985	8.77893e-08
IER5	ENSG00000162783	1	181088712	181092899	198.544	331.682	0.668479	1.05421e-07
PTPRU	ENSG00000060656	1	29236516	29326813	356.099	214.813	-0.663139	1.35241e-07
B2M	ENSG00000166710	15	44711487	44718877	4862.63	2977.91	-0.646182	1.56709e-07
ENO2	ENSG00000111674	12	6913745	6923698	367.784	557.013	0.557337	1.57651e-07
IRX5	ENSG00000176842	16	54930862	54934485	387.171	548.93	0.480643	1.6861e-07
EFNB2	ENSG00000125266	13	106489731	106535662	82.033	34.533	-0.968642	1.7305e-07
INSM1	ENSG00000173404	20	20368121	20370949	14.6258	55.6717	1.13046	2.16726e-07
ADCY1	ENSG00000164742	7	45574140	45723116	773.55	394.214	-0.822463	2.2914e-07
HIST1H2BD	ENSG00000158373	6	26158146	26171349	265.209	403.712	0.565067	2.29774e-07
TBX3	ENSG00000135111	12	114670254	114684164	574.634	852.236	0.535579	2.57757e-07
CTSO	ENSG00000256043	4	155924118	155953917	130.828	57.8128	-0.926488	2.94489e-07
FNIP2	ENSG00000052795	4	158769138	158908049	140.539	76.2919	-0.752195	4.90231e-07
BIRC3	ENSG00000023445	11	102317450	102339403	173.499	32.3292	-1.08224	4.90231e-07
IRF2BP2	ENSG00000168264	1	234604269	234609525	525.261	789.354	0.546784	5.00055e-07
SYT12	ENSG00000173227	11	67006778	67050863	83.6704	170.746	0.841348	6.39563e-07
NUDT4	ENSG00000173598	12	93377883	93408146	584.859	788.171	0.413113	6.89407e-07
ERBB4	ENSG00000178568	2	211375717	212538841	118.014	55.7649	-0.868312	8.41603e-07
ALCAM	ENSG00000170017	3	105366909	105576900	2013.01	1138.76	-0.719608	8.53782e-07
SLC22A17	ENSG00000092096	14	23346306	23352912	155.768	60.2435	-0.985333	9.06985e-07
APLP2	ENSG00000084234	11	130068147	130144811	1018.66	768.816	-0.390085	9.31928e-07
FAM110B	ENSG00000169122	8	57994509	58204279	118.746	253.234	0.870127	9.57437e-07
GDF15	ENSG00000130513	19	18374731	18389176	188.008	285.394	0.563782	9.66263e-07
SEC14L2	ENSG00000100003	22	30396857	30425317	1455.92	867.629	-0.667563	9.66263e-07
TNFAIP3	ENSG00000118503	6	137867188	137883312	122.133	19.7701	-1.03855	9.71019e-07
HOXC10	ENSG00000180818	12	53985065	53990279	488.159	671.624	0.438774	1.07627e-06
PPID	ENSG00000171497	4	158709134	158723396	139.594	233.467	0.667623	1.08721e-06
SLITRK4	ENSG00000179542	X	143622790	143635777	82.7744	29.1166	-1.0214	1.16771e-06
KIF13B	ENSG00000197892	8	29067279	29263124	109.292	58.6873	-0.767792	1.3541e-06
PRKAA1	ENSG00000132356	5	40759379	40798374	92.1539	44.1145	-0.848594	1.51093e-06
SRD5A1	ENSG00000145545	5	6633343	6674386	229.989	92.1018	-0.954782	1.60214e-06
THBS1	ENSG00000137801	15	39581079	39599466	2128.67	1500.3	-0.478859	1.83851e-06
CREB3L2	ENSG00000182158	7	137874979	138002067	165.36	84.9489	-0.793967	1.9339e-06
SERTAD3	ENSG00000167565	19	40440844	40444705	217.083	329.864	0.553659	1.9339e-06
RAB15	ENSG00000139998	14	64945814	64973226	71.9448	30.3937	-0.92333	2.45544e-06
MAFB	ENSG00000204103	20	40685848	40689240	164.458	78.4099	-0.850892	2.63614e-06
TGS1	ENSG00000137574	8	55773142	55825448	320.645	215.877	-0.52865	2.93549e-06
OLFML3	ENSG00000116774	1	113979391	114035572	340.66	206.709	-0.640604	2.9915e-06
RDH16	ENSG00000139547	12	56951431	56959374	20.8246	55.1441	0.968075	3.02714e-06
RARG	ENSG00000172819	12	53210567	53232980	154.652	248.45	0.622388	3.03893e-06
ITPR2	ENSG00000123104	12	26336515	26833198	39.4284	5.90389	-1.05264	3.26166e-06
FZD4	ENSG00000174804	11	86945679	86955391	55.2116	21.9073	-0.947952	3.90238e-06
TMEM164	ENSG00000157600	X	110002631	110182734	4513.4	2295.07	-0.798629	3.97955e-06
ANXA5	ENSG00000164111	4	121667955	121697113	194.391	114.804	-0.672811	4.34422e-06
MBOAT1	ENSG00000172197	6	20102145	20212399	119.418	64.7464	-0.743953	4.88839e-06
CYP4Z2P	ENSG00000154198	1	46843095	46900437	58.0581	15.4992	-1.03242	4.97322e-06
DYNLL1	ENSG00000088986	12	120469850	120498493	1478.89	1892.92	0.34542	5.03376e-06
AUTS2	ENSG00000158321	7	69598296	70793495	515.11	353.766	-0.512738	5.14948e-06
UBE2H	ENSG00000186591	7	129830732	129952949	1613.66	2014.3	0.313219	5.70672e-06
PISD	ENSG00000241878	22	31618491	31662432	516.826	338.733	-0.55841	6.55346e-06
UBE2F	ENSG00000184182	2	237966827	238042782	321.033	437.054	0.42326	6.70347e-06
CA2	ENSG00000104267	8	85463852	85481493	55.635	17.8889	-0.996529	7.85691e-06
UBE2E3	ENSG00000170035	2	180967248	181076585	210.432	137.793	-0.56243	8.14135e-06
ITGA6	ENSG00000091409	2	172427354	172506282	443.256	259.141	-0.673142	8.30679e-06
STYK1	ENSG00000060140	12	10618939	10674318	83.2544	35.8768	-0.887111	8.96302e-06
SGK1	ENSG00000118515	6	134169246	134318112	23.5911	1.53658	-1.07369	9.24618e-06
MYO10	ENSG00000145555	5	16661914	16936276	113.287	50.8941	-0.867243	9.33942e-06
FAT1	ENSG00000083857	4	186587783	186726722	37.3018	76.5791	0.816058	9.85521e-06
CCNJL	ENSG00000135083	5	160249106	160345396	41.2811	92.0116	0.866508	1.14727e-05
LAPTM4B	ENSG00000104341	8	97775057	97853013	756.777	996.97	0.384871	1.19569e-05
FMO5	ENSG00000131781	1	147175351	147243050	164.834	80.7162	-0.807043	1.20969e-05
RND3	ENSG00000115963	2	150468195	150539011	60.3046	15.9811	-0.99774	1.24594e-05
HMOX1	ENSG00000100292	22	35380361	35394214	90.6326	277.077	0.965879	1.29818e-05
PFKFB3	ENSG00000170525	10	6144934	6254644	220.287	122.396	-0.720087	1.32743e-05
CYP27A1	ENSG00000135929	2	218781749	218815293	487.481	181.828	-0.932611	1.54039e-05
RGS16	ENSG00000143333	1	182598623	182604408	33.1286	82.0537	0.908685	1.5453e-05
BTG2	ENSG00000159388	1	203305491	203309602	231.846	381.214	0.631574	1.61411e-05
TUFT1	ENSG00000143367	1	151540305	151583583	179.228	304.172	0.662406	1.61564e-05
MFSD6	ENSG00000151690	2	190408355	190509205	722.12	491.419	-0.511588	1.72332e-05
PRR15	ENSG00000176532	7	29563811	29567295	519.182	358.027	-0.50095	1.7442e-05
TFAP2C	ENSG00000087510	20	56629302	56639283	154.841	269.338	0.68329	1.75612e-05
ANOS1	ENSG00000011201	X	8528874	8732186	31.7938	79.2864	0.908119	1.78618e-05
IL32	ENSG00000008517	16	3065297	3082192	45.7455	11.3812	-0.991317	1.81001e-05
B4GALT1	ENSG00000086062	9	33104082	33167356	699.27	510.006	-0.430272	1.81902e-05
ORAI2	ENSG00000160991	7	102433106	102456821	275.673	178.501	-0.570494	2.01008e-05
HIST1H1C	ENSG00000187837	6	26055787	26056428	649.931	977.648	0.538603	2.17363e-05
GSTA4	ENSG00000170899	6	52977948	52995378	46.4232	94.5539	0.793879	2.26666e-05
STEAP1	ENSG00000164647	7	90154375	90164829	61.4539	16.5419	-0.973058	2.2822e-05
BCL3	ENSG00000069399	19	44747705	44760044	46.8187	104.198	0.848731	2.2822e-05
CCL28	ENSG00000151882	5	43376645	43412391	40.4393	10.1007	-0.981777	2.48132e-05
SLC24A3	ENSG00000185052	20	19212646	19722937	171.104	248.561	0.500741	2.64146e-05
KLF4	ENSG00000136826	9	107484852	107490482	117.399	55.0288	-0.827476	2.74332e-05
FAM20C	ENSG00000177706	7	192969	260745	76.8823	27.2855	-0.932831	2.95253e-05
COBL	ENSG00000106078	7	51016212	51316818	351.347	227.164	-0.565362	2.95253e-05
RCN1	ENSG00000049449	11	32090904	32105755	246.901	134.233	-0.726942	3.19782e-05
ELF3	ENSG00000163435	1	202007945	202017188	340.693	906.476	0.909424	3.24803e-05
MSN	ENSG00000147065	X	65588377	65741931	2395.9	1744.65	-0.432634	3.27402e-05
HSPA1B	ENSG00000204388	6	31827735	31830255	1040.55	1594.58	0.557398	3.28807e-05
SH2D4A	ENSG00000104611	8	19313617	19396218	75.8549	36.2747	-0.812499	3.55352e-05
RAB11FIP1	ENSG00000156675	8	37858618	37899467	2330.84	1480.57	-0.58444	3.59348e-05
FRY	ENSG00000073910	13	31846713	32299122	160.106	99.9556	-0.607261	3.61848e-05
RELB	ENSG00000104856	19	45001430	45038198	58.9732	26.1127	-0.854868	3.6379e-05
PARD3	ENSG00000148498	10	34109560	34815325	100.315	53.6397	-0.734655	3.74822e-05
CGNL1	ENSG00000128849	15	57375967	57550727	60.4096	24.9014	-0.87524	3.74822e-05
WISP2	ENSG00000064205	20	44714844	44728509	27.0609	5.25434	-0.966537	3.84808e-05
AREG	ENSG00000109321	4	74445134	74455009	98.7657	51.3997	-0.759477	3.9022e-05
JUNB	ENSG00000171223	19	12791496	12793315	71.8415	128.193	0.697389	4.09698e-05
ITGB5	ENSG00000082781	3	124761948	124901418	304.962	177.314	-0.662307	4.35217e-05
IL6ST	ENSG00000134352	5	55935095	55994993	9423.59	5318.53	-0.691683	4.48238e-05
STIP1	ENSG00000168439	11	64185272	64204543	927.842	1146.09	0.297452	4.48238e-05
PIK3R1	ENSG00000145675	5	68215720	68301821	776.574	465.903	-0.638163	4.53639e-05
OSBPL1A	ENSG00000141447	18	24162044	24397880	132.334	75.7984	-0.676195	4.59769e-05
RCL1	ENSG00000120158	9	4792869	4885917	208.51	139.859	-0.523427	5.32045e-05
SERTAD1	ENSG00000197019	19	40421592	40426025	92.5238	151.237	0.61706	5.88091e-05
HNRNPA1P57	ENSG00000237442	2	41143780	41157555	34.4515	71.4405	0.792392	5.88726e-05
LINC01116	ENSG00000163364	2	176629589	176637931	55.2448	104.908	0.734567	6.01586e-05
HOXC6	ENSG00000197757	12	53990624	54030823	91.3481	149.306	0.60989	6.74456e-05
IL20	ENSG00000162891	1	206865354	206869223	14.0172	44.4586	0.918726	7.23114e-05
MAN1A1	ENSG00000111885	6	119177209	119349761	83.8955	36.5021	-0.835895	7.59543e-05
LRG1	ENSG00000171236	19	4536409	4540474	291.104	165.435	-0.681623	7.83803e-05
UBE2QL1	ENSG00000215218	5	6448623	6494909	17.396	46.0809	0.884961	7.85676e-05
JAK2	ENSG00000096968	9	4984390	5128183	153.422	85.5007	-0.687051	9.36541e-05
ACSM3	ENSG00000005187	16	20610243	20797581	111.838	58.2669	-0.739415	9.50333e-05
ISY1-RAB43	ENSG00000261796	3	129087575	129161036	273.882	166.01	-0.619954	9.81678e-05
IER5L	ENSG00000188483	9	129175552	129178262	135.602	239.19	0.67687	0.000100277
NYNRIN	ENSG00000205978	14	24398786	24419288	340.233	493.591	0.493709	0.000108891
STAT5A	ENSG00000126561	17	42287547	42311943	327.721	185.235	-0.678808	0.000117532
CD36	ENSG00000135218	7	80369575	80679277	743.122	81.1787	-0.650018	0.000125788
SLC39A6	ENSG00000141424	18	36108532	36129385	2627.36	1917.61	-0.426929	0.000125788
RDH10	ENSG00000121039	8	73294612	73325281	127.009	50.7032	-0.856135	0.000128251
ATF3	ENSG00000162772	1	212565334	212620777	80.3893	249.671	0.885809	0.000128405
UTRN	ENSG00000152818	6	144285701	144853034	72.6503	37.1844	-0.757268	0.000134569
RGS2	ENSG00000116741	1	192809039	192812283	522.45	47.0986	-0.59204	0.000134978
FOXO6	ENSG00000204060	1	41361922	41383590	58.0717	98.5055	0.642033	0.00014988
PPP4R4	ENSG00000119698	14	94146128	94279735	122.457	71.3567	-0.650071	0.000152581
SORBS2	ENSG00000154556	4	185585444	185956652	28.2783	7.4782	-0.911421	0.000156096
CBX2	ENSG00000173894	17	79778132	79787983	200.497	302.723	0.531694	0.000160721
CELSR2	ENSG00000143126	1	109250019	109275750	934.059	693.989	-0.40682	0.00017616
IL6R	ENSG00000160712	1	154405193	154469450	128.704	77.9608	-0.614134	0.000177608
ELOVL5	ENSG00000012660	6	53267398	53349179	9960.25	5373.64	-0.70897	0.000183029
AK4	ENSG00000162433	1	65147549	65232145	250.079	139.766	-0.680641	0.000183548
MAP4K4	ENSG00000071054	2	101696850	101894689	27.6706	8.30068	-0.907653	0.000186214
ENDOD1	ENSG00000149218	11	95089810	95132645	152.868	94.7216	-0.597587	0.000193085
SLC9A7	ENSG00000065923	X	46599252	46759172	333.46	222.005	-0.526225	0.000193567
ZNF652	ENSG00000198740	17	49289206	49362473	694.28	462.889	-0.526013	0.000198724
AC099518.5	ENSG00000261759	16	19119976	19121629	91.9569	159.678	0.655578	0.00019993
OVOL1	ENSG00000172818	11	65787022	65797219	28.7722	57.8027	0.751544	0.000223879
RP1	ENSG00000104237	8	54509422	54871720	21.6448	2.55412	-0.82848	0.000225177
STX6	ENSG00000135823	1	180972712	181023121	404.987	531.639	0.377848	0.000226455
FMOD	ENSG00000122176	1	203340628	203351758	93.3174	47.3628	-0.746679	0.000240401
DOP1B	ENSG00000142197	21	36156782	36294274	260.961	178.469	-0.493088	0.000243805
HIST2H2BF	ENSG00000203814	1	149782689	149812373	12.0894	32.7324	0.856666	0.000249393
INTS3	ENSG00000143624	1	153728067	153774808	277.321	399.461	0.47871	0.000252638
ECE1	ENSG00000117298	1	21217247	21345572	792.892	532.15	-0.519438	0.000255513
ARHGAP21	ENSG00000107863	10	24583609	24723668	194.726	129.419	-0.528248	0.000259908
SQLE	ENSG00000104549	8	124998497	125022283	235.22	161.588	-0.486955	0.000275473
CDC42EP3	ENSG00000163171	2	37641882	37738468	30.9094	8.40982	-0.883187	0.000284053
JAK1	ENSG00000162434	1	64833229	64966504	542.344	417.745	-0.359679	0.000287115
ATP8B1	ENSG00000081923	18	57646426	57803315	215.164	142.597	-0.535319	0.0002957
EAF2	ENSG00000145088	3	121835183	121886526	81.8258	33.2472	-0.82467	0.000300832
ATAD2	ENSG00000156802	8	123319850	123416350	2347.67	1429.9	-0.608236	0.000318928
UNC13B	ENSG00000198722	9	35161992	35405338	249.974	360.476	0.477919	0.000318928
CLGN	ENSG00000153132	4	140388455	140427968	88.9658	46.5787	-0.708687	0.000333399
SGPP2	ENSG00000163082	2	222424517	222560948	372.306	116.546	-0.842787	0.000335182
OPTN	ENSG00000123240	10	13099449	13138308	300.589	201.272	-0.516418	0.000335182
HCAR1	ENSG00000196917	12	122726076	122730843	316.022	173.278	-0.687832	0.000335182
ELF1	ENSG00000120690	13	40932028	41061440	461.884	317.383	-0.489504	0.000335182
SPATA13	ENSG00000182957	13	23979805	24307074	467.655	348.187	-0.402708	0.000336924
CXCL16	ENSG00000161921	17	4733526	4739922	63.9384	31.3738	-0.753428	0.00034657
RTN4RL1	ENSG00000185924	17	1934677	2025345	362.438	264.271	-0.426963	0.000351621
TTC39A	ENSG00000085831	1	51287258	51345116	4444.51	3178.08	-0.447113	0.00035843
PGF	ENSG00000119630	14	74941834	74955784	27.7796	57.5583	0.765469	0.000376876
HOXB-AS3	ENSG00000233101	17	48549630	48606414	405.43	618.099	0.53709	0.000401383
EHF	ENSG00000135373	11	34621093	34661057	70.636	36.4736	-0.728383	0.000407028
SLC30A1	ENSG00000170385	1	211571568	211578742	337.864	200.022	-0.627868	0.00040984
IER2	ENSG00000160888	19	13150415	13154908	105.095	181.781	0.647898	0.000432923
HIST2H4B	ENSG00000270276	1	149854045	149861210	128.739	316.797	0.810576	0.00043549
RHOQ	ENSG00000119729	2	46541806	46583121	183.66	120.409	-0.532971	0.000438248
PRPS2	ENSG00000101911	X	12791355	12824222	507.089	338.52	-0.517509	0.000438248
PRAG1	ENSG00000275342	8	8317736	8386498	113.633	71.5265	-0.578228	0.000448611
DNAJA1	ENSG00000086061	9	33025211	33039907	1030.08	1370.04	0.389037	0.000448611
DUSP1	ENSG00000120129	5	172768090	172771195	35.847	70.787	0.738464	0.000448621
OPHN1	ENSG00000079482	X	68042344	68433913	169.327	107.438	-0.562538	0.000448621
NT5DC3	ENSG00000111696	12	103770453	103841197	119.825	71.7524	-0.618154	0.000448621
MEX3A	ENSG00000254726	1	156072013	156081998	26.0238	54.7507	0.75874	0.000462948
EPHB3	ENSG00000182580	3	184561784	184582409	105.496	165.053	0.562907	0.000462948
SPARC	ENSG00000113140	5	151661096	151687165	98.4783	181.777	0.688754	0.000462948
NFE2L1	ENSG00000082641	17	48048329	48061487	1674.98	1187.93	-0.454885	0.000462948
FOS	ENSG00000170345	14	75278774	75282230	21.3234	126.021	0.709154	0.000495063
RPS6KA1	ENSG00000117676	1	26529761	26575030	440.863	334.24	-0.378389	0.000503209
TRERF1	ENSG00000124496	6	42224931	42452051	102.91	150.06	0.496238	0.000513175
PLIN5	ENSG00000214456	19	4522531	4535224	44.7104	17.7828	-0.81542	0.00054162
AC093323.1	ENSG00000170846	4	6663396	6676755	920.633	575.754	-0.578213	0.000568959
ARHGAP26	ENSG00000145819	5	142770377	143229011	51.4464	14.0012	-0.821662	0.000583999
NFATC1	ENSG00000131196	18	79395856	79529325	50.6148	24.0721	-0.756497	0.000583999
C3	ENSG00000125730	19	6677704	6730562	190.671	13.8682	-0.463914	0.000624602
OGFRL1	ENSG00000119900	6	71288803	71308950	322.378	244.411	-0.37993	0.000625769
NPC1	ENSG00000141458	18	23506184	23586898	169.137	114.588	-0.500559	0.000635153
HSPA2	ENSG00000126803	14	64535905	64546173	1494.62	1068.4	-0.444704	0.000646212
RNF43	ENSG00000108375	17	58352500	58417595	96.1475	144.158	0.515316	0.000693621
ADAM9	ENSG00000168615	8	38996869	39105144	869.389	588.786	-0.500923	0.000740603
CCND1	ENSG00000110092	11	69641087	69654474	812.148	1284.84	0.566585	0.000787166
FASN	ENSG00000169710	17	82078333	82098332	11921.2	5918.77	-0.727262	0.00080171
PDZK1	ENSG00000174827	1	145670852	145708148	59.0299	24.0397	-0.794881	0.000815967
CISH	ENSG00000114737	3	50606490	50611831	316.908	412.079	0.357644	0.000838014
IQGAP2	ENSG00000145703	5	76403249	76708132	30.3791	68.7159	0.762497	0.000938287
MGAT3	ENSG00000128268	22	39457344	39492194	4.67279	19.9441	0.791007	0.000952194
PRICKLE2	ENSG00000163637	3	64092242	64445476	65.8476	105.044	0.56925	0.000956735
GATD3A	ENSG00000160221	21	44133605	44210114	13.2782	33.8717	0.797797	0.000956735
HOXC12	ENSG00000123407	12	53954834	53958956	144.099	223.137	0.539404	0.000977911
ALDH2	ENSG00000111275	12	111766887	111817529	344.922	246.395	-0.446041	0.000982217
AMD1	ENSG00000123505	6	110874770	110895713	671.119	440.119	-0.531621	0.000995821
MIDN	ENSG00000167470	19	1248553	1259140	127.852	181.129	0.454594	0.000995821
SCGB2A1	ENSG00000124939	11	62208668	62213939	107.505	45.9501	-0.769795	0.00102922
TCAF2	ENSG00000170379	7	143620952	143730409	181.791	123.411	-0.496357	0.00109211
RRBP1	ENSG00000125844	20	17613678	17682295	816.576	566.399	-0.474359	0.00109394
CDC42EP4	ENSG00000179604	17	73283624	73312175	381.756	494.7	0.353125	0.00117375
IFNGR1	ENSG00000027697	6	137197484	137219449	262.451	176.729	-0.500698	0.00118238
ARHGAP29	ENSG00000137962	1	94148988	94275068	154.392	254.785	0.59901	0.0011959
KHDC4	ENSG00000132680	1	155913043	155934400	124.482	196.705	0.559708	0.00120288
IGFBP2	ENSG00000115457	2	216632828	216664436	3219.65	4615.74	0.469028	0.00123888
KCNK2	ENSG00000082482	1	215005775	215237093	73.2386	135.466	0.672676	0.0012556
APOD	ENSG00000189058	3	195568702	195584205	6247.81	3364.94	-0.675939	0.0012556
TNS3	ENSG00000136205	7	47275154	47582558	306.847	202.906	-0.524445	0.0012556
MYBPC1	ENSG00000196091	12	101568353	101686018	6980.49	2480.42	-0.780202	0.0012556
CCDC177	ENSG00000267909	14	69569816	69574837	19.9654	5.38662	-0.810916	0.0012556
SERPINA1	ENSG00000197249	14	94376747	94390693	10812.5	5799.5	-0.677701	0.00128365
PTGER3	ENSG00000050628	1	70852353	71047808	157.24	91.9994	-0.621003	0.00131213
PERP	ENSG00000112378	6	138088505	138107511	582.652	429.554	-0.40566	0.00141628
LRRFIP2	ENSG00000093167	3	37052656	37183689	1048.45	797.247	-0.369594	0.00141689
SHANK2	ENSG00000162105	11	70467856	71252577	133.397	86.057	-0.54414	0.00143462
LARP1	ENSG00000155506	5	154712902	154817607	1187.32	929.412	-0.337735	0.00146161
JUN	ENSG00000177606	1	58780788	58784327	252.011	368.183	0.486884	0.00146914
CEMIP2	ENSG00000135048	9	71683366	71816690	327.848	219.749	-0.503424	0.00146914
ABCC5	ENSG00000114770	3	183919934	184018015	696.193	1048.54	0.515646	0.00151674
ITPR3	ENSG00000096433	6	33620365	33696574	550.166	402.179	-0.416914	0.00152636
FAM177A1	ENSG00000151327	14	35044907	35113130	462.363	330.631	-0.437028	0.0015273
AHCY	ENSG00000101444	20	34280268	34311802	981.841	733.103	-0.390657	0.00159694
GLI3	ENSG00000106571	7	41960950	42237870	93.3035	165.595	0.639291	0.00159913
BMP4	ENSG00000125378	14	53949736	53958761	37.5693	67.1436	0.642028	0.00162073
AFDN	ENSG00000130396	6	167826922	167972023	963.445	753.725	-0.336644	0.00163586
SMOX	ENSG00000088826	20	4120980	4187747	66.582	33.4077	-0.708159	0.00163586
DNAJB1	ENSG00000132002	19	14514770	14529770	941.538	1168.41	0.299269	0.00163586
AP002761.4	ENSG00000260401	11	73238975	73242335	47.3883	81.4438	0.624617	0.00164044
PPP1R1B	ENSG00000131771	17	39626740	39636626	40.5784	15.44	-0.775967	0.00164044
SPRED2	ENSG00000198369	2	65310851	65432637	414.701	295.766	-0.441323	0.0016746
BSPRY	ENSG00000119411	9	113349541	113371233	446.083	333.806	-0.387411	0.00169831
WNT4	ENSG00000162552	1	22117305	22143969	60.9236	22.6087	-0.769214	0.00172149
CBX4	ENSG00000141582	17	79833156	79839429	405.83	532.93	0.370779	0.00178051
AGT	ENSG00000135744	1	230702523	230714297	650.815	321.253	-0.707887	0.00179785
PAM	ENSG00000145730	5	102753981	103031105	54.6914	28.0884	-0.684069	0.00191979
HLA-DRB1	ENSG00000196126	6	32578769	32589848	63.275	27.6196	-0.743264	0.00197715
CCDC167	ENSG00000198937	6	37482920	37499922	114.697	167.192	0.48508	0.00200031
AP000769.1	ENSG00000173727	11	65455258	65466720	9.37156	26.2713	0.771703	0.00201513
PLK3	ENSG00000173846	1	44800225	44805990	11.3179	30.2119	0.76614	0.00206686
WLS	ENSG00000116729	1	68098473	68233120	383.582	279.775	-0.415227	0.00207806
DNAH5	ENSG00000039139	5	13690331	13944543	207.672	126.068	-0.583716	0.00213361
ZC3H12A	ENSG00000163874	1	37474552	37484379	219.488	129.025	-0.613685	0.00222059
ZCCHC17	ENSG00000121766	1	31296982	31364953	343.694	476.852	0.427652	0.00228107
SLC43A1	ENSG00000149150	11	57484534	57515786	110.055	55.5704	-0.693186	0.00228902
THRAP3	ENSG00000054118	1	36224416	36305357	791.906	646.308	-0.284995	0.0024143
INPP4B	ENSG00000109452	4	142023160	142847432	338.301	226.76	-0.50297	0.00251932
PDE5A	ENSG00000138735	4	119494395	119628991	283.838	688.737	0.739016	0.00256674
EDEM1	ENSG00000134109	3	5187646	5219957	257.177	186.125	-0.425881	0.00259861
SCIN	ENSG00000006747	7	12570577	12660179	347.089	207.35	-0.59872	0.00269809
IDS	ENSG00000010404	X	149476990	149521096	940.049	771.644	-0.273858	0.0027071
F3	ENSG00000117525	1	94529225	94541800	52.9792	24.6872	-0.718462	0.00273189
PABPC1	ENSG00000070756	8	100685816	100722809	9210.6	7752.41	-0.242013	0.00276812
RBM22	ENSG00000086589	5	150690794	150701107	440.975	569.799	0.349787	0.00281754
RARA	ENSG00000131759	17	40309192	40357643	325.466	489.212	0.505622	0.00281754
GAB2	ENSG00000033327	11	78215297	78418348	113.938	73.8582	-0.540746	0.00285994
STK38	ENSG00000112079	6	36493892	36547470	223.455	312.326	0.43656	0.00287676
CYP4X1	ENSG00000186377	1	47023568	47050751	213.763	129.201	-0.586348	0.00290784
AL354740.1	ENSG00000225339	6	34248568	34286768	310.911	211.055	-0.490179	0.00290886
SCGB2A2	ENSG00000110484	11	62270155	62273156	1048.49	203.601	-0.620611	0.00291537
KLF9	ENSG00000119138	9	70384597	70414624	425.439	303.663	-0.437591	0.00305003
AKAP1	ENSG00000121057	17	57085092	57121349	753.442	596.481	-0.32079	0.00309894
TPM4	ENSG00000167460	19	16067021	16103005	960.546	710.791	-0.399713	0.00312082
SOD2	ENSG00000112096	6	159669057	159745186	746.045	323.383	-0.722475	0.00318229
SERHL2	ENSG00000183569	22	42553617	42574382	23.2233	6.44939	-0.746059	0.00318229
TCF7L1	ENSG00000152284	2	85133410	85310388	11.265	28.2293	0.739066	0.00323984
MAOA	ENSG00000189221	X	43654907	43746824	806.715	508.033	-0.553423	0.00324112
PPP1R15A	ENSG00000087074	19	48872392	48876057	64.9343	104.76	0.565374	0.00328874
MICB	ENSG00000204516	6	31494881	31511124	121.012	178.204	0.488979	0.00330084
MYH14	ENSG00000105357	19	50188186	50310544	435.901	286.647	-0.518545	0.00330084
HOXB3	ENSG00000120093	17	48548870	48604912	309.835	430.393	0.427382	0.00340685
RNF223	ENSG00000237330	1	1070966	1074307	38.2929	67.3606	0.617529	0.00343597
FOXO3	ENSG00000118689	6	108559835	108684774	387.984	297.513	-0.360314	0.00343597
RP9	ENSG00000164610	7	33094797	33109401	47.4065	80.8791	0.608664	0.00343597
TNK1	ENSG00000174292	17	7380534	7389774	223.08	302.407	0.400248	0.00343597
PIEZO2	ENSG00000154864	18	10666483	11148762	121.495	174.474	0.459078	0.00343597
GOLM1	ENSG00000135052	9	86026146	86100173	856.788	682.13	-0.312487	0.00353131
FZD5	ENSG00000163251	2	207762586	207769563	39.5318	19.1055	-0.695505	0.00356238
SORL1	ENSG00000137642	11	121452203	121633693	70.372	33.212	-0.704399	0.00358128
SEMA4C	ENSG00000168758	2	96859716	96870757	103.834	146.432	0.441677	0.00362616
AHNAK2	ENSG00000185567	14	104937244	104978357	288.95	407.678	0.442594	0.00364146
SOX9	ENSG00000125398	17	72121020	72126420	53.176	84.4375	0.547758	0.00364595
SLA	ENSG00000155926	8	133036724	133103054	45.2823	19.9264	-0.714668	0.00368239
SLC31A2	ENSG00000136867	9	113150942	113164137	72.9197	36.2764	-0.680197	0.00368239
VPS13D	ENSG00000048707	1	12230030	12512047	362.557	274.991	-0.367042	0.00370281
RAMP1	ENSG00000132329	2	237858893	237912114	391.917	559.335	0.455495	0.00376585
CDC25B	ENSG00000101224	20	3786772	3806121	208.798	277.819	0.377119	0.00394119
LINC00886	ENSG00000240875	3	156747346	156817062	251.898	347.678	0.415986	0.00394628
MAN2B2	ENSG00000013288	4	6575175	6623362	735.27	543.264	-0.401646	0.00395451
RSPO3	ENSG00000146374	6	127118604	127197765	16.0897	2.93564	-0.685344	0.00395451
ENPP1	ENSG00000197594	6	131808016	131895155	210.859	125.229	-0.591877	0.00395451
TLE1	ENSG00000196781	9	81583683	81689305	28.3259	9.95113	-0.736325	0.00395451
SERTAD2	ENSG00000179833	2	64631621	64751005	107.654	155.092	0.466377	0.00395683
AL034374.1	ENSG00000271367	6	53350158	53350705	54.1012	29.9838	-0.641747	0.00401358
TPM1-AS	ENSG00000259498	15	63046034	63049387	17.9901	5.20129	-0.744268	0.00401358
IFIH1	ENSG00000115267	2	162267079	162318703	56.572	27.1859	-0.691319	0.00405196
ARRDC3	ENSG00000113369	5	91368724	91383359	128.993	216.018	0.58971	0.00405196
DDIT3	ENSG00000175197	12	57516588	57521737	81.0941	136.377	0.586818	0.00405196
FGFR1	ENSG00000077782	8	38400215	38468834	862.808	1101.46	0.331542	0.00406045
RTN1	ENSG00000139970	14	59595976	59870966	164.96	280.754	0.600907	0.00407867
CEL	ENSG00000170835	9	133061978	133071861	74.458	110.675	0.491139	0.00417563
CLIP1	ENSG00000130779	12	122271432	122422632	461.84	335.997	-0.416336	0.00417563
CPD	ENSG00000108582	17	30378905	30469989	424.456	290.732	-0.474097	0.00417563
LRIG1	ENSG00000144749	3	66378797	66501263	1669.64	1275.53	-0.361419	0.004185
FBLIM1	ENSG00000162458	1	15756607	15786594	122.526	84.3108	-0.479744	0.00424187
CD99	ENSG00000002586	X	2691133	2741309	343.353	247.336	-0.429562	0.00428755
FKBP5	ENSG00000096060	6	35573585	35728583	7245.22	4131.52	-0.615646	0.0043093
TLE3	ENSG00000140332	15	70047790	70098176	319.874	490.562	0.518702	0.00432276
CLDN4	ENSG00000189143	7	73799542	73832693	655.553	879.914	0.390631	0.00438615
CCT8P1	ENSG00000226015	1	147203276	147204932	24.6009	9.06819	-0.734454	0.00440042
DHX36	ENSG00000174953	3	154272546	154324497	524.399	416.208	-0.314754	0.00440042
PHLDA3	ENSG00000174307	1	201464383	201469237	277.124	354.827	0.335591	0.00440831
CMTM4	ENSG00000183723	16	66614750	66696707	348.962	272.173	-0.334915	0.00450952
BTG1	ENSG00000133639	12	92140278	92145897	288.342	197.908	-0.473672	0.00457273
FBXO38	ENSG00000145868	5	148383935	148442836	384.948	290.411	-0.373041	0.00459364
BEX3	ENSG00000166681	X	103376340	103378077	2118.44	2545.93	0.256316	0.00469061
SMAD7	ENSG00000101665	18	48919853	48952052	64.2556	99.1953	0.519659	0.00469061
HLA-C	ENSG00000204525	6	31268749	31272130	669.82	457.061	-0.480885	0.0048935
MRPS33	ENSG00000090263	7	141002610	141015228	402.523	506.257	0.312026	0.0048935
MAOB	ENSG00000069535	X	43766611	43882447	795.317	1219.43	0.519049	0.00490183
RAP1GDS1	ENSG00000138698	4	98261384	98443861	474.811	639.41	0.391576	0.00500015
PPP2R2C	ENSG00000074211	4	6320578	6563600	88.6253	55.8517	-0.541018	0.00509136
SLC3A2	ENSG00000168003	11	62856102	62888875	1020.3	1329.09	0.356607	0.00509136
CPE	ENSG00000109472	4	165361194	165498320	157.202	94.8336	-0.571797	0.00516262
GRIK3	ENSG00000163873	1	36795527	37034129	206.057	134.504	-0.516315	0.0051826
DUSP10	ENSG00000143507	1	221701424	221742176	62.0755	100.603	0.564831	0.00520683
MUM1L1	ENSG00000157502	X	106168305	106208956	63.7034	115.105	0.626605	0.00524006
SFT2D2	ENSG00000213064	1	168225938	168253025	197.339	148.132	-0.383018	0.00528483
USP53	ENSG00000145390	4	119212587	119295517	125.468	83.6293	-0.495773	0.00528483
CCDC86	ENSG00000110104	11	60842071	60851081	525.505	387.384	-0.399677	0.00528483
ANKRD28	ENSG00000206560	3	15667236	15859771	214.499	152.627	-0.433423	0.00543
CRY2	ENSG00000121671	11	45847118	45883248	213.608	153.327	-0.433376	0.00543
ARL4D	ENSG00000175906	17	43398959	43401137	19.2559	39.9318	0.678671	0.00543
TFAP2B	ENSG00000008196	6	50818723	50847613	418.936	127.973	-0.678531	0.0054687
NOMO3	ENSG00000103226	16	16232495	16294814	332.883	232.186	-0.45719	0.0054687
ZNF703	ENSG00000183779	8	37695751	37700021	2108.52	1660.89	-0.326297	0.0055972
RHOBTB3	ENSG00000164292	5	95713522	95824383	497.097	347.691	-0.453468	0.00582655
HOXC9	ENSG00000180806	12	53994895	54003337	75.2129	119.929	0.544342	0.00593165
SLC35F6	ENSG00000213699	2	26764284	26781231	308.625	229.895	-0.389761	0.00605647
EFHC2	ENSG00000183690	X	44147882	44343672	16.8354	37.8029	0.68666	0.00628358
TACC2	ENSG00000138162	10	121989174	122254545	416.295	291.57	-0.451986	0.00642799
FAM117A	ENSG00000121104	17	49710332	49789180	71.4532	43.6958	-0.564295	0.00662144
EEF2K	ENSG00000103319	16	22206282	22288732	950.326	762.057	-0.302031	0.00681072
TMBIM1	ENSG00000135926	2	218274192	218292586	417.75	337.249	-0.29331	0.00682018
DTX3L	ENSG00000163840	3	122564238	122575203	543.901	423.311	-0.339724	0.00682018
EEA1	ENSG00000102189	12	92770637	92929331	117.286	77.0674	-0.499719	0.00686224
INSR	ENSG00000171105	19	7112255	7294034	69.4323	37.998	-0.62853	0.00686504
TGFBR1	ENSG00000106799	9	99104038	99154192	106.847	64.684	-0.567253	0.0069254
JPT1	ENSG00000189159	17	75135248	75168281	424.777	549.717	0.346994	0.00698519
TBC1D14	ENSG00000132405	4	6909242	7033118	592.279	475.87	-0.298203	0.00704286
KLHL5	ENSG00000109790	4	39045039	39126857	168.932	102.783	-0.565158	0.00706273
SOX4	ENSG00000124766	6	21592768	21598619	161.799	228.264	0.439225	0.00706273
CTSD	ENSG00000117984	11	1752752	1764573	3073.51	2014.37	-0.510897	0.00706273
CDC42EP2	ENSG00000149798	11	65314818	65322429	19.6821	46.5417	0.688235	0.00706273
GLB1	ENSG00000170266	3	32996608	33097230	311.59	244.202	-0.329405	0.00717816
HERC3	ENSG00000138641	4	88592423	88708542	117.315	67.0814	-0.6008	0.00720112
MAPKAPK2	ENSG00000162889	1	206684944	206734283	1290.96	1554.71	0.259189	0.007203
LEKR1	ENSG00000197980	3	156825481	157046129	73.1595	121.754	0.571621	0.007203
PPME1	ENSG00000214517	11	74171099	74254703	386.345	482.268	0.301737	0.00735536
LAPTM5	ENSG00000162511	1	30732469	30757820	13.3567	28.698	0.676719	0.00738241
LINC01578	ENSG00000272888	15	92882707	92899701	244.51	337.581	0.42023	0.00742512
KDM4B	ENSG00000127663	19	4969113	5153595	389.443	288.411	-0.392839	0.00744259
KLHL12	ENSG00000117153	1	202891100	202928636	569.885	693.324	0.273506	0.00761034
SLC16A9	ENSG00000165449	10	59650761	59736002	15.9271	3.82435	-0.678522	0.00768403
RHOB	ENSG00000143878	2	20447074	20449445	2719.7	3341.32	0.283759	0.00772899
CHORDC1	ENSG00000110172	11	90201160	90223364	96.5298	158.16	0.563576	0.00772899
CDSN	ENSG00000204539	6	31115090	31120446	24.1372	53.8157	0.676631	0.00786009
APTX	ENSG00000137074	9	32972606	33025168	180.775	240.922	0.37503	0.00795676
TUBA3D	ENSG00000075886	2	131476093	131482934	1779.14	839.973	-0.664538	0.007977
CLDN7	ENSG00000181885	17	7259903	7263983	820.145	606.47	-0.394666	0.007977
EDA2R	ENSG00000131080	X	66595637	66639298	76.2305	111.778	0.477387	0.00804077
DGKA	ENSG00000065357	12	55927319	55954027	98.726	148.763	0.493909	0.00827569
TUBA3E	ENSG00000152086	2	130191743	130198461	358.619	220.132	-0.554322	0.00838389
RAPGEF5	ENSG00000136237	7	22118238	22357144	62.7826	37.9822	-0.567729	0.00838389
HDDC3	ENSG00000184508	15	90929964	90935196	144.022	192.463	0.384716	0.00838389
ATF4	ENSG00000128272	22	39519695	39522685	602.638	839.006	0.424008	0.00843868
LINC02568	ENSG00000259459	15	63390136	63438320	75.6379	40.0783	-0.632464	0.00845127
ME2	ENSG00000082212	18	50878734	50954257	59.043	33.6585	-0.605067	0.00845301
CHD7	ENSG00000171316	8	60678778	60868028	119.65	81.8724	-0.468256	0.0085504
MARCKSL1	ENSG00000175130	1	32333832	32336379	1532.88	1802.81	0.227265	0.00857612
PEA15	ENSG00000162734	1	160205337	160215376	6239.9	4007.85	-0.522978	0.00866173
RBBP8NL	ENSG00000130701	20	62410237	62427533	28.0836	57.4761	0.651412	0.00869614
GRB2	ENSG00000177885	17	75318076	75405709	817.345	1016.55	0.298054	0.00882822
LGALS3	ENSG00000131981	14	55124110	55145413	439.907	320.711	-0.411445	0.00886125
COQ5	ENSG00000110871	12	120503274	120534434	198.506	257.183	0.354589	0.00886147
CARMIL1	ENSG00000079691	6	25279078	25620530	75.8315	48.1637	-0.526633	0.00895887
SIAH2	ENSG00000181788	3	150741127	150763477	2142.31	2789.24	0.352831	0.00922281
FURIN	ENSG00000140564	15	90868592	90883458	329.979	241.29	-0.406839	0.00924807
SERTAD4	ENSG00000082497	1	210232799	210246631	102.323	149.463	0.468595	0.0092655
TNS1	ENSG00000079308	2	217799588	218033982	94.0856	61.8271	-0.511505	0.0092655
RPS6KA2	ENSG00000071242	6	166409364	166906451	179.621	131.36	-0.403882	0.00931537
RNASEH2B	ENSG00000136104	13	50909678	51024120	145.295	197.391	0.396918	0.00947818
CRISPLD1	ENSG00000121005	8	74984515	75034558	1365.2	518.319	-0.665672	0.00960885
CNTD2	ENSG00000105219	19	40222208	40226697	26.6848	11.3152	-0.679162	0.00960885
ARPC5L	ENSG00000136950	9	124862130	124877733	211.206	267.546	0.320823	0.0097997
TUT7	ENSG00000083223	9	86287733	86354454	234.386	158.502	-0.47388	0.0100082
VIPAS39	ENSG00000151445	14	77426675	77457952	99.4776	137.35	0.414243	0.0101087
LINC00475	ENSG00000225511	9	92141298	92160114	10.2067	23.8635	0.670981	0.0101355
FAM84B	ENSG00000168672	8	126552442	126558393	809.198	1081.99	0.382074	0.0102736
ZNF702P	ENSG00000242779	19	52968251	53037898	52.1305	80.1128	0.5187	0.0103015
HOXC11	ENSG00000123388	12	53973126	53977643	60.0844	97.3409	0.54009	0.0105374
SEMA6B	ENSG00000167680	19	4542593	4559808	50.595	83.0903	0.560004	0.0105374
MTSS1L	ENSG00000132613	16	70661204	70686066	148.064	208.935	0.432362	0.0106455
AC124068.1	ENSG00000259948	15	89201091	89201768	254.68	179.94	-0.434666	0.0107706
NPC2	ENSG00000119655	14	74476192	74494177	601.375	469.7	-0.333598	0.0109396
SNX30	ENSG00000148158	9	112750838	112881671	90.4334	59.679	-0.508236	0.0110174
AC073508.2	ENSG00000264058	17	40627356	40665141	8.35379	22.4466	0.664357	0.0110189
HSPA1A	ENSG00000204389	6	31815464	31817946	2670.52	3950.16	0.478342	0.0110529
GLUL	ENSG00000135821	1	182381704	182392206	20315.2	14607	-0.421526	0.011424
TGOLN2	ENSG00000152291	2	85318020	85328425	1388.56	1149.39	-0.260503	0.011424
TRA2A	ENSG00000164548	7	23504780	23532041	172.384	225.95	0.363299	0.011424
GALNT2	ENSG00000143641	1	230057990	230282124	593.197	418.429	-0.438949	0.0114476
BTD	ENSG00000169814	3	15601341	15647640	112.647	77.6294	-0.454304	0.0115343
HERC6	ENSG00000138642	4	88378739	88443111	21.2012	8.23308	-0.674625	0.0115343
SLC22A23	ENSG00000137266	6	3268962	3457022	1146.69	557.601	-0.641499	0.0115343
MAPKAPK5-AS1	ENSG00000234608	12	111839764	111842902	92.3641	129.334	0.428721	0.0115343
LPAR3	ENSG00000171517	1	84811602	84893213	55.1346	23.9709	-0.65809	0.0115358
AC140134.1	ENSG00000179978	5	70094659	70128434	91.5358	58.3485	-0.523814	0.0115931
PXYLP1	ENSG00000155893	3	141228726	141367753	143.939	80.3487	-0.596244	0.0116102
LINC01018	ENSG00000250056	5	6582136	6588499	38.5948	17.1383	-0.658655	0.0116102
CPEB4	ENSG00000113742	5	173888280	173961976	365.373	270.399	-0.390348	0.0116102
DENND1B	ENSG00000213047	1	197504748	197775696	193.952	141.688	-0.400259	0.0116171
HIST1H2AG	ENSG00000196787	6	27133042	27135291	55.6092	88.4048	0.52735	0.011633
RASEF	ENSG00000165105	9	82979585	83063177	403.055	321.425	-0.305562	0.0116754
PTGES	ENSG00000148344	9	129738331	129753047	358.852	251.245	-0.444005	0.0117926
PKP2	ENSG00000057294	12	32790745	32896840	131.72	82.8073	-0.533818	0.0118486
BLMH	ENSG00000108578	17	30248195	30292056	39.7554	68.4948	0.580282	0.0118486
GPAT4	ENSG00000158669	8	41577187	41625001	1277.2	986.914	-0.343871	0.0118517
TGM2	ENSG00000198959	20	38127387	38166578	47.7568	8.85241	-0.520302	0.0118771
CFLAR	ENSG00000003402	2	201116104	201176687	287.39	216.674	-0.376128	0.0119581
NXPE3	ENSG00000144815	3	101779202	101827392	506.715	332.157	-0.500756	0.0119644
PYY	ENSG00000131096	17	43952738	44004469	39.3506	68.5129	0.586043	0.0122827
NECTIN2	ENSG00000130202	19	44846175	44889228	868.644	686.994	-0.317829	0.0122827
CHN2	ENSG00000106069	7	29146569	29514328	50.7449	24.2475	-0.640938	0.0123239
WASHC3	ENSG00000120860	12	102012927	102062149	138.16	183.867	0.377723	0.0131182
RBP1	ENSG00000114115	3	139517434	139539829	39.0027	74.6266	0.615755	0.0131304
LRP10	ENSG00000197324	14	22871613	22881580	761.169	595.019	-0.331035	0.0131304
EGF	ENSG00000138798	4	109912884	110012266	56.211	32.5523	-0.574132	0.0132216
EFS	ENSG00000100842	14	23356402	23365752	73.1609	42.8066	-0.569859	0.0133224
ENC1	ENSG00000171617	5	74627406	74641424	69.6991	133.553	0.616784	0.0133585
COL1A2	ENSG00000164692	7	94394561	94431232	43.5898	4.14375	-0.36634	0.0134582
DRAM1	ENSG00000136048	12	101877351	102012130	102.648	65.7619	-0.515044	0.0134582
TMEM241	ENSG00000134490	18	23197144	23437961	223.413	283.768	0.323334	0.0134582
MYORG	ENSG00000164976	9	34366670	34376853	171.904	223.7	0.353024	0.0136188
STAT3	ENSG00000168610	17	42313324	42388568	780.85	634.489	-0.283012	0.0136188
ZBTB10	ENSG00000205189	8	80485619	80526265	378.874	268.971	-0.431681	0.0137193
FAM107B	ENSG00000065809	10	14518557	14774897	348.477	271.729	-0.330122	0.0137771
TMEM123	ENSG00000152558	11	102396332	102470384	484.369	370.408	-0.354781	0.0138523
ALOX15B	ENSG00000179593	17	8039017	8049134	2537.86	1219.51	-0.634035	0.0138523
RAPGEFL1	ENSG00000108352	17	40177010	40195656	63.2646	38.2339	-0.563712	0.0138523
PARD3B	ENSG00000116117	2	204545793	205620162	54.9444	31.1676	-0.582895	0.0138554
SPG11	ENSG00000104133	15	44562696	44663678	492.945	394.171	-0.300423	0.014062
SMIM14	ENSG00000163683	4	39546330	39639090	1177.4	926.129	-0.321445	0.0141223
CD59	ENSG00000085063	11	33703010	33736491	4988.87	3539.18	-0.431528	0.0148521
STK40	ENSG00000196182	1	36339624	36385896	263.401	200.439	-0.362037	0.0153021
SYT13	ENSG00000019505	11	45240301	45286319	68.461	161.696	0.640038	0.015375
DDX21	ENSG00000165732	10	68956128	68985073	486.151	392.244	-0.289915	0.015375
MOB3B	ENSG00000120162	9	27325209	27529781	16.7414	4.45064	-0.633115	0.0153948
LONRF2	ENSG00000170500	2	100273291	100322733	30.9849	13.8813	-0.643992	0.0154465
SLC44A4	ENSG00000204385	6	31863192	31879046	651.563	482.832	-0.388443	0.0157735
GBA	ENSG00000177628	1	155234452	155244699	472.246	388.452	-0.269152	0.01585
FRS2	ENSG00000166225	12	69470349	69579789	434.782	311.459	-0.42118	0.01585
AP003469.4	ENSG00000261087	8	101166805	101169629	23.2204	42.4042	0.595741	0.0160001
TRIM14	ENSG00000106785	9	98069275	98119212	219.98	168.287	-0.355404	0.0160001
OLFM1	ENSG00000130558	9	135075422	135121179	382.367	514.941	0.385409	0.0160002
DNAJA4	ENSG00000140403	15	78264086	78282196	271.391	352.875	0.350073	0.0160486
PIK3C2B	ENSG00000133056	1	204422628	204494724	196.328	250.179	0.325256	0.0160859
ADAMTS1	ENSG00000154734	21	26835747	26845409	288.39	180.086	-0.527021	0.0161915
ITGA3	ENSG00000005884	17	50055968	50090481	191.835	143.345	-0.381289	0.0163513
MXD1	ENSG00000059728	2	69897688	69942945	135.07	97.4461	-0.40916	0.0163667
TP53I3	ENSG00000115129	2	24077433	24085861	42.8455	67.5094	0.514587	0.016376
CYFIP1	ENSG00000273749	15	22867052	22981063	846.255	680.782	-0.294646	0.0165683
ALDH3B2	ENSG00000132746	11	67662162	67681200	97.6714	159.845	0.542734	0.0166908
EIF2S2	ENSG00000125977	20	34088298	34112332	495.067	585.343	0.234238	0.0166908
AHSA1	ENSG00000100591	14	77457870	77469474	547.228	644.889	0.229346	0.017269
PRPF8	ENSG00000174231	17	1650629	1684882	2364.99	1968.25	-0.253907	0.0174689
S100P	ENSG00000163993	4	6693069	6697170	978.404	771.732	-0.318795	0.0176432
CADPS2	ENSG00000081803	7	122318425	122886759	40.7602	5.70793	-0.426757	0.0177265
SF3A3	ENSG00000183431	1	37956975	37990921	310.256	377.535	0.271509	0.0179665
RASGRP1	ENSG00000172575	15	38488103	38565575	20.1111	6.30037	-0.626734	0.0182353
AC010643.1	ENSG00000268686	19	49368705	49388081	49.6238	82.6871	0.544896	0.0182353
TPD52L1	ENSG00000111907	6	125119049	125264407	147.678	97.0908	-0.488104	0.0183363
PER3	ENSG00000049246	1	7784320	7845177	84.8215	52.4266	-0.531359	0.0188318
AKIRIN2	ENSG00000135334	6	87675072	87702209	106.907	145.575	0.397573	0.0188318
RAP2C	ENSG00000123728	X	132203024	132219480	182.241	254.84	0.422384	0.0188318
FGD3	ENSG00000127084	9	92947451	93036236	749.078	1000.82	0.37531	0.0188824
ALDH5A1	ENSG00000112294	6	24494852	24537207	78.2699	52.0205	-0.483096	0.0189016
HIST1H3E	ENSG00000274750	6	26224199	26227473	64.5968	101.054	0.514217	0.0189431
MED23	ENSG00000112282	6	131573966	131628229	197.792	147.672	-0.374412	0.0198588
GRN	ENSG00000030582	17	44345086	44353102	1440.94	1098.12	-0.357406	0.0198588
PSPH	ENSG00000146733	7	56011051	56051604	60.4555	91.7152	0.493524	0.019912
NAGLU	ENSG00000108784	17	42536172	42544449	193.93	141.316	-0.406066	0.0199953
BBC3	ENSG00000105327	19	47220822	47232766	85.13	125.126	0.466655	0.0199953
GRB7	ENSG00000141738	17	39737927	39747291	59.1431	93.1476	0.512388	0.0200556
TOM1L1	ENSG00000141198	17	54899387	54961956	221.455	169.324	-0.34869	0.0202207
ALDH6A1	ENSG00000119711	14	74056850	74084493	213.534	149.401	-0.436196	0.0204049
CREB3L1	ENSG00000157613	11	46277661	46321422	30.3145	13.5752	-0.627419	0.0204147
PTPN21	ENSG00000070778	14	88465778	88554733	54.0984	32.936	-0.546017	0.0204147
SYNPO2	ENSG00000172403	4	118850688	119061247	192.08	76.9005	-0.618505	0.0204839
VAV3	ENSG00000134215	1	107571160	107965144	1587.95	2050.2	0.339352	0.0205003
WDR11	ENSG00000120008	10	120851175	120909524	263.813	199.218	-0.366539	0.0205003
AL160408.2	ENSG00000228830	1	234607008	234609483	40.9589	68.5104	0.547182	0.0205015
PARP14	ENSG00000173193	3	122680618	122730840	259.59	203.664	-0.327306	0.0206125
AC078993.1	ENSG00000238178	X	16152941	16170869	37.0785	18.1312	-0.616807	0.0206125
ZNF704	ENSG00000164684	8	80628451	80874781	148.617	94.7807	-0.512064	0.0206125
GPRC5A	ENSG00000013588	12	12890782	12917937	814.797	1132.5	0.413361	0.0206125
TCAF1	ENSG00000198420	7	143851375	143902198	650.997	531.616	-0.278411	0.0207123
NXPH3	ENSG00000182575	17	49575858	49583827	90.4691	59.8897	-0.487633	0.0208584
PLCD4	ENSG00000115556	2	218607765	218637184	231.242	297.059	0.328802	0.0209017
BRI3	ENSG00000164713	7	98252379	98310441	205.469	155.189	-0.368908	0.0209017
WASIR2	ENSG00000231439	16	22910	25123	43.6838	68.4228	0.507567	0.0209017
ADRA2C	ENSG00000184160	4	3766348	3768526	13.838	31.997	0.622424	0.020903
CORO2A	ENSG00000106789	9	98120975	98192640	289.303	224.487	-0.334983	0.0209193
NAAA	ENSG00000138744	4	75913657	75941051	148.102	100.181	-0.461591	0.0210204
ACP5	ENSG00000102575	19	11574660	11579008	218.902	153.275	-0.44153	0.0210204
CHST8	ENSG00000124302	19	33621955	33773509	50.7676	21.4455	-0.621019	0.0210204
PLXNA1	ENSG00000114554	3	126988594	127037392	253.571	186.665	-0.39045	0.0212988
MACC1	ENSG00000183742	7	20134655	20217404	35.688	18.0097	-0.607021	0.0215077
SRP14	ENSG00000140319	15	40035739	40039188	1873.34	2228.54	0.240699	0.0217417
AHR	ENSG00000106546	7	16916359	17346152	264.366	187.513	-0.425258	0.0218418
EYA3	ENSG00000158161	1	27970344	28088696	199.579	254.699	0.323058	0.0221073
NOTCH2NLA	ENSG00000264343	1	146146203	146229026	239.387	184.009	-0.349902	0.0223326
AMOTL2	ENSG00000114019	3	134355874	134375479	383.453	525.901	0.400007	0.0223687
PANK3	ENSG00000120137	5	168548495	168579600	964.912	697.055	-0.409211	0.0224247
DYNLT1	ENSG00000146425	6	158636474	158644739	504.677	642.944	0.322421	0.0224247
GOT2	ENSG00000125166	16	58707131	58734357	467.209	555.257	0.238132	0.0224247
LYNX1	ENSG00000180155	8	142771197	142777810	572.525	448	-0.330237	0.0224723
HSP90AA1	ENSG00000080824	14	102080738	102139699	8739.94	11396.2	0.34933	0.0224723
CABLES1	ENSG00000134508	18	23134564	23260467	310.703	427.885	0.401894	0.0224823
NIPAL2	ENSG00000104361	8	98189833	98294393	243.037	177.741	-0.393582	0.022539
COL3A1	ENSG00000168542	2	188974320	189012746	71.353	9.89694	-0.388488	0.0225625
PAGR1	ENSG00000280789	16	29815952	29820117	377.48	460.453	0.271722	0.0225625
NKX2-2	ENSG00000125820	20	21511010	21514026	24.0516	10.4497	-0.624345	0.0225625
NBPF19	ENSG00000271383	1	149390623	149556361	187.742	138.027	-0.392235	0.0227225
SCYL3	ENSG00000000457	1	169849631	169894267	178.595	232.399	0.348557	0.0228055
TMEM181	ENSG00000146433	6	158536436	158635428	290.827	406.585	0.416764	0.0228055
PNMT	ENSG00000141744	17	39667981	39670475	21.4097	7.86455	-0.623767	0.0228055
AC008268.1	ENSG00000235584	2	95666084	95668715	7.50317	20.3538	0.6111	0.0229124
TXNDC5	ENSG00000239264	6	7881517	7910814	458.825	337.841	-0.388968	0.0229124
DTX2	ENSG00000091073	7	76461676	76505995	170.661	124.008	-0.408285	0.0229124
C10orf82	ENSG00000165863	10	116663696	116670264	33.6124	54.6133	0.527608	0.0229124
EVA1C	ENSG00000166979	21	32412006	32515397	57.7507	30.0918	-0.591134	0.0229124
SLPI	ENSG00000124107	20	45252239	45254564	363.317	179.536	-0.602106	0.0229431
TSEN54	ENSG00000182173	17	75516060	75524739	117.599	157.794	0.374325	0.0230114
GNPAT	ENSG00000116906	1	231241207	231277973	488.061	592.233	0.267832	0.0231082
AOC1	ENSG00000002726	7	150824627	150861504	48.7667	29.3824	-0.544619	0.0236027
WFDC2	ENSG00000101443	20	45469706	45481532	459.082	158.093	-0.585074	0.0236027
ME3	ENSG00000151376	11	86441108	86672636	177.309	127.899	-0.407865	0.0238334
HIST2H2BD	ENSG00000220323	1	149842875	149846486	39.8794	62.1402	0.498225	0.0241735
LMAN2L	ENSG00000114988	2	96705929	96740064	74.0846	107.221	0.451175	0.024699
ITGAV	ENSG00000138448	2	186590065	186680901	277.77	203.341	-0.392451	0.024699
ARHGEF28	ENSG00000214944	5	73626158	73941993	298.657	236.772	-0.313299	0.024699
KLHL1	ENSG00000150361	13	69700594	70108493	69.134	44.9468	-0.497701	0.024699
NAMPTP1	ENSG00000229644	10	36521721	36524234	73.9186	46.882	-0.50137	0.0251829
HPS3	ENSG00000163755	3	149129584	149173732	687.196	489.204	-0.421434	0.0253028
GALNT6	ENSG00000139629	12	51351247	51392867	670.01	513.759	-0.347551	0.0255792
NBPF14	ENSG00000270629	1	148531385	148679751	460.026	377.384	-0.268548	0.0258057
DNAJC1	ENSG00000136770	10	21756537	22003769	248.235	318.712	0.330976	0.0258057
CCNF	ENSG00000162063	16	2429394	2458854	91.79	131.773	0.439159	0.0258057
TRAF4	ENSG00000076604	17	28743984	28750958	142.66	194.429	0.392041	0.0261142
EPHX1	ENSG00000143819	1	225810092	225845563	1623.03	1219.46	-0.370178	0.026139
SUGT1	ENSG00000165416	13	52652709	52700909	172.37	219.761	0.325111	0.0267696
MEPCE	ENSG00000146834	7	100428790	100434126	489.752	631.606	0.333729	0.0269626
PPP2R3A	ENSG00000073711	3	135965673	136147891	107.493	70.2184	-0.489008	0.0275019
SGCE	ENSG00000127990	7	94524204	94656572	713.718	915.463	0.329469	0.0275019
RBM3	ENSG00000102317	X	48574449	48579066	3280.59	2857.12	-0.193349	0.0275019
KDF1	ENSG00000175707	1	26949562	26960406	253.304	198.486	-0.320662	0.0275217
SCP2	ENSG00000116171	1	52927229	53051703	985.763	764.4	-0.334409	0.0275217
ALKBH5	ENSG00000091542	17	18183078	18209954	837.764	1009.52	0.258016	0.0276129
CYBRD1	ENSG00000071967	2	171522247	171558133	59.7511	31.619	-0.581264	0.0276518
AC018816.1	ENSG00000235978	3	4814294	4887293	88.6292	124.783	0.42397	0.0276799
HRASLS5	ENSG00000168004	11	63461404	63491194	241.535	312.567	0.338851	0.0276799
ZFP36L2	ENSG00000152518	2	43222402	43226609	116.841	85.513	-0.391801	0.028102
TNFSF13	ENSG00000161955	17	7558292	7561608	254.978	199.483	-0.325608	0.028102
STAT5B	ENSG00000173757	17	42199168	42276707	438.91	338.567	-0.338319	0.028102
DHRS2	ENSG00000100867	14	23630115	23645639	56.7491	28.4179	-0.592032	0.0283233
PHLDA1	ENSG00000139289	12	76025447	76033932	21.2079	8.55284	-0.607967	0.0284316
RPS27L	ENSG00000185088	15	63125872	63158021	572.014	685.47	0.248877	0.0289201
TMEM268	ENSG00000157693	9	114611206	114646422	266.52	210.542	-0.312969	0.0289913
NFATC4	ENSG00000100968	14	24365673	24379604	361.154	502.435	0.40953	0.0292347
ZNF783	ENSG00000204946	7	149262171	149297302	87.4365	131.167	0.467366	0.0294371
RAB31	ENSG00000168461	18	9708165	9862551	2444.05	3103.56	0.318053	0.0294371
RNASEK-C17orf49	ENSG00000161939	17	7012635	7017520	5.87867	16.5776	0.591593	0.0295207
AC097359.2	ENSG00000270194	3	37241789	37244177	37.7896	20.8125	-0.566285	0.0299031
VLDLR	ENSG00000147852	9	2621834	2660053	54.3123	34.0174	-0.512665	0.0299381
HCAR3	ENSG00000255398	12	122714756	122716892	9.53538	1.88042	-0.530016	0.0299381
KCNIP3	ENSG00000115041	2	95297304	95386083	11.1234	23.6965	0.594952	0.0301343
RNF13	ENSG00000082996	3	149812708	149962139	378.143	291.898	-0.336418	0.0307586
KIAA0319L	ENSG00000142687	1	35433490	35557950	614.651	517.589	-0.235047	0.0309546
RMND5A	ENSG00000153561	2	86720173	86778041	347.936	429.976	0.287231	0.0309786
ICAM1	ENSG00000090339	19	10270835	10286615	22.7026	5.54496	-0.512961	0.0310271
IL20RA	ENSG00000016402	6	136999971	137045180	350.614	246.093	-0.4277	0.0312316
RASL11A	ENSG00000122035	13	27270327	27273690	15.9331	30.9138	0.577564	0.0314857
TAP1	ENSG00000168394	6	32845209	32853978	81.4038	43.7796	-0.57076	0.0315202
POLR1D	ENSG00000186184	13	27620742	27744237	302.675	364.1	0.256091	0.0317531
SSC4D	ENSG00000146700	7	76389334	76409695	67.2964	96.3004	0.435808	0.0319839
NAMPT	ENSG00000105835	7	106248285	106286326	1193.95	892.48	-0.371392	0.032211
TBC1D9	ENSG00000109436	4	140620765	140756120	2274.89	1805.4	-0.308406	0.0324219
TRIB1	ENSG00000173334	8	125430321	125438405	100.722	166.638	0.527551	0.0324219
SERPINA3	ENSG00000196136	14	94612377	94624055	14202.7	9943	-0.432361	0.0325628
AC008894.2	ENSG00000269243	19	16123661	16139892	138.191	192.626	0.405889	0.0326135
SH3RF2	ENSG00000156463	5	145936579	146081791	31.8403	16.2806	-0.583518	0.0329643
CRACR2A	ENSG00000130038	12	3606633	3764819	35.4388	19.8293	-0.560674	0.0329643
ISY1	ENSG00000240682	3	129127415	129161293	169.355	215.012	0.315466	0.0331684
ARF6	ENSG00000165527	14	49893092	49897054	785.104	955.626	0.268096	0.0331684
HOXB2	ENSG00000173917	17	48540894	48544989	507.109	616.222	0.26446	0.0332285
DNASE2	ENSG00000105612	19	12875211	12881468	305.814	244.469	-0.30137	0.0333757
SSBP2	ENSG00000145687	5	81413021	81751797	195.647	247.296	0.318051	0.0335991
LAMB3	ENSG00000196878	1	209614870	209652466	81.1115	48.5539	-0.532863	0.0338746
ANKRD54	ENSG00000100124	22	37830855	37849327	67.1146	93.0963	0.407651	0.034012
DENR	ENSG00000139726	12	122752774	122771064	308.877	397.783	0.336618	0.0340933
TMEM135	ENSG00000166575	11	87037844	87323758	152.398	107.898	-0.416942	0.0341601
SLC1A5	ENSG00000105281	19	46774883	46788594	125.943	74.798	-0.535589	0.0343306
DAGLA	ENSG00000134780	11	61680433	61747001	111.474	73.8687	-0.473258	0.0348312
GDI1	ENSG00000203879	X	154436913	154443467	1398.29	1635.91	0.2177	0.0348933
SLC38A2	ENSG00000134294	12	46358189	46372867	965.676	773.282	-0.298492	0.0348933
FUCA1	ENSG00000179163	1	23845077	23868294	199.777	156.712	-0.319829	0.0349954
CXCL14	ENSG00000145824	5	135570679	135579279	21.591	81.1503	0.49752	0.035185
TPR	ENSG00000047410	1	186311652	186375693	1094.49	950.736	-0.197734	0.035304
SLC15A2	ENSG00000163406	3	121894089	121944102	51.9102	26.235	-0.575745	0.035304
LPP-AS2	ENSG00000270959	3	188151206	188154057	25.3751	11.9386	-0.588891	0.035304
SEL1L3	ENSG00000091490	4	25747427	25863760	17.7938	6.57058	-0.590823	0.035304
HHIPL2	ENSG00000143512	1	222522258	222548103	26.2026	46.8259	0.550642	0.0353248
RIMS3	ENSG00000117016	1	40620679	40665657	42.0899	24.0579	-0.547776	0.0353266
ZNF736	ENSG00000234444	7	64307459	64354860	88.7596	62.2261	-0.436791	0.0353266
PGGHG	ENSG00000142102	11	289135	296107	134.082	255.148	0.567661	0.0353266
PLSCR1	ENSG00000188313	3	146515180	146544864	96.2637	67.8454	-0.425219	0.0355897
GJA1	ENSG00000152661	6	121435577	121449727	2513.33	1245.64	-0.575792	0.0355897
FAAH2	ENSG00000165591	X	57286706	57489196	199.325	153.509	-0.33871	0.0358381
BRK1	ENSG00000254999	3	10115592	10127190	1030.91	1201.75	0.213622	0.0358486
YARS	ENSG00000134684	1	32775237	32818153	386.833	479.465	0.287895	0.0358649
PRKAB2	ENSG00000131791	1	147155106	147172550	155.882	99.1749	-0.491871	0.036259
ADORA2A	ENSG00000128271	22	24417879	24442360	17.3174	39.6303	0.581349	0.036259
ZNF419	ENSG00000105136	19	57487711	57496097	11.6224	24.0749	0.579924	0.0363158
GYG2	ENSG00000056998	X	2828788	2882820	51.3957	30.2861	-0.5354	0.036418
TLN1	ENSG00000137076	9	35696948	35732395	852.371	682.818	-0.298226	0.0370058
MUCL1	ENSG00000172551	12	54830519	54858393	319.563	72.7363	-0.450331	0.0370577
CDCA4	ENSG00000170779	14	105009573	105021148	64.94	92.5353	0.43094	0.0370577
AL135905.2	ENSG00000285976	6	63572012	63583587	256.411	326.524	0.321969	0.0373973
BAX	ENSG00000087088	19	48954815	48961798	157.618	198.96	0.307265	0.0377321
PLAC1	ENSG00000170965	X	134565838	134764322	24.2311	42.4154	0.543052	0.0379107
MS4A7	ENSG00000166927	11	60378482	60395951	49.9097	86.1434	0.537983	0.0380458
FRMD3	ENSG00000172159	9	83242990	83538546	54.5981	30.4064	-0.551135	0.0384235
TMEM168	ENSG00000146802	7	112762382	112790592	190.459	150.37	-0.314341	0.038536
PDZK1IP1	ENSG00000162366	1	47183593	47191044	161.982	104.384	-0.490307	0.0385534
S100A16	ENSG00000188643	1	153606886	153613145	1169.23	1404.31	0.250846	0.0388673
RBM10	ENSG00000182872	X	47144869	47186813	246.624	316.327	0.322112	0.0391607
AC005832.4	ENSG00000272921	12	4604944	4662643	58.3392	87.5812	0.471971	0.0391912
COMMD3-BMI1	ENSG00000269897	10	22316388	22329542	73.0853	108.421	0.460024	0.0393071
GLA	ENSG00000102393	X	101397803	101408012	245.341	196.266	-0.297551	0.0393678
ATG4A	ENSG00000101844	X	108091668	108154671	297.608	371.058	0.299886	0.0393678
NR2C2	ENSG00000177463	3	14947584	15053600	165.48	124.17	-0.37216	0.0395092
TERF2IP	ENSG00000166848	16	75647786	75761872	274.383	348.549	0.317684	0.0397731
PRCC	ENSG00000143294	1	156750610	156800817	287.824	358.543	0.291652	0.0398822
FOXK1	ENSG00000164916	7	4682309	4771443	162.576	121.218	-0.375828	0.0401688
TRIM22	ENSG00000132274	11	5689689	5737089	100.918	63.1617	-0.50484	0.0401688
TRIAP1	ENSG00000170855	12	120443961	120446412	120.554	160.963	0.367392	0.0401688
TRIM2	ENSG00000109654	4	153152342	153339320	60.2627	37.3683	-0.503279	0.0403114
JADE3	ENSG00000102221	X	46912276	47061242	157.479	118.517	-0.369534	0.0403114
MSL1	ENSG00000188895	17	40122298	40136916	425.409	509.247	0.248701	0.040531
VPS13B	ENSG00000132549	8	99013266	99877580	316.86	241.403	-0.349462	0.0405912
HOXB4	ENSG00000182742	17	48575513	48580111	142.378	188.612	0.355947	0.0406075
RMND5B	ENSG00000145916	5	178130996	178150565	335.884	404.95	0.252083	0.0406551
WNK4	ENSG00000126562	17	42780678	42796936	47.8736	23.1772	-0.570143	0.0411222
ZSWIM3	ENSG00000132801	20	45857617	45879122	11.9558	23.6924	0.568012	0.0411222
CMBL	ENSG00000164237	5	10275875	10308026	761.788	938.924	0.282805	0.0414183
EPN3	ENSG00000049283	17	50532543	50543750	155.331	203.991	0.343752	0.0414183
ANXA3	ENSG00000138772	4	78551519	78610451	20.9525	7.5518	-0.563318	0.0415067
CMYA5	ENSG00000164309	5	79689877	79800240	159.218	119.193	-0.369723	0.0415919
FAM198B	ENSG00000164125	4	158124474	158173318	33.9712	18.3805	-0.555695	0.0416303
TJP3	ENSG00000105289	19	3708109	3750813	206.417	145.332	-0.424791	0.04175
ZBED5	ENSG00000236287	11	10812074	10858796	168.168	210.853	0.298819	0.0419955
MYO1D	ENSG00000176658	17	32492522	32877177	276.481	223.955	-0.280501	0.0423825
RNF10	ENSG00000022840	12	120533480	120577594	1077.16	1211.96	0.16595	0.0426517
DYNLL2	ENSG00000264364	17	58083415	58095536	991.198	1149.67	0.205212	0.0426517
TTC7A	ENSG00000068724	2	46916157	47076137	184.92	143.072	-0.33639	0.0427059
SNUPN	ENSG00000169371	15	75598083	75626469	150.671	193.739	0.332855	0.0427059
TP53BP2	ENSG00000143514	1	223779899	223845972	243.524	191.694	-0.313856	0.043223
AFAP1	ENSG00000196526	4	7758714	7939926	70.6027	46.8088	-0.471762	0.043223
PPM1K	ENSG00000163644	4	88257620	88284769	106.847	72.8905	-0.444439	0.043223
HLA-E	ENSG00000204592	6	30489467	30494205	192.616	140.059	-0.394567	0.043223
GNG10	ENSG00000242616	9	111661335	111670246	109.624	146.572	0.372449	0.043223
SERPINA11	ENSG00000186910	14	94442464	94452790	41.2807	61.8171	0.4681	0.043223
EVL	ENSG00000196405	14	99971449	100144236	281.613	358.677	0.316459	0.043223
AC002310.1	ENSG00000235560	16	30534752	30537144	13.0503	27.6933	0.569497	0.0432536
AL121845.3	ENSG00000273154	20	63708864	63739103	5.66255	18.1559	0.530985	0.0432536
FMN1	ENSG00000248905	15	32765545	33194733	142.202	106.088	-0.371402	0.0440648
AC116407.1	ENSG00000214708	17	32141226	32143135	38.1425	18.4101	-0.566286	0.0442425
IYD	ENSG00000009765	6	150368892	150405969	23.7673	9.46659	-0.569261	0.0446433
TNFAIP8L3	ENSG00000183578	15	51056598	51105276	35.3561	60.0074	0.52517	0.0446433
ZNF615	ENSG00000197619	19	51991332	52008230	22.8751	38.4335	0.524778	0.0446783
CDKL3	ENSG00000006837	5	134286350	134371047	17.9653	32.6082	0.544946	0.0449123
ANKRD30A	ENSG00000148513	10	37125788	37384111	101.646	73.1441	-0.409391	0.0449123
SYNGR2	ENSG00000108639	17	78168558	78173527	1179.32	1010.95	-0.213967	0.0449834
SESN1	ENSG00000080546	6	108986437	109094819	93.8041	136.056	0.443538	0.0455773
NDUFAF6	ENSG00000156170	8	94895767	95116455	220.185	271.082	0.277382	0.0455773
FMNL2	ENSG00000157827	2	152335237	152649834	15.9051	3.94691	-0.512575	0.0457026
LINC02029	ENSG00000241544	3	157081841	157088547	11.1322	27.2642	0.561097	0.0459334
WDYHV1	ENSG00000156795	8	123416725	123470028	331.749	267.621	-0.28143	0.0461652
SHROOM1	ENSG00000164403	5	132822141	132830898	51.6469	27.9894	-0.547585	0.0462546
CLIP2	ENSG00000106665	7	74289475	74405943	15.413	5.51968	-0.55605	0.0464646
TNIP1	ENSG00000145901	5	151029945	151093577	651.398	490.058	-0.362829	0.0465692
HELZ2	ENSG00000130589	20	63558086	63574239	64.3397	43.2577	-0.456655	0.0465692
EPHB4	ENSG00000196411	7	100802565	100827521	370.529	463.813	0.299916	0.0467126
MPLKIP	ENSG00000168303	7	40126023	40134652	81.2265	110.357	0.380608	0.0468445
BACH1	ENSG00000156273	21	29194071	29630751	16.5327	5.72033	-0.55604	0.0468445
HSPA8	ENSG00000109971	11	123057489	123063230	12325.8	15252.3	0.286015	0.0468759
MYL6B	ENSG00000196465	12	56152256	56159647	156.486	218.824	0.405545	0.0476699
TCERG1	ENSG00000113649	5	146447311	146511961	335.767	275.259	-0.268644	0.0483323
BABAM1	ENSG00000105393	19	17267350	17281249	400.511	482.013	0.249642	0.0485094
VDAC3	ENSG00000078668	8	42391624	42405897	1115.51	1284.64	0.197826	0.0490099
NDRG3	ENSG00000101079	20	36651766	36746078	403.096	479.612	0.241609	0.0491023
N6AMT1	ENSG00000156239	21	28872191	28885371	65.2716	91.4016	0.403389	0.0491023
AL671710.1	ENSG00000273192	22	49902228	49904576	5.32907	17.8246	0.506369	0.0502092
PDLIM5	ENSG00000163110	4	94451857	94668227	298.807	215.635	-0.396246	0.0502821
ZBED6	ENSG00000257315	1	203795714	203854999	122.753	76.7653	-0.496495	0.0502852
ITM2B	ENSG00000136156	13	48232612	48270357	1972.58	1554.58	-0.313128	0.0502852
N4BP3	ENSG00000145911	5	178113443	178126087	70.5296	109.291	0.474262	0.0503398
FCMR	ENSG00000162894	1	206904386	206923247	130.466	176.896	0.379439	0.0503519
SINHCAF	ENSG00000139146	12	31280584	31327058	120.936	83.9516	-0.425331	0.0503519
SDCCAG8	ENSG00000054282	1	243256034	243500092	175.938	226.751	0.335098	0.0506291
FKBP9	ENSG00000122642	7	32957404	33006931	459.122	392.89	-0.217891	0.0506291
AC090796.1	ENSG00000253821	8	57492884	57591559	6.6504	16.4998	0.553386	0.0506291
BDH1	ENSG00000161267	3	197509783	197573323	422.51	353.158	-0.245853	0.0507132
BPIFB1	ENSG00000125999	20	33273480	33309878	70.7368	44.4693	-0.491922	0.0507644
MOB1B	ENSG00000173542	4	70902326	71022449	67.8545	44.6851	-0.459855	0.0507854
POLD4	ENSG00000175482	11	67350777	67356972	322.724	441.185	0.385094	0.0511668
TPST2	ENSG00000128294	22	26521983	26596717	58.0087	83.4078	0.423863	0.0511668
CLPTM1	ENSG00000104853	19	44954585	44993341	733.811	622.238	-0.226422	0.0513656
SGPL1	ENSG00000166224	10	70815961	70881173	240.988	184.418	-0.347592	0.0513717
ZNF217	ENSG00000171940	20	53567065	53609907	208.366	288.471	0.396941	0.0514168
ST14	ENSG00000149418	11	130159562	130210376	671.343	557.025	-0.255169	0.0515743
COX7A2	ENSG00000112695	6	75237675	75250323	906.429	1091.38	0.25249	0.0519946
PHF13	ENSG00000116273	1	6613685	6624033	193.71	241.054	0.290354	0.0520252
CST4	ENSG00000101441	20	23685640	23689040	10.3422	23.7517	0.553295	0.0520701
POFUT1	ENSG00000101346	20	32207880	32238667	407.943	340.845	-0.246595	0.0520701
PIK3IP1	ENSG00000100100	22	31281593	31292534	105.818	137.717	0.342186	0.052395
SERINC5	ENSG00000164300	5	80111651	80256079	198.2	145.402	-0.381405	0.0526221
POF1B	ENSG00000124429	X	85277396	85379743	88.2115	57.5506	-0.465192	0.0526221
NUDT2	ENSG00000164978	9	34329506	34343713	116.959	151.389	0.334179	0.0526221
FKBP4	ENSG00000004478	12	2794953	2805423	4281.41	4882.91	0.184084	0.0526221
DEPDC5	ENSG00000100150	22	31753867	31908033	33.1435	50.7431	0.471512	0.0526221
ATP5PF	ENSG00000154723	21	25716503	25735673	520.592	622.52	0.24309	0.0526221
ECM1	ENSG00000143369	1	150508062	150513789	608.621	778.213	0.321846	0.0530343
AZGP1	ENSG00000160862	7	99966720	99976157	39818.2	28898.7	-0.393328	0.0531221
SBNO1	ENSG00000139697	12	123289109	123364843	182.788	237.181	0.333539	0.0531502
CD82	ENSG00000085117	11	44564427	44620363	19.4487	7.92323	-0.553572	0.0534268
AQP3	ENSG00000165272	9	33441154	33447633	177.855	75.8143	-0.543678	0.0534516
TMEM136	ENSG00000181264	11	120325129	120333682	39.9749	60.0716	0.456626	0.0534581
KHSRP	ENSG00000088247	19	6413348	6424794	273.85	220.469	-0.294773	0.0534581
CRAMP1	ENSG00000007545	16	1612325	1677908	264.791	211.806	-0.300137	0.0538395
SLC25A12	ENSG00000115840	2	171784370	171999859	320.958	228.942	-0.403596	0.0538418
CD27-AS1	ENSG00000215039	12	6439001	6451567	86.4652	120.602	0.398846	0.0539001
HEXA	ENSG00000213614	15	72340919	72376476	315.63	261.528	-0.257487	0.0539001
TIMM21	ENSG00000075336	18	74148511	74160530	88.2154	117.146	0.356201	0.0539001
AL137802.2	ENSG00000261135	1	16514645	16515754	19.4948	34.4446	0.528383	0.0539762
PXMP2	ENSG00000176894	12	132687606	132704991	60.5085	87.8665	0.429597	0.0540415
PODXL	ENSG00000128567	7	131500262	131558217	65.3727	37.1897	-0.526649	0.0541932
SIMC1	ENSG00000170085	5	176238367	176345991	15.3072	5.3833	-0.539676	0.0543129
LIMK1	ENSG00000106683	7	74082933	74122525	295.117	243.18	-0.264612	0.0544853
FXR1	ENSG00000114416	3	180868141	180982753	1711.22	1998.45	0.215346	0.0545077
TNFSF15	ENSG00000181634	9	114784635	114806126	36.1029	66.7201	0.536805	0.0545077
RIOX2	ENSG00000170854	3	97941818	97972457	167.869	128.126	-0.34806	0.054582
SESN2	ENSG00000130766	1	28259527	28282491	202.348	247.975	0.273649	0.0547668
FARP2	ENSG00000006607	2	241356243	241494841	107.615	79.4903	-0.37343	0.054855
UNC5A	ENSG00000113763	5	176810477	176880898	37.6462	20.8127	-0.531961	0.054907
ADIRF	ENSG00000148671	10	86968192	86983934	2313.61	2963.91	0.322759	0.0549086
FLII	ENSG00000177731	17	18244836	18258916	624.717	500.713	-0.295727	0.0549369
ZNF587B	ENSG00000269343	19	57819741	57846238	87.3168	61.721	-0.423159	0.055024
GTF3C6	ENSG00000155115	6	110958560	110967890	269.101	328.446	0.264784	0.0550575
MRPS28	ENSG00000147586	8	79918717	80030289	318.112	389.142	0.270845	0.0550575
SYT7	ENSG00000011347	11	61515313	61581148	232.388	178.328	-0.341017	0.0550575
SLX1B	ENSG00000181625	16	29454501	29458219	121.642	43.172	-0.511635	0.0550575
CYP4F22	ENSG00000171954	19	15508493	15552317	59.4529	18.3846	-0.483741	0.0558064
MRPS10	ENSG00000048544	6	42206801	42217865	256.477	323.991	0.308956	0.055997
GPR89A	ENSG00000117262	1	145607990	145670648	140.073	104.477	-0.357887	0.0561612
SFXN5	ENSG00000144040	2	72942036	73075619	77.0453	114.159	0.446982	0.0569397
ATP5F1E	ENSG00000124172	20	59025467	59032382	1270.96	1526.93	0.249881	0.0578987
MT1X	ENSG00000187193	16	56682424	56684196	6.66987	15.8057	0.543808	0.0579934
GBA2	ENSG00000070610	9	35736866	35749228	284.559	343.262	0.252631	0.0580479
SAT1	ENSG00000130066	X	23783173	23786226	230.786	149.374	-0.470882	0.0582915
CPQ	ENSG00000104324	8	96645227	97149654	139.818	107.692	-0.333045	0.0585707
NPIPA7	ENSG00000214967	16	16379055	16393954	24.2959	40.0268	0.49588	0.0591752
RIC8A	ENSG00000177963	11	207511	215113	625.098	732.087	0.217494	0.0591862
FAM189A2	ENSG00000135063	9	69324567	69392558	225.813	147.026	-0.468768	0.059652
VAV2	ENSG00000160293	9	133761894	133992604	339.872	406.243	0.244146	0.0596829
TFAP2A	ENSG00000137203	6	10393186	10419659	591.561	708.21	0.244149	0.0598704
MSRB2	ENSG00000148450	10	23095506	23122013	221.509	272.954	0.277178	0.0598704
PARP8	ENSG00000151883	5	50665899	50846522	71.5732	45.859	-0.475011	0.0603866
SEPT5	ENSG00000184702	22	19714464	19724224	34.2725	56.467	0.494239	0.0603866
PRLR	ENSG00000113494	5	35048756	35230589	2245.54	1686.77	-0.360032	0.0604991
IQCB1	ENSG00000173226	3	121769763	121835079	259.563	204.096	-0.306905	0.0605934
RRS1	ENSG00000179041	8	66429028	66430733	274.82	220.369	-0.297138	0.0606764
GCFC2	ENSG00000005436	2	75652000	75710989	104.417	73.5518	-0.407556	0.060802
SLC1A4	ENSG00000115902	2	64988477	65023865	831.503	672.08	-0.283634	0.0612812
TTF2	ENSG00000116830	1	117060303	117107453	137.29	102.488	-0.360656	0.0616896
CTSS	ENSG00000163131	1	150730196	150765957	38.7762	20.2785	-0.535224	0.0616896
DIP2B	ENSG00000066084	12	50504985	50748667	270.658	327.305	0.26122	0.0616896
TRAF3	ENSG00000131323	14	102777476	102911500	161.214	123.116	-0.343114	0.0616896
GUSBP9	ENSG00000215630	5	71197646	71208130	68.5909	43.6496	-0.477084	0.0620561
SH3BGRL	ENSG00000131171	X	81201943	81298547	1973.78	1175.8	-0.504096	0.0620561
CBWD5	ENSG00000147996	9	65668805	65734041	265.083	316.739	0.247162	0.0620561
THNSL1	ENSG00000185875	10	25016658	25026664	67.5899	96.797	0.420453	0.0620561
TNFRSF1A	ENSG00000067182	12	6328757	6342114	212.058	268.24	0.306946	0.0626499
DOCK1	ENSG00000150760	10	126905409	127452517	168.313	128.631	-0.338344	0.0626549
PSMG3	ENSG00000157778	7	1567330	1571005	212.45	274.784	0.330622	0.0626871
CYSLTR1	ENSG00000173198	X	78271464	78327691	18.666	6.49017	-0.520832	0.0626871
SCAMP5	ENSG00000198794	15	74957219	75021496	26.4496	42.3016	0.485743	0.0631247
SH3BP5L	ENSG00000175137	1	248810446	248826633	288.934	346.139	0.248464	0.0631348
TBC1D2	ENSG00000095383	9	98198999	98255721	118.386	84.8497	-0.399933	0.0631348
PLCH1	ENSG00000114805	3	155375580	155745067	60.4032	97.8365	0.487964	0.0631412
SERPINI1	ENSG00000163536	3	167735243	167825568	143.623	194.846	0.37805	0.0633436
PAK1	ENSG00000149269	11	77321707	77474635	268.283	218.631	-0.268286	0.0633436
GATA3-AS1	ENSG00000197308	10	8050450	8053484	123.631	175.607	0.410969	0.0633436
GABARAPL1	ENSG00000139112	12	10212458	10223130	156.05	115.886	-0.365136	0.0637558
AC130304.1	ENSG00000280064	8	37858949	37861333	768.376	552.966	-0.397053	0.0639161
REPS2	ENSG00000169891	X	16946691	17153280	740.015	1002.92	0.375597	0.0639598
LRRC75A-AS1	ENSG00000175061	17	16438822	16478678	1134.15	1396.09	0.277189	0.0639598
ANKRD29	ENSG00000154065	18	23598926	23662885	50.6351	28.5321	-0.516941	0.0639598
SLC35E2B	ENSG00000189339	1	1659529	1692728	773.391	656.788	-0.22364	0.0644136
NAV3	ENSG00000067798	12	77324641	78213008	52.5042	94.6045	0.521699	0.0645819
SBF2	ENSG00000133812	11	9778667	10294207	100.214	69.3954	-0.418219	0.0648844
MCF2L	ENSG00000126217	13	112894378	113099739	149.104	114.838	-0.337548	0.0648844
STK39	ENSG00000198648	2	167954020	168248141	538.754	375.948	-0.418221	0.0654553
HSPE1	ENSG00000115541	2	197499994	197503457	1006.39	1168.28	0.208152	0.0654787
CTSZ	ENSG00000101160	20	58995185	59007247	1009.93	842.219	-0.247957	0.0656049
SLC35F2	ENSG00000110660	11	107790991	107928293	46.1195	27.358	-0.50828	0.0659186
KIAA1671	ENSG00000197077	22	24952730	25197448	151.594	115.429	-0.346634	0.0659762
DDIT4	ENSG00000168209	10	72273920	72276036	172.744	119.615	-0.423074	0.066305
ERO1A	ENSG00000197930	14	52639916	52695900	230.923	177.406	-0.336796	0.066305
C15orf39	ENSG00000167173	15	75195643	75212169	142.67	107.646	-0.360169	0.066305
QTRT2	ENSG00000151576	3	114005833	114088422	231.292	184.12	-0.303792	0.0663286
MRPL47	ENSG00000136522	3	179588285	179604654	643.075	746.547	0.208704	0.0664671
DMGDH	ENSG00000132837	5	78997606	79236038	8.50892	18.5437	0.534913	0.0664671
RBM25	ENSG00000119707	14	73058436	73123898	480.695	398.54	-0.25393	0.0664671
ALPK1	ENSG00000073331	4	112285509	112442620	111.937	84.4825	-0.355976	0.0666839
MPP7	ENSG00000150054	10	28050993	28334486	212.297	147.849	-0.417775	0.0667373
PPP3CA	ENSG00000138814	4	101023409	101348278	137.616	103.481	-0.349377	0.0668042
SIGLEC15	ENSG00000197046	18	45825512	45844080	68.865	36.6589	-0.524428	0.0670871
HLA-A	ENSG00000206503	6	29941260	29945884	244.876	115.583	-0.528049	0.0673312
ATAT1	ENSG00000137343	6	30626842	30646823	47.6183	73.4373	0.45845	0.0674723
TIFA	ENSG00000145365	4	112274542	112285903	120.562	91.0839	-0.353084	0.0681023
SLC7A5	ENSG00000103257	16	87830023	87869488	59.0414	91.9354	0.464751	0.0683007
RUFY1	ENSG00000176783	5	179550558	179610026	537.746	621.674	0.204104	0.0685588
ARHGEF26-AS1	ENSG00000243069	3	154024401	154121332	7.62115	18.5158	0.526331	0.0686596
PDXDC2P-NPIPB14P	ENSG00000196696	16	69976297	70065948	38.1127	20.5174	-0.523774	0.0686596
ZNF91	ENSG00000167232	19	23304991	23395560	112.433	82.2174	-0.3777	0.0687472
ATP1A1	ENSG00000163399	1	116372668	116410261	2843.1	2340.91	-0.261635	0.068916
PEG10	ENSG00000242265	7	94656325	94669695	216.634	453.813	0.526384	0.068916
S100PBP	ENSG00000116497	1	32816767	32858879	141.264	179.502	0.308707	0.0689269
VPS13C	ENSG00000129003	15	61852389	62060473	154.32	112.587	-0.376283	0.0691938
BMF	ENSG00000104081	15	40087890	40108892	57.2463	84.4773	0.436583	0.069557
KCNK6	ENSG00000099337	19	38319844	38332076	367.428	433.877	0.225686	0.0698275
TRIM4	ENSG00000146833	7	99876958	99919600	447.251	370.734	-0.250659	0.0699119
CNST	ENSG00000162852	1	246566444	246668584	246.143	306.022	0.289369	0.0699249
UBFD1	ENSG00000103353	16	23557362	23574389	572.563	666.454	0.210433	0.0699382
CDR2L	ENSG00000109089	17	74987632	75005800	99.524	131.351	0.350191	0.0700703
CKS2	ENSG00000123975	9	89311198	89316703	259.611	338.219	0.336023	0.0701692
PCDHGB1	ENSG00000254221	5	141350102	141512979	56.9575	37.518	-0.459704	0.07076
KMT2D	ENSG00000167548	12	49018975	49059774	272.403	216.958	-0.302138	0.07076
GP2	ENSG00000169347	16	20309572	20327808	25.8191	12.0038	-0.529347	0.0710175
C11orf98	ENSG00000278615	11	62662816	62665217	191.731	255.495	0.355323	0.0712923
TUT4	ENSG00000134744	1	52408282	52553487	15.0025	5.94121	-0.52561	0.0716235
ATRN	ENSG00000088812	20	3471040	3651122	370.139	300.321	-0.273831	0.0716265
GBE1	ENSG00000114480	3	81489699	81762161	65.1687	91.874	0.406228	0.0718296
AC159540.2	ENSG00000277701	2	97281904	97291780	11.7118	26.8987	0.519777	0.0718833
ELF4	ENSG00000102034	X	130064874	130110716	130.81	97.4415	-0.363574	0.0718833
SLC9A3R1	ENSG00000109062	17	74748652	74769353	4089.69	4772.05	0.212726	0.071983
DRG1	ENSG00000185721	22	31399523	31530634	175.951	220.893	0.29904	0.0722747
PIGO	ENSG00000165282	9	35088688	35096601	223.132	177.217	-0.302906	0.0728586
GRIP1	ENSG00000155974	12	66347431	67069162	13.4421	5.05227	-0.520222	0.0728586
SCARB1	ENSG00000073060	12	124776856	124882668	223.006	167.025	-0.362383	0.0728586
CLDN8	ENSG00000156284	21	30214006	30216073	20.2984	8.93259	-0.528698	0.0728586
C5orf30	ENSG00000181751	5	103258702	103278660	863.171	694.698	-0.286546	0.0728608
PSAP	ENSG00000197746	10	71816298	71851375	4683.83	3926.72	-0.239728	0.0732004
LIMK2	ENSG00000182541	22	31212239	31280080	229.928	276.893	0.253532	0.0736351
STX1A	ENSG00000106089	7	73699206	73719672	16.8482	33.6504	0.52159	0.0738016
TMPRSS13	ENSG00000137747	11	117900643	117929459	23.2826	38.0809	0.483761	0.0738016
S100A13	ENSG00000189171	1	153618787	153631360	706.285	905.018	0.320447	0.0739712
SCGB1D2	ENSG00000124935	11	62242210	62244808	405.353	98.6365	-0.392646	0.0739712
NME1-NME2	ENSG00000011052	17	51153590	51171744	83.7187	138.484	0.488855	0.0739712
ERGIC1	ENSG00000113719	5	172834275	172952685	2809.9	2437.27	-0.197966	0.0740813
JUND	ENSG00000130522	19	18279760	18281622	902.948	1139.64	0.304367	0.0740813
PIGG	ENSG00000174227	4	499210	540196	194.915	156.32	-0.288475	0.074204
BATF	ENSG00000156127	14	75522425	75547015	181.652	121.083	-0.44599	0.0743695
RAB26	ENSG00000167964	16	2140803	2154165	173.794	238.91	0.383484	0.0743699
CFDP1	ENSG00000153774	16	75293698	75433485	110.271	142.763	0.328618	0.0743699
PIP4K2B	ENSG00000276293	17	38765689	38800126	420.303	485.339	0.202402	0.0743699
SUN1	ENSG00000164828	7	816615	896435	517.373	442.664	-0.21439	0.0748294
PIN4	ENSG00000102309	X	72181353	72302926	198.352	242.409	0.266407	0.0751915
DNAAF5	ENSG00000164818	7	726701	786475	306.642	247.743	-0.283298	0.075415
ZNF267	ENSG00000185947	16	31873758	31917357	72.9292	50.744	-0.418945	0.075415
GFM2	ENSG00000164347	5	74721204	74767371	184.244	238.783	0.333232	0.0758305
GLB1L2	ENSG00000149328	11	134331874	134378341	112.494	85.2584	-0.348754	0.0758305
SYK	ENSG00000165025	9	90801787	90898549	28.4108	13.7949	-0.522955	0.0759596
OAT	ENSG00000065154	10	124397303	124418976	279.454	195.011	-0.411514	0.0760209
SEPT11	ENSG00000138758	4	76949703	77040384	184.189	139.955	-0.338739	0.0760523
RAET1E	ENSG00000164520	6	149883375	149898102	23.1336	10.0311	-0.519712	0.0770496
EIF4A2	ENSG00000156976	3	186783205	186789900	979.504	1229.29	0.297372	0.0771977
SPOPL	ENSG00000144228	2	138501801	138573547	237.476	302.378	0.311684	0.077754
CCDC84	ENSG00000186166	11	118998142	119015791	47.5611	80.1362	0.491652	0.0778524
FRMD4A	ENSG00000151474	10	13643706	14462142	50.2024	70.9377	0.40687	0.0780015
NQO1	ENSG00000181019	16	69706996	69726951	1041.55	869.876	-0.243462	0.078116
STK25	ENSG00000115694	2	241492674	241509730	315.279	388.063	0.274826	0.0785289
GLRX	ENSG00000173221	5	95751319	95823005	178.596	138.879	-0.329871	0.0788082
TENT5A	ENSG00000112773	6	81491439	81752774	58.6921	36.8489	-0.468525	0.078928
ARMCX5	ENSG00000125962	X	102599168	102604159	114.185	82.791	-0.380445	0.0791632
AGRN	ENSG00000188157	1	1020123	1056118	790.844	618.778	-0.318898	0.0794406
CD72	ENSG00000137101	9	35609533	35646810	15.6809	31.7019	0.516333	0.0795047
POU2F3	ENSG00000137709	11	120236640	120319944	25.1697	40.0591	0.469248	0.0795626
ACADSB	ENSG00000196177	10	123008979	123058311	1186.2	900.437	-0.345749	0.079644
CYP2J2	ENSG00000134716	1	59893308	59926790	130.097	86.7284	-0.439779	0.0796739
PEAK1	ENSG00000173517	15	77100656	77420144	19.311	8.39409	-0.521812	0.0796739
EGLN1	ENSG00000135766	1	231363751	231425044	327.142	249.882	-0.339993	0.0798735
POLD2	ENSG00000106628	7	44114681	44124358	610.988	730.676	0.240944	0.0801029
DCAF16	ENSG00000163257	4	17800655	17810758	130.45	97.7179	-0.358654	0.0801848
VCL	ENSG00000035403	10	73995193	74121363	679.34	560.21	-0.255537	0.0801848
CFD	ENSG00000197766	19	859643	863630	400.614	164.618	-0.496199	0.0802121
PCTP	ENSG00000141179	17	55750979	55842830	85.955	61.2628	-0.39288	0.0803544
FYB2	ENSG00000187889	1	56718804	56819696	37.1473	19.92	-0.509644	0.0808148
CRISP3	ENSG00000096006	6	49727384	49744437	49.4533	11.1464	-0.370907	0.0808148
ZMYM3	ENSG00000147130	X	71239624	71255146	399.398	466.024	0.210496	0.0808625
KCNK15	ENSG00000124249	20	44745780	44752313	74.232	49.3319	-0.449896	0.0811785
DHRS3	ENSG00000162496	1	12567910	12617731	56.2769	30.1936	-0.509886	0.0813522
OSER1	ENSG00000132823	20	44196496	44210791	242.421	298.049	0.273855	0.0813522
MICAL2	ENSG00000133816	11	12094008	12359144	120.116	80.2806	-0.438281	0.0814405
LINC01123	ENSG00000204588	2	109987063	109996140	23.5461	41.8663	0.500608	0.0816788
PMS1	ENSG00000064933	2	189784085	189877629	57.0425	79.9495	0.394457	0.0817051
TENT4A	ENSG00000112941	5	6713007	6757048	228.876	180.168	-0.309673	0.0817852
BOD1	ENSG00000145919	5	173607514	173616660	405.846	501.158	0.278654	0.0817852
ALDH3B1	ENSG00000006534	11	68008578	68029282	69.5847	45.7029	-0.455309	0.0817852
PDGFB	ENSG00000100311	22	39223359	39244751	39.5583	60.3303	0.449851	0.0817852
IPO13	ENSG00000117408	1	43946939	43968022	260.922	313.735	0.243897	0.0818371
TTC9	ENSG00000133985	14	70641787	70675360	131.372	165.11	0.301576	0.0825944
SCAF4	ENSG00000156304	21	31671033	31732075	187.152	147.336	-0.308618	0.0827327
PRPS1	ENSG00000147224	X	107628424	107651026	416.993	316.415	-0.345994	0.0830057
SMOC2	ENSG00000112562	6	168441151	168673445	633.909	829.396	0.338944	0.0830523
AL353759.1	ENSG00000283064	6	26160765	26172802	11.1381	21.8591	0.513072	0.083119
PGAM2	ENSG00000164708	7	44062727	44065587	9.34668	22.2523	0.506678	0.083119
MYOZ3	ENSG00000164591	5	150660874	150679365	31.6653	49.1132	0.457617	0.0831423
CETN3	ENSG00000153140	5	90392261	90409786	156.597	201.498	0.325942	0.0836237
HNRNPH1	ENSG00000169045	5	179614178	179634784	904.622	1057.94	0.213411	0.0837317
GTF3C2	ENSG00000115207	2	27325849	27357034	452.166	387.161	-0.213614	0.0839837
INSYN1	ENSG00000205363	15	73735431	73752747	8.35198	18.4268	0.511716	0.0840634
FZD6	ENSG00000164930	8	103298433	103332866	245.697	194.237	-0.306316	0.0841039
BAHD1	ENSG00000140320	15	40439721	40468242	296.198	347.869	0.217952	0.0841039
EIF3H	ENSG00000147677	8	116642130	116766925	3164.17	4098.23	0.328876	0.0842869
HK2	ENSG00000159399	2	74833981	74893359	197.727	150.708	-0.341837	0.0849491
FNDC3B	ENSG00000075420	3	172039628	172401665	42.3525	23.2834	-0.501661	0.0860698
DIAPH1	ENSG00000131504	5	141515016	141619055	1120.72	979.239	-0.185715	0.0860698
KMT2A	ENSG00000118058	11	118436464	118526832	256.98	204.091	-0.297003	0.0860698
NME1	ENSG00000239672	17	51153536	51162428	728.694	830.659	0.182413	0.0860698
ASS1	ENSG00000130707	9	130444929	130501274	248.925	133.363	-0.50391	0.0861193
TMEM116	ENSG00000198270	12	111931282	112013185	84.434	113.379	0.354316	0.0862997
GLB1L	ENSG00000163521	2	219236606	219245478	109.779	84.337	-0.334196	0.0863985
LINC00467	ENSG00000153363	1	211382803	211435333	145.546	185.056	0.30429	0.0868431
LOXL3	ENSG00000115318	2	74532414	74555690	36.9292	54.0703	0.425797	0.0868431
LRRC6	ENSG00000129295	8	132571953	132675617	83.4464	57.9092	-0.409578	0.0868431
AC079781.5	ENSG00000284707	7	97851688	97972985	38.7833	22.7333	-0.489742	0.086857
LINC01569	ENSG00000262468	16	4243943	4253817	28.8063	44.4812	0.454376	0.086857
MAN1C1	ENSG00000117643	1	25617468	25786207	28.8829	15.218	-0.508952	0.0872313
ACSM5	ENSG00000183549	16	20409534	20441336	32.8568	18.731	-0.494983	0.0872313
ELL	ENSG00000105656	19	18442663	18522127	81.6018	58.888	-0.393574	0.0872313
WDR43	ENSG00000163811	2	28894643	28948222	174.325	134.538	-0.319527	0.0872647
KCNMA1	ENSG00000156113	10	76869601	77638369	203.269	132.474	-0.448719	0.0872647
LINC01588	ENSG00000214900	14	49927571	50092643	47.7707	24.8572	-0.507537	0.0872647
AL049839.2	ENSG00000273259	14	94592058	94624646	48.7968	29.6079	-0.475649	0.0876313
TFCP2L1	ENSG00000115112	2	121216587	121285207	340.558	281.46	-0.262165	0.0879257
PLCL1	ENSG00000115896	2	197804702	198572581	50.9957	83.4888	0.475529	0.0879257
XRN2	ENSG00000088930	20	21303304	21389827	525.897	439.785	-0.23981	0.0881063
LRRC24	ENSG00000254402	8	144522377	144527032	44.4825	71.9212	0.469345	0.0882075
EAF1	ENSG00000144597	3	15427355	15450635	247.584	299.578	0.25826	0.0885192
RASGEF1A	ENSG00000198915	10	43194535	43266919	29.6693	15.4723	-0.506579	0.0886924
GNA12	ENSG00000146535	7	2728112	2844324	388.104	318.275	-0.262521	0.088917
MAP3K1	ENSG00000095015	5	56815574	56896152	1074.03	881.203	-0.263208	0.0889312
OAS1	ENSG00000089127	12	112906777	112933222	62.3115	40.151	-0.460857	0.0893177
TBC1D16	ENSG00000167291	17	79932343	80035848	636.43	523.922	-0.262899	0.0893177
AL391421.1	ENSG00000204049	10	77866875	77869610	44.3272	26.6642	-0.477925	0.0893731
SSBP3	ENSG00000157216	1	54225432	54413479	179.199	223.595	0.287094	0.0899185
BCAP29	ENSG00000075790	7	107579977	107629170	424.269	341.279	-0.283075	0.0899185
AP1S2	ENSG00000182287	X	15825806	15854931	176.66	225.517	0.312923	0.0899185
BCKDHB	ENSG00000083123	6	80106647	80346270	101.837	74.0348	-0.371627	0.089934
TOGARAM1	ENSG00000198718	14	44962208	45074431	86.8777	61.1273	-0.396463	0.089934
AJM1	ENSG00000232434	9	136844415	136848801	41.9318	62.388	0.431849	0.0900593
USP32	ENSG00000170832	17	60179094	60422470	421.979	314.5	-0.35838	0.0904692
ZC3H8	ENSG00000144161	2	112211525	112255136	68.9745	91.8109	0.351656	0.0909277
RAD51C	ENSG00000108384	17	58692573	58735611	84.8934	113.744	0.361042	0.0909277
SLC23A2	ENSG00000089057	20	4852356	5010293	114.326	87.3585	-0.344907	0.0911791
CACYBP	ENSG00000116161	1	174999163	175011715	519.456	635.4	0.268834	0.0914141
MYLIP	ENSG00000007944	6	16129125	16148248	77.759	106.084	0.369567	0.0914306
ZNF800	ENSG00000048405	7	127346790	127431924	124.906	95.2636	-0.333205	0.0919313
AL163636.2	ENSG00000259171	14	20684587	20700576	80.0978	45.6026	-0.490042	0.0919313
MED11	ENSG00000161920	17	4731428	4733610	85.2792	62.5301	-0.37256	0.0923619
RASA2	ENSG00000155903	3	141487047	141615342	77.7686	56.0323	-0.382436	0.0928638
SYT1	ENSG00000067715	12	78863993	79452008	898.962	1188.69	0.346405	0.0928638
AKR1C2	ENSG00000151632	10	4987400	5018031	5.90634	29.3881	0.336771	0.0928959
SHB	ENSG00000107338	9	37919134	38069211	137.41	189.78	0.380224	0.0937378
NDUFAB1	ENSG00000004779	16	23581002	23596356	968.728	1130.42	0.213448	0.094038
GPR153	ENSG00000158292	1	6247346	6260975	125.722	56.8849	-0.492207	0.0940979
SMPDL3A	ENSG00000172594	6	122789049	122809720	59.0726	38.7396	-0.437737	0.0940979
C16orf91	ENSG00000174109	16	1419744	1420800	216.504	265.325	0.268457	0.0943005
EPS15	ENSG00000085832	1	51354263	51519328	357.37	286.637	-0.286335	0.0948311
MITF	ENSG00000187098	3	69739435	69968337	16.2209	6.56417	-0.500967	0.0948791
SIGMAR1	ENSG00000147955	9	34634722	34637809	454.277	380.583	-0.241225	0.0948817
RN7SL1	ENSG00000276168	14	49586580	49586878	155.274	101.708	-0.444325	0.0948817
FLNB	ENSG00000136068	3	58008400	58172251	6433.19	5614.85	-0.188891	0.0951147
MKKS	ENSG00000125863	20	10401009	10434222	218.28	263.498	0.250258	0.0953552
ARHGAP5	ENSG00000100852	14	32076114	32159728	187.682	129.936	-0.411298	0.0954398
VRK3	ENSG00000105053	19	49976467	50025946	179.635	221.784	0.283402	0.0954398
HIST2H2BC	ENSG00000261716	1	149844498	149850937	27.5234	44.8985	0.468958	0.0958542
HRAS	ENSG00000174775	11	532242	537287	123.629	167.724	0.363738	0.0958542
AC018521.2	ENSG00000264019	17	47946802	47948275	9.33068	21.363	0.487979	0.0958556
STAT1	ENSG00000115415	2	190964358	191020960	296.824	223.865	-0.348494	0.0959014
COPS7B	ENSG00000144524	2	231781671	231809254	107.64	147.086	0.373292	0.0959428
TNRC18P1	ENSG00000249661	4	140641840	140645489	131.308	101.097	-0.32359	0.0962263
SUZ12P1	ENSG00000264538	17	30709299	30790908	25.76	40.7312	0.457326	0.0962695
INSIG2	ENSG00000125629	2	118088452	118110997	59.8083	83.4765	0.392851	0.0972663
SCUBE2	ENSG00000175356	11	9019498	9138114	2913.89	2366.91	-0.274777	0.0973621
ARHGEF9	ENSG00000131089	X	63634967	63809274	250.392	298.155	0.23258	0.0975294
POLB	ENSG00000070501	8	42338454	42371808	201.985	242.243	0.245378	0.0975294
SORT1	ENSG00000134243	1	109309568	109397951	807.088	688.54	-0.215541	0.098044
GPER1	ENSG00000164850	7	1082208	1093815	12.6545	5.20206	-0.492545	0.0981276
CDC26	ENSG00000176386	9	113255835	113275589	89.7982	118.587	0.348826	0.0981276
NAT8L	ENSG00000185818	4	2059512	2069089	49.8224	78.8686	0.454785	0.0984915
AFF1	ENSG00000172493	4	86935002	87141054	316.479	252.982	-0.292709	0.0988876
SNTA1	ENSG00000101400	20	33407955	33443892	124.131	89.392	-0.384623	0.0989944
THOC1	ENSG00000079134	18	214520	268050	117.894	147.718	0.292252	0.100224
PPP1R7	ENSG00000115685	2	241149576	241183652	548.772	630.344	0.19287	0.100243
OCLN	ENSG00000197822	5	69492292	69558104	241.18	200.461	-0.246564	0.100327
COX20	ENSG00000203667	1	244835322	244845057	443.844	528.624	0.232575	0.100642
SLC26A3	ENSG00000091138	7	107765467	107803225	821.668	433.173	-0.491441	0.100881
ZNF669	ENSG00000188295	1	247099962	247104372	58.7678	38.7615	-0.4309	0.101054
CHDH	ENSG00000016391	3	53812335	53846390	236.122	189.73	-0.281037	0.101054
RSAD1	ENSG00000136444	17	50478800	50485975	193.66	240.45	0.280016	0.101054
FAXDC2	ENSG00000170271	5	154818491	154859252	63.1038	23.2465	-0.450768	0.101152
TMEM87B	ENSG00000153214	2	112055223	112119318	235.853	182.212	-0.324634	0.101612
KAZN	ENSG00000189337	1	13892792	15118043	53.0146	36.563	-0.416927	0.101727
DDOST	ENSG00000244038	1	20651767	20661544	925.169	810.916	-0.181508	0.101727
GSTK1	ENSG00000197448	7	143244093	143270854	1969.17	1576.66	-0.289868	0.101727
SARNP	ENSG00000205323	12	55752463	55817756	247.248	300.292	0.261248	0.101727
CBS	ENSG00000160200	21	43053191	43076943	45.0271	71.8228	0.456575	0.101778
ZNF589	ENSG00000164048	3	48241100	48299253	51.7082	72.1297	0.388346	0.101821
OAS3	ENSG00000111331	12	112938352	112973249	152.72	110.665	-0.384108	0.101974
LAMP2	ENSG00000005893	X	120427827	120469365	1518.6	1235.64	-0.271757	0.102024
PPIL1	ENSG00000137168	6	36854827	36875024	136.123	168.625	0.281377	0.102058
HS6ST1	ENSG00000136720	2	128236716	128318577	429.214	499.737	0.206765	0.102196
POLE3	ENSG00000148229	9	113407235	113410672	455.664	529.056	0.20561	0.102554
C3orf67	ENSG00000163689	3	58717365	59050084	23.7948	37.7341	0.459226	0.103343
DCTD	ENSG00000129187	4	182890060	182917936	294.027	248.484	-0.225852	0.103343
SREK1	ENSG00000153914	5	66139971	66183615	357.378	425.428	0.236145	0.103427
AGPAT1	ENSG00000204310	6	32168212	32178096	312.256	373.828	0.241701	0.103442
GARS	ENSG00000106105	7	30594681	30634033	857.775	965.194	0.168029	0.103442
CD83	ENSG00000112149	6	14117256	14136918	21.3058	34.3541	0.459084	0.103712
HOXC4	ENSG00000198353	12	54016931	54056030	160.924	212.259	0.339636	0.103787
TMEM38B	ENSG00000095209	9	105694544	105776612	39.2163	56.3035	0.408557	0.104122
PDIA6	ENSG00000143870	2	10783391	10837977	982.068	851.059	-0.195382	0.104247
GIN1	ENSG00000145723	5	103086000	103120151	42.2702	59.2912	0.39667	0.10472
UQCRB	ENSG00000156467	8	96225920	96235634	1482.34	1721.05	0.205192	0.104721
CTSL	ENSG00000135047	9	87725519	87731393	175.342	132.859	-0.338772	0.105621
NSMCE1	ENSG00000169189	16	27224991	27268794	591.867	701.885	0.229925	0.105621
APOL6	ENSG00000221963	22	35648395	35668409	32.4131	19.523	-0.473281	0.106973
DDX10	ENSG00000178105	11	108665025	108940930	138.75	174.605	0.29192	0.107118
MTR	ENSG00000116984	1	236795281	236903981	232.613	189.365	-0.275464	0.107382
CCT4	ENSG00000115484	2	61868089	61888804	1167.85	1326.4	0.178687	0.10754
MYO5C	ENSG00000128833	15	52192322	52295798	282.842	228.488	-0.279739	0.108043
EPHB6	ENSG00000106123	7	142855061	142871094	15.5693	4.41904	-0.395925	0.108547
DOCK8	ENSG00000107099	9	214854	465259	134.896	88.8874	-0.434811	0.108547
PGAP3	ENSG00000161395	17	39671122	39696797	358.025	293.153	-0.26451	0.108547
ACO1	ENSG00000122729	9	32384603	32454769	166.719	132.944	-0.29175	0.108656
ABCA3	ENSG00000167972	16	2275881	2340746	2277.89	1952.58	-0.212227	0.108975
ROCK2	ENSG00000134318	2	11179761	11348330	171.415	132.923	-0.321565	0.109004
SELENON	ENSG00000162430	1	25800176	25818224	738.389	619.58	-0.239746	0.109093
EIF2B3	ENSG00000070785	1	44850522	44986722	173.422	210.548	0.263496	0.1091
TAPBP	ENSG00000231925	6	33299694	33314387	637.684	484.23	-0.342327	0.1091
TM9SF1	ENSG00000100926	14	24189143	24195687	324.21	236.379	-0.371545	0.109325
RNF187	ENSG00000168159	1	228487061	228495766	1959.84	2273.68	0.203741	0.109664
CAPG	ENSG00000042493	2	85394748	85418432	1141.26	1378.45	0.251521	0.109696
WWTR1	ENSG00000018408	3	149517235	149736714	89.1312	60.0376	-0.422567	0.109696
SLC45A4	ENSG00000022567	8	141207166	141308305	24.3341	13.4445	-0.484343	0.109696
ZNF263	ENSG00000006194	16	3263800	3301401	576.953	675.732	0.216465	0.109696
MBD2	ENSG00000134046	18	54151601	54224788	520.638	440.392	-0.225532	0.109696
CP	ENSG00000047457	3	149162410	149222055	183.657	22.0608	-0.221986	0.109876
EFHD1	ENSG00000115468	2	232606057	232682781	6115.13	5151.08	-0.23228	0.11056
TMEM26	ENSG00000196932	10	61406643	61453450	206.332	161.794	-0.30605	0.11056
ATP5MD	ENSG00000173915	10	103389041	103396492	418.857	488.356	0.212031	0.110768
TMCC1-AS1	ENSG00000271270	3	129893811	129918575	16.1871	27.9729	0.47261	0.111132
AAGAB	ENSG00000103591	15	67201033	67255195	653.94	750.759	0.192523	0.111132
HTATSF1	ENSG00000102241	X	136497079	136512346	824.489	937.262	0.178858	0.111368
FAM225A	ENSG00000231528	9	113113073	113119928	74.1935	47.4556	-0.4498	0.111368
DOC2A	ENSG00000149927	16	30005509	30023270	11.6436	28.725	0.461051	0.111657
SMIM26	ENSG00000232388	20	18567347	18569563	147.329	180.756	0.268413	0.111657
CBR3	ENSG00000159231	21	36134912	36146566	32.5151	19.1731	-0.471115	0.11252
MBNL3	ENSG00000076770	X	132369317	132489968	45.3484	23.9398	-0.483285	0.112983
NDUFAF1	ENSG00000137806	15	41387349	41402519	126.312	157.341	0.290565	0.112983
ATP5MPL	ENSG00000156411	14	103912288	103928269	608.974	714.146	0.216916	0.11317
STIM1	ENSG00000167323	11	3854527	4093210	264.112	215.553	-0.26098	0.114499
SNRK	ENSG00000163788	3	43286512	43424764	86.3029	112.31	0.329187	0.115318
ANKFY1	ENSG00000185722	17	4163907	4263995	362.908	295.084	-0.272643	0.115348
LUC7L3	ENSG00000108848	17	50719544	50756213	487.084	572.451	0.220046	0.115348
NOS1AP	ENSG00000198929	1	162069774	162370475	85.2279	56.5191	-0.429662	0.115356
MCRS1	ENSG00000187778	12	49556544	49568153	265.156	316.98	0.237991	0.115475
SMIM3	ENSG00000256235	5	150777946	150796734	23.4834	37.0898	0.445533	0.116016
RAB43P1	ENSG00000259856	16	46626404	46626992	16.8761	7.79094	-0.481013	0.116795
NOTCH2	ENSG00000134250	1	119911553	120069626	1476.59	1157.39	-0.309358	0.117165
ATP5IF1	ENSG00000130770	1	28236109	28246906	731.545	855.895	0.213265	0.117369
ARSK	ENSG00000164291	5	95555074	95605064	28.1898	14.9468	-0.481159	0.117449
SOX12	ENSG00000177732	20	325595	330224	224.157	276.24	0.271686	0.117675
SNHG12	ENSG00000197989	1	28578538	28583132	45.9783	71.0042	0.434884	0.118198
FP565260.3	ENSG00000277117	21	5022493	5040666	32.1286	17.5234	-0.478191	0.118198
CDC42SE1	ENSG00000197622	1	151050971	151070325	556.143	635.947	0.187485	0.118297
GOLGA2	ENSG00000167110	9	128255829	128275995	467.72	404.538	-0.200678	0.119119
MRRF	ENSG00000148187	9	122264603	122331343	290.776	241.818	-0.244736	0.119489
IRS1	ENSG00000169047	2	226731317	226799759	232.105	174.25	-0.348877	0.119555
POMP	ENSG00000132963	13	28659104	28678925	432.338	502.237	0.207803	0.119555
CENPC	ENSG00000145241	4	67468748	67545606	102.499	76.2941	-0.357954	0.119607
COX7C	ENSG00000127184	5	86617904	86620962	1933.94	2208.65	0.183769	0.119607
FSIP1	ENSG00000150667	15	39588357	39782830	325.93	413.279	0.304845	0.119607
SEZ6L	ENSG00000100095	22	26169474	26383597	8.86852	19.6552	0.475831	0.119607
MFAP2	ENSG00000117122	1	16974502	16980835	5.39102	15.7573	0.420823	0.119738
MTOR	ENSG00000198793	1	11106535	11262507	400.737	326.046	-0.269797	0.119865
CCDC9B	ENSG00000188549	15	40331452	40340967	59.2403	84.0065	0.390907	0.12004
RBM4B	ENSG00000173914	11	66664998	66677921	55.6279	78.6365	0.383801	0.120053
FBXL3	ENSG00000005812	13	76992598	77027195	204.535	149.643	-0.367622	0.120235
SULF1	ENSG00000137573	8	69466624	69660915	41.9276	9.05924	-0.322262	0.120278
ACTR10	ENSG00000131966	14	58200080	58235636	264.026	321.034	0.259581	0.1205
PTBP1	ENSG00000011304	19	797075	812327	881.229	777.13	-0.177012	0.1205
SNHG3	ENSG00000242125	1	28505980	28510892	97.1622	139.621	0.402446	0.120747
HOXC8	ENSG00000037965	12	54009106	54012362	10.3357	22.7336	0.47095	0.120797
RPS27AP16	ENSG00000224631	16	61055399	61055964	35.2736	22.1651	-0.449067	0.120846
FNDC3A	ENSG00000102531	13	48975912	49209779	177.571	137.273	-0.321294	0.121346
S100A1	ENSG00000160678	1	153627926	153632039	975.617	1165.26	0.238526	0.121679
STYXL1	ENSG00000127952	7	75996338	76048004	239.402	297.67	0.281029	0.122136
SLC25A25	ENSG00000148339	9	128068201	128109245	92.656	121.229	0.327304	0.122136
QSOX1	ENSG00000116260	1	180154834	180204030	1127.32	922.994	-0.263523	0.122648
RAB6C	ENSG00000222014	2	129979664	129982738	21.1073	34.9395	0.462602	0.123035
AVEN	ENSG00000169857	15	33866227	34039176	48.6467	66.9009	0.374315	0.123035
RAB3B	ENSG00000169213	1	51907956	51990764	117.225	56.2817	-0.47022	0.123078
PGRMC1	ENSG00000101856	X	119236245	119244466	1197.64	900.16	-0.345874	0.123174
PATJ	ENSG00000132849	1	61742406	62178675	427.222	359.842	-0.23296	0.123482
ZNF518B	ENSG00000178163	4	10439874	10457410	89.4732	66.6781	-0.352136	0.123482
SNRNP25	ENSG00000161981	16	53010	57669	499.627	578.525	0.199827	0.123482
CEBPB	ENSG00000172216	20	50190734	50192689	119.87	93.0115	-0.323149	0.123482
KTN1	ENSG00000126777	14	55559072	55701526	1143.8	995.605	-0.191305	0.123616
SCNN1A	ENSG00000111319	12	6346843	6377730	964.873	728.031	-0.34347	0.123787
PCLO	ENSG00000186472	7	82754013	83162930	60.004	38.8714	-0.436954	0.124199
ZNF207	ENSG00000010244	17	32350117	32381886	760.12	657.837	-0.198158	0.12422
ITGB1BP1	ENSG00000119185	2	9403475	9423547	181.746	219.641	0.253149	0.124421
RAD51-AS1	ENSG00000245849	15	40686243	40695107	10.3204	20.8174	0.473089	0.124607
LINC01128	ENSG00000228794	1	825138	859446	64.1245	88.7937	0.372719	0.124614
PRPF3	ENSG00000117360	1	150321476	150353195	250.559	303.85	0.25674	0.124614
PC	ENSG00000173599	11	66848233	66958376	195.936	238.63	0.257105	0.124717
CYB5R2	ENSG00000166394	11	7665100	7677222	49.8029	33.0842	-0.420249	0.125032
SLC26A2	ENSG00000155850	5	149960737	149993455	69.8491	49.2235	-0.391111	0.125121
GGPS1	ENSG00000152904	1	235327350	235344532	521.258	609.98	0.216486	0.125228
ITPRIPL2	ENSG00000205730	16	19113932	19121629	287.849	340.536	0.223245	0.12551
LYSMD1	ENSG00000163155	1	151159748	151165948	70.7514	94.5468	0.345114	0.125606
NR1D2	ENSG00000174738	3	23945260	23980618	142.558	103.169	-0.372821	0.125929
LGALS3BP	ENSG00000108679	17	78971238	78980109	771.294	573.066	-0.356909	0.125937
TSPAN6	ENSG00000000003	X	100627109	100639991	59.652	79.6311	0.350381	0.125945
TMEM183A	ENSG00000163444	1	203007386	203024848	736.971	854.932	0.204262	0.126259
EHMT2	ENSG00000204371	6	31879759	31897687	274.707	337.577	0.265631	0.126707
TGIF1	ENSG00000177426	18	3411608	3459978	116.244	151.858	0.324901	0.126763
RAB11FIP4	ENSG00000131242	17	31391624	31538217	246.765	202.232	-0.265886	0.126763
SYNE4	ENSG00000181392	19	36003299	36008793	91.5729	120.05	0.324584	0.127287
LRP3	ENSG00000130881	19	33177603	33208867	90.9043	64.1055	-0.395483	0.1274
SUN2	ENSG00000100242	22	38734725	38794143	202.57	159.52	-0.305989	0.1274
CHD1L	ENSG00000131778	1	147242641	147295766	117.08	90.6807	-0.31462	0.12748
SPG21	ENSG00000090487	15	64963021	64990310	696.622	781.819	0.161662	0.127493
TARS	ENSG00000113407	5	33440696	33469539	740.91	854.605	0.197883	0.127983
DAP	ENSG00000112977	5	10679230	10761272	912.812	800.039	-0.181032	0.128759
EIF1	ENSG00000173812	17	41688885	41692668	1981.88	2308.89	0.209254	0.128834
ZNF408	ENSG00000175213	11	46700818	46705912	45.3833	65.8588	0.399332	0.12908
CARNS1	ENSG00000172508	11	67414968	67425607	8.00178	18.32	0.459503	0.129121
NFKB2	ENSG00000077150	10	102394110	102402529	113.274	83.7528	-0.364095	0.129121
NEDD4L	ENSG00000049759	18	58044367	58401540	741.092	618.839	-0.241509	0.129121
TXNDC12	ENSG00000117862	1	52020131	52056171	326.523	270.688	-0.24863	0.129825
MYO18A	ENSG00000196535	17	29071124	29180412	299.67	246.253	-0.263812	0.129882
USP18	ENSG00000184979	22	18149899	18177397	30.9908	18.474	-0.460397	0.129916
SARAF	ENSG00000133872	8	30063012	30083208	976.447	811.595	-0.244491	0.130233
SMIM7	ENSG00000214046	19	16630751	16660442	515.369	600.084	0.206467	0.130274
DCP2	ENSG00000172795	5	112976702	113020970	140.836	170.834	0.259577	0.130408
MYC	ENSG00000136997	8	127735434	127741434	552.508	477.729	-0.201393	0.130503
CD163L1	ENSG00000177675	12	7346685	7479897	35.053	19.1875	-0.468021	0.13109
ATP2C1	ENSG00000017260	3	130850595	131016712	756.08	623.379	-0.254234	0.131731
PDK1	ENSG00000152256	2	172555373	172608669	60.3521	42.2853	-0.396267	0.131735
RAD50	ENSG00000113522	5	132556019	132646344	841.604	653.577	-0.316709	0.131735
HSPA1L	ENSG00000204390	6	31809619	31815065	23.4678	38.1159	0.447474	0.131735
GSDMB	ENSG00000073605	17	39904595	39919854	14.7243	30.002	0.465512	0.131735
ZBED3	ENSG00000132846	5	77072072	77087323	89.3417	68.106	-0.339309	0.131796
COA1	ENSG00000106603	7	43608456	43729717	308.548	356.657	0.202413	0.131867
KCNQ1	ENSG00000053918	11	2444684	2849110	18.6412	30.4489	0.449791	0.131986
ITIH6	ENSG00000102313	X	54748899	54798240	41.5914	27.7128	-0.426024	0.132011
SUDS3	ENSG00000111707	12	118376380	118418031	361.268	417.401	0.199457	0.132011
NELL2	ENSG00000184613	12	44508275	44921848	70.5626	49.4672	-0.389387	0.132013
VAMP2	ENSG00000220205	17	8159149	8163546	562.714	684.868	0.259291	0.132013
TRIB3	ENSG00000101255	20	362835	397559	351.588	420.605	0.237814	0.132013
CRTC3	ENSG00000140577	15	90529925	90645345	127.016	100.781	-0.299818	0.132201
AIF1L	ENSG00000126878	9	131096476	131123152	25.7929	13.0487	-0.469357	0.132284
RSRC2	ENSG00000111011	12	122503458	122527000	291.324	338.503	0.208775	0.132284
CACNA1H	ENSG00000196557	16	1153121	1221772	620.715	989.823	0.44257	0.132303
ST3GAL1	ENSG00000008513	8	133454848	133571940	237.826	303.355	0.30501	0.132734
PCGF1	ENSG00000115289	2	74505043	74508580	83.1146	106.843	0.313974	0.132971
SPTLC2	ENSG00000100596	14	77505997	77616773	429.259	363.347	-0.223471	0.133033
CCDC137	ENSG00000185298	17	81666364	81673904	118.984	155.851	0.330831	0.133291
HSPA5	ENSG00000044574	9	125234853	125241330	2648.64	3259.86	0.271925	0.133369
KIAA1147	ENSG00000257093	7	141656728	141702153	320.953	258.94	-0.278679	0.133397
MPV17L	ENSG00000156968	16	15395754	15413268	181.797	132.198	-0.369578	0.133425
NFASC	ENSG00000163531	1	204828651	205022822	40.3397	66.0075	0.447319	0.133628
EFEMP1	ENSG00000115380	2	55865967	55924139	1582.91	1217.61	-0.325503	0.133698
AL021807.1	ENSG00000272468	6	27122657	27123221	15.4128	26.5424	0.457735	0.133698
NT5DC1	ENSG00000178425	6	116100849	116249497	369.921	307.014	-0.243928	0.133831
TRAM1	ENSG00000067167	8	70573442	70608387	934.019	716.822	-0.325637	0.133831
RPS26	ENSG00000197728	12	56041351	56044697	1313.7	1499.73	0.181705	0.133831
TTYH3	ENSG00000136295	7	2631951	2664802	228.368	181.876	-0.295643	0.13458
BCL7A	ENSG00000110987	12	122019422	122062044	52.2401	70.9644	0.357042	0.13458
ELMOD3	ENSG00000115459	2	85354394	85391752	78.2893	106.373	0.361432	0.134664
FAM206A	ENSG00000119328	9	108934181	108950744	86.7668	111.156	0.311956	0.134664
KIAA1217	ENSG00000120549	10	23694746	24547848	345.046	295.13	-0.217789	0.134664
DUSP13	ENSG00000079393	10	75094432	75109221	56.1355	37.7471	-0.40815	0.134664
NDUFAF8	ENSG00000224877	17	81239239	81241281	96.496	122.756	0.304038	0.134664
FBLN1	ENSG00000077942	22	45502238	45601135	41.5446	61.2053	0.406874	0.134664
ATXN10	ENSG00000130638	22	45671798	45845307	705.784	829.405	0.2217	0.134664
CDV3	ENSG00000091527	3	133573730	133590261	2349.9	2856.01	0.257672	0.135212
COPA	ENSG00000122218	1	160288686	160343400	1093.88	959.842	-0.178286	0.135719
POLR2G	ENSG00000168002	11	62761544	62766710	347.702	398.615	0.187539	0.13603
LINC02036	ENSG00000225742	3	194203016	194250153	11.4443	22.6853	0.463745	0.136048
RANBP3L	ENSG00000164188	5	36248434	36302114	92.1198	62.0278	-0.406586	0.136048
CNKSR3	ENSG00000153721	6	154387504	154510659	17.9841	8.67989	-0.464464	0.136048
STEAP2	ENSG00000157214	7	90167590	90238137	101.234	39.2609	-0.422622	0.136048
ZNF613	ENSG00000176024	19	51927147	51948759	35.9561	52.1711	0.4013	0.136048
ZNF672	ENSG00000171161	1	248838210	248849517	337.771	398.036	0.219764	0.137153
GALM	ENSG00000143891	2	38665910	38741237	79.5825	106.606	0.341009	0.137153
MED20	ENSG00000124641	6	41905354	41921139	94.8756	120.44	0.303472	0.137153
RAB8A	ENSG00000167461	19	16111629	16134234	345.519	397.48	0.192421	0.137316
SAE1	ENSG00000142230	19	47113274	47210636	664.595	767.088	0.197059	0.137316
SWAP70	ENSG00000133789	11	9664077	9752991	248.528	205.088	-0.249131	0.137366
DDX39B	ENSG00000198563	6	31530219	31542448	786.763	1047.84	0.34476	0.137433
NSUN6	ENSG00000241058	10	18545561	18659285	43.4332	60.5601	0.382055	0.13771
NACAD	ENSG00000136274	7	45080438	45088914	19.2892	31.7916	0.447402	0.137871
MOCOS	ENSG00000075643	18	36187519	36272157	90.8648	69.5811	-0.329825	0.137876
NECTIN4	ENSG00000143217	1	161070995	161089599	109.891	139.744	0.308096	0.13936
JDP2	ENSG00000140044	14	75427716	75474111	36.9139	57.1978	0.429068	0.139438
SLC37A1	ENSG00000160190	21	42496008	42581440	158.865	125.867	-0.291872	0.139462
PDE8A	ENSG00000073417	15	84980440	85139145	47.2662	31.2047	-0.418891	0.140208
CACNG4	ENSG00000075461	17	66964910	67033398	516.373	622.482	0.246523	0.140208
AL391244.1	ENSG00000224870	1	1399522	1402046	146.899	179.552	0.263503	0.140324
LRRC42	ENSG00000116212	1	53946077	53968168	282.11	328.934	0.213048	0.140324
CCT3	ENSG00000163468	1	156308968	156367873	1421.36	1592.17	0.159896	0.140933
CDIP1	ENSG00000089486	16	4510675	4538828	94.3943	120.363	0.309878	0.141007
SMN2	ENSG00000205571	5	70049612	70078522	245.168	301.593	0.270882	0.141015
C16orf58	ENSG00000140688	16	31489471	31509309	744.414	636.074	-0.214681	0.141015
TIMP2	ENSG00000035862	17	78852977	78925387	193.388	229.288	0.231432	0.141015
PLAUR	ENSG00000011422	19	43646095	43670547	33.5762	20.0826	-0.44843	0.141015
CTBP2	ENSG00000175029	10	124984317	125161170	414.454	352.951	-0.214314	0.14129
ZBTB7C	ENSG00000184828	18	48026673	48410752	168.726	202.662	0.241936	0.14129
CALR	ENSG00000179218	19	12938578	12944489	2752.46	2398.32	-0.189789	0.14129
PLEKHF1	ENSG00000166289	19	29665056	29675457	27.3983	14.043	-0.458715	0.14129
TYMP	ENSG00000025708	22	50525752	50530056	36.1792	20.4367	-0.458031	0.141561
TANGO2	ENSG00000183597	22	20017014	20065926	86.1023	65.6672	-0.333755	0.141597
LPCAT3	ENSG00000111684	12	6976186	7018510	377.293	318.09	-0.22682	0.141858
TMBIM4	ENSG00000155957	12	66135846	66170072	418.74	342.65	-0.261948	0.142649
PAQR5	ENSG00000137819	15	69298947	69407780	47.7481	29.2106	-0.442826	0.142649
GNB1	ENSG00000078369	1	1785285	1891117	2317.85	2611.73	0.166713	0.142747
MB	ENSG00000198125	22	35606764	35637951	139.373	178.661	0.307326	0.142971
BCYRN1	ENSG00000236824	2	47335315	47335514	23.5413	45.86	0.456506	0.143442
TANC1	ENSG00000115183	2	158968671	159232659	141.72	104.394	-0.355435	0.143442
PBX3	ENSG00000167081	9	125747345	125967377	80.7194	57.6914	-0.379956	0.143442
CPT1A	ENSG00000110090	11	68754620	68844410	177.172	141.02	-0.295672	0.143442
ZBTB4	ENSG00000174282	17	7459366	7484263	652.343	752.538	0.194884	0.143442
MYO5A	ENSG00000197535	15	52307283	52529050	70.808	50.7959	-0.370834	0.143852
ZBTB8A	ENSG00000160062	1	32539427	32605939	53.1281	36.1472	-0.404925	0.144111
NICN1	ENSG00000145029	3	49422946	49429326	166.32	205.155	0.268289	0.144111
DPY19L1	ENSG00000173852	7	34928876	35038271	96.9588	70.7829	-0.360776	0.144111
CFAP69	ENSG00000105792	7	90245174	90311063	26.2224	14.0233	-0.459533	0.144111
MEF2A	ENSG00000068305	15	99565417	99716466	134.18	104.317	-0.305536	0.144111
PTGDR2	ENSG00000183134	11	60850940	60855971	18.1286	8.71735	-0.458835	0.144167
AC083799.1	ENSG00000203644	3	129847048	129847957	78.6215	52.9051	-0.41117	0.144259
RAB36	ENSG00000100228	22	23145326	23164350	16.1857	7.78122	-0.461073	0.144591
SMARCA2	ENSG00000080503	9	1980290	2193624	619.482	532.411	-0.205384	0.14478
LMF1	ENSG00000103227	16	853634	981318	235.319	189.036	-0.283545	0.145014
CHI3L1	ENSG00000133048	1	203178931	203186749	20.347	8.05907	-0.421226	0.145077
PLEKHA6	ENSG00000143850	1	204218851	204377665	726.488	631.106	-0.194441	0.145077
ITPKB	ENSG00000143772	1	226631690	226739323	216.297	256.409	0.227829	0.145077
SRSF7	ENSG00000115875	2	38743599	38751494	558.478	651.984	0.208038	0.145077
CD99L2	ENSG00000102181	X	150766337	150898816	190.255	227.334	0.236347	0.145077
LMNB2	ENSG00000176619	19	2427638	2456996	170.59	139.096	-0.273346	0.145077
CBX8	ENSG00000141570	17	79792132	79801683	88.3512	116.713	0.335357	0.145111
WWP1	ENSG00000123124	8	86342738	86478420	1698.69	1442.27	-0.221023	0.145487
ZCWPW1	ENSG00000078487	7	100400826	100428992	25.9874	39.4161	0.418295	0.145812
TMEM86A	ENSG00000151117	11	18693122	18704785	35.9123	22.2174	-0.440147	0.145812
ACVR1B	ENSG00000135503	12	51951667	51997078	365.313	306.531	-0.231985	0.145812
ZFYVE19	ENSG00000166140	15	40807086	40815084	166.659	210.234	0.292447	0.145812
VKORC1	ENSG00000167397	16	31090842	31095980	422.584	486.279	0.189941	0.145812
PIGT	ENSG00000124155	20	45416067	45456934	1000.77	878.528	-0.181152	0.145812
NOMO1	ENSG00000103512	16	14833681	14896160	1039.67	907.468	-0.186474	0.14591
USP35	ENSG00000118369	11	78188812	78214711	114.088	88.6719	-0.308677	0.146409
KAT2A	ENSG00000108773	17	42113108	42121358	260.762	329.896	0.294145	0.146409
VPS72	ENSG00000163159	1	151169987	151195321	185.895	224.973	0.252087	0.146532
AMZ1	ENSG00000174945	7	2679522	2775500	28.2916	16.0497	-0.4542	0.146691
MRPL52	ENSG00000172590	14	22829879	22835037	104.115	134.943	0.317937	0.146691
ISG20	ENSG00000172183	15	88636153	88656483	46.3389	30.7182	-0.417452	0.146723
BUD31	ENSG00000106245	7	99408641	99419616	450.486	537.85	0.236588	0.146791
RHOV	ENSG00000104140	15	40872214	40874289	32.7301	49.7313	0.419747	0.146791
LRFN4	ENSG00000173621	11	66856647	66860475	102.428	138.821	0.352362	0.147371
ZNF618	ENSG00000157657	9	113876282	114056591	110.164	87.0409	-0.300625	0.148013
PARP9	ENSG00000138496	3	122527924	122564577	632.82	525.2	-0.247514	0.148401
UPK3BL1	ENSG00000267368	7	102637025	102642791	66.7362	107.911	0.435598	0.148401
RMDN3	ENSG00000137824	15	40735884	40755851	198.007	242.184	0.269197	0.148401
OAZ2	ENSG00000180304	15	64687573	64703281	709.336	815.33	0.192626	0.148401
MAPT-AS1	ENSG00000264589	17	45799390	45895680	58.3106	78.7804	0.352877	0.148401
MX1	ENSG00000157601	21	41420304	41459214	93.2422	60.4973	-0.426147	0.148545
TMEM185A	ENSG00000269556	X	149596556	149631912	241.977	283.776	0.214855	0.148807
TAF12	ENSG00000120656	1	28589323	28643085	113.899	140.891	0.274304	0.148992
AC008663.2	ENSG00000253955	5	173579643	173585068	6.99373	14.739	0.449461	0.149
ABCC11	ENSG00000121270	16	48166910	48247568	401.208	179.237	-0.434159	0.149
GMPR	ENSG00000137198	6	16238580	16295549	42.9098	59.8899	0.376563	0.149089
WDR20	ENSG00000140153	14	102139503	102224847	135.264	108.096	-0.287124	0.149151
SOWAHB	ENSG00000186212	4	76894928	76898147	27.0824	15.8125	-0.450485	0.149203
UBIAD1	ENSG00000120942	1	11273206	11296049	207.592	173.576	-0.238975	0.149396
MSL3	ENSG00000005302	X	11758159	11775772	165.531	197.736	0.239672	0.149396
CH17-340M24.3	ENSG00000197180	X	154424380	154428479	76.7565	99.3474	0.319596	0.149886
XPO4	ENSG00000132953	13	20777329	20903048	113.494	86.1573	-0.328394	0.150591
TMEM81	ENSG00000174529	1	205083129	205084460	19.842	32.1611	0.433861	0.150591
MED13L	ENSG00000123066	12	115953872	116277719	687.977	578.525	-0.230939	0.150591
METTL7A	ENSG00000185432	12	50923472	50932517	363.114	301.831	-0.24044	0.150701
NUPR1	ENSG00000176046	16	28532708	28539174	1518.68	1891.81	0.281712	0.151184
ID2	ENSG00000115738	2	8678845	8684453	15.7048	27.3327	0.448644	0.151593
SF3B6	ENSG00000115128	2	24067584	24076443	463.913	533.898	0.193464	0.152039
PATZ1	ENSG00000100105	22	31325804	31346232	225.591	265.445	0.218769	0.152347
IVNS1ABP	ENSG00000116679	1	185296388	185317329	315.249	265.178	-0.22653	0.152489
ASXL2	ENSG00000143970	2	25733753	25878516	173.881	139.076	-0.285734	0.152489
BAK1	ENSG00000030110	6	33572547	33580293	75.3653	99.0374	0.324951	0.152489
RNASEH2C	ENSG00000172922	11	65714005	65720947	120.478	162.151	0.343927	0.152489
BOD1L1	ENSG00000038219	4	13568738	13627723	229.398	189.677	-0.252182	0.152625
DCHS1	ENSG00000166341	11	6621323	6655854	7.50678	16.592	0.441468	0.152824
DNAJB12	ENSG00000148719	10	72332830	72355230	347.184	290.831	-0.235887	0.152824
BNIP2	ENSG00000140299	15	59659146	59689534	106.161	138.94	0.327147	0.152824
THOC7	ENSG00000163634	3	63833870	63863903	184.946	226.527	0.267204	0.152979
RCOR2	ENSG00000167771	11	63911221	63916844	13.0439	24.5219	0.450446	0.153674
OR2A7	ENSG00000243896	7	144257663	144264792	43.7684	28.8654	-0.415147	0.153708
CD63	ENSG00000135404	12	55725323	55729707	2265.55	2020.34	-0.159548	0.153708
AC034102.4	ENSG00000257553	12	56104614	56113905	19.9597	33.0184	0.438103	0.153758
TES	ENSG00000135269	7	116210493	116258783	108.339	82.3219	-0.328437	0.154009
LURAP1L	ENSG00000153714	9	12775021	12822131	215.548	270.775	0.291157	0.154635
ZBTB42	ENSG00000179627	14	104800596	104804712	179.14	213.964	0.240266	0.15468
PBX1	ENSG00000185630	1	164555584	164899296	481.174	387.804	-0.278621	0.154718
IGF2R	ENSG00000197081	6	159969099	160113507	359.303	303.964	-0.223171	0.154718
SNX13	ENSG00000071189	7	17790761	17940501	289.005	236.781	-0.254565	0.154718
NOP56	ENSG00000101361	20	2652145	2658393	415.289	498.462	0.24071	0.154718
IGF1R	ENSG00000140443	15	98648539	98964530	1126.21	971.42	-0.202402	0.154869
TFRC	ENSG00000072274	3	196027183	196082189	669.62	554.182	-0.24966	0.155188
AC241952.1	ENSG00000275131	1	120489860	120701289	32.6391	19.9455	-0.435295	0.155207
MYO1B	ENSG00000128641	2	191245185	191425389	267.107	328.597	0.268917	0.155352
KIF1C	ENSG00000129250	17	4997948	5028401	748.454	655.402	-0.184887	0.155352
HERC1	ENSG00000103657	15	63608618	63833942	271.293	224.99	-0.254082	0.155612
RPF1	ENSG00000117133	1	84479259	84497790	256.272	313.948	0.265441	0.155834
AC004824.1	ENSG00000227751	1	17406760	17407382	32.1503	49.638	0.419723	0.155961
CNOT6L	ENSG00000138767	4	77713387	77819615	176.23	143.81	-0.266504	0.156325
ZNF525	ENSG00000203326	19	53365693	53392217	95.9926	121.61	0.299395	0.156619
RGPD2	ENSG00000185304	2	87755955	87825952	45.8062	67.1394	0.398488	0.157198
NAGA	ENSG00000198951	22	42058354	42070842	137.579	108.549	-0.294213	0.157198
ASAP2	ENSG00000151693	2	9206765	9405683	151.427	102.628	-0.401359	0.157415
EVC	ENSG00000072840	4	5711197	5814305	69.1133	49.6036	-0.374977	0.157415
FSBP	ENSG00000265817	8	94372170	94436952	19.2844	38.3635	0.44535	0.157415
FNIP1	ENSG00000217128	5	131641714	131797063	260.006	207.623	-0.283961	0.157539
ZNF239	ENSG00000196793	10	43556344	43574618	72.9534	94.7701	0.31408	0.158266
CRIM1	ENSG00000150938	2	36355926	36551135	12.3569	4.69387	-0.410452	0.159178
COG7	ENSG00000168434	16	23388493	23453180	364.979	315.756	-0.20088	0.159186
TMED3	ENSG00000166557	15	79311062	79427432	983.865	851.825	-0.196607	0.159259
QSER1	ENSG00000060749	11	32892820	32993316	141.299	111.73	-0.290217	0.160101
IL17RD	ENSG00000144730	3	57089982	57170306	92.0019	69.3313	-0.340726	0.160179
QPRT	ENSG00000103485	16	29679008	29698699	399.191	468.013	0.215568	0.160179
EEF1A2	ENSG00000101210	20	63488012	63499322	785.523	981.048	0.282689	0.160179
OSMR	ENSG00000145623	5	38845858	38945596	51.3175	31.6209	-0.433186	0.160351
STT3A	ENSG00000134910	11	125591712	125625215	635.113	545.119	-0.206655	0.16038
NIP7	ENSG00000132603	16	69337996	69343111	53.7571	37.0181	-0.386842	0.16038
PLEKHS1	ENSG00000148735	10	113751454	113783429	212.844	158.378	-0.349594	0.160456
RHOBTB1	ENSG00000072422	10	60869438	61001440	188.776	148.491	-0.302655	0.160609
HIST1H2BC	ENSG00000180596	6	26114873	26123926	13	23.2537	0.445204	0.160808
GINS4	ENSG00000147536	8	41529206	41545046	85.973	63.3257	-0.352091	0.160808
CHAD	ENSG00000136457	17	50464496	50468966	42.3719	28.915	-0.400467	0.160812
MEX3D	ENSG00000181588	19	1554669	1568058	87.3339	67.2206	-0.328014	0.160861
CHCHD1	ENSG00000172586	10	73782047	73783652	208.98	257.279	0.271686	0.161321
PAK6	ENSG00000137843	15	40238759	40277487	208.79	252.196	0.246854	0.161446
NCOA5	ENSG00000124160	20	46060985	46089952	239.013	285.043	0.230873	0.161525
EIF3A	ENSG00000107581	10	119033670	119080823	1443.73	1252.97	-0.193388	0.161622
THRB	ENSG00000151090	3	24117153	24495756	53.9827	36.1531	-0.402105	0.161935
ATP6V1G2	ENSG00000213760	6	31544462	31548427	17.7032	30.1569	0.4407	0.161935
AC092368.3	ENSG00000261512	16	46622861	46624451	50.7525	34.673	-0.393521	0.161961
TC2N	ENSG00000165929	14	91779751	91867536	289.659	232.869	-0.276851	0.162004
RND1	ENSG00000172602	12	48857145	48865898	12.4753	22.372	0.442828	0.162169
VARS	ENSG00000204394	6	31777518	31795953	392.031	334.036	-0.219058	0.162217
TTC4	ENSG00000243725	1	54715822	54742657	207.223	248.09	0.237576	0.162418
TOMM40L	ENSG00000158882	1	161225939	161230744	105.536	132.473	0.287321	0.162418
PDCD6IP	ENSG00000170248	3	33798352	33869707	933.575	806.668	-0.198767	0.162418
DMTF1	ENSG00000135164	7	87152361	87196337	219.31	265.036	0.245389	0.162418
HACD4	ENSG00000188921	9	20999515	21031636	77.634	100.03	0.307127	0.162418
DHRS7	ENSG00000100612	14	60144120	60169856	413.588	350.739	-0.215761	0.162418
MISP3	ENSG00000141854	19	14072536	14075062	73.091	100.355	0.361321	0.162418
MATN3	ENSG00000132031	2	19992111	20012694	34.5475	54.9633	0.423381	0.162515
PYCARD	ENSG00000103490	16	31201485	31203450	316.691	251.429	-0.292618	0.162702
CMTM6	ENSG00000091317	3	32481312	32503408	339.998	271.51	-0.28501	0.163409
MATR3	ENSG00000280987	5	139273752	139331671	256.148	122.531	-0.431449	0.163409
PPIP5K1	ENSG00000168781	15	43533462	43590253	194.031	159.815	-0.257067	0.163695
CPAMD8	ENSG00000160111	19	16892947	17026815	27.3844	15.5075	-0.442177	0.163821
HAX1	ENSG00000143575	1	154272511	154275875	425.285	502.534	0.223132	0.163877
ITGB4	ENSG00000132470	17	75721328	75757818	106.397	78.0244	-0.361384	0.163877
COPS9	ENSG00000172428	2	240126563	240136807	611.189	743.529	0.255767	0.164547
PELO	ENSG00000152684	5	52787940	52804046	164.868	134.944	-0.26404	0.164547
NDUFB2	ENSG00000090266	7	140690777	140722790	659.236	759.054	0.192291	0.164606
MYCBPAP	ENSG00000136449	17	50508384	50531501	17.5212	29.3976	0.433203	0.164869
GUSBP2	ENSG00000241549	6	26871484	26956554	23.2268	12.6975	-0.444567	0.165005
FOXO1	ENSG00000150907	13	40469953	40666597	19.2915	10.366	-0.445894	0.165005
HIF1AN	ENSG00000166135	10	100529072	100559998	417.059	474.977	0.180173	0.165177
SRARP	ENSG00000183888	1	16004236	16008807	75.9137	53.0603	-0.381735	0.165285
RBX1	ENSG00000100387	22	40951347	40973309	214.598	257.924	0.242495	0.165768
C6orf132	ENSG00000188112	6	42101118	42142619	227.307	189.473	-0.243608	0.16602
PARN	ENSG00000140694	16	14435701	14632728	615.759	687.134	0.154552	0.166105
GTF2H2C	ENSG00000183474	5	69560208	69594723	424.626	349.11	-0.254334	0.166725
DOCK7	ENSG00000116641	1	62454298	62688368	139.502	109.149	-0.297531	0.166881
GBP3	ENSG00000117226	1	89006666	89022894	62.9046	45.5109	-0.369633	0.166881
MBNL1	ENSG00000152601	3	152243828	152465780	393.235	320.94	-0.262102	0.166881
GPC3	ENSG00000147257	X	133535745	133985895	20.6934	33.9929	0.431569	0.166881
AL358781.1	ENSG00000176868	9	131497479	131500191	267.207	316.55	0.222272	0.16702
ZKSCAN2-DT	ENSG00000274925	16	25257952	25261066	10.5361	21.4116	0.434932	0.167022
ZBTB16	ENSG00000109906	11	114059593	114250676	55.6101	39.3378	-0.380474	0.1672
NAGS	ENSG00000161653	17	44004546	44009063	53.8954	37.7711	-0.390969	0.167247
RIDA	ENSG00000132541	8	98102344	98117241	173.231	209.249	0.248561	0.167409
PLXND1	ENSG00000004399	3	129555175	129606818	270.66	208.54	-0.320133	0.167455
LIMS1	ENSG00000169756	2	108534355	108687246	123.828	97.1544	-0.297975	0.16801
RERG	ENSG00000134533	12	15107783	15348675	891.786	719.482	-0.274926	0.16801
ABRACL	ENSG00000146386	6	139028682	139043302	219.315	180.434	-0.25085	0.16863
UTP25	ENSG00000117597	1	209828007	209857565	257.822	215.362	-0.244248	0.168721
C1orf226	ENSG00000239887	1	162366908	162386818	483.402	409.119	-0.219524	0.168986
CABCOCO1	ENSG00000183346	10	61662961	61766766	48.2743	33.4963	-0.392797	0.169317
UBXN8	ENSG00000104691	8	30732247	30767006	19.3846	31.013	0.420697	0.16959
CASTOR1	ENSG00000239282	22	30285117	30289627	36.6047	51.8891	0.374514	0.16959
SP140L	ENSG00000185404	2	230327184	230403732	19.4986	10.6959	-0.440143	0.169944
DALRD3	ENSG00000178149	3	49015488	49022293	231.433	273.756	0.222452	0.169944
NEK11	ENSG00000114670	3	131026850	131350465	279.571	233.03	-0.237806	0.170065
PSCA	ENSG00000167653	8	142670308	142682724	1007.31	770.627	-0.32366	0.170065
FOSB	ENSG00000125740	19	45467995	45475179	9.33826	61.7293	0.213764	0.170108
SSX2IP	ENSG00000117155	1	84643707	84690803	234.143	189.219	-0.269259	0.170283
TMEM139	ENSG00000178826	7	143279957	143288048	251.193	208.556	-0.245638	0.170283
MRPL9	ENSG00000143436	1	151759643	151763564	197.67	234.292	0.225684	0.170516
UPF3B	ENSG00000125351	X	119805311	119852998	91.1247	117.437	0.306705	0.17098
HINT1	ENSG00000169567	5	131159027	131171735	1257.81	1120.07	-0.160097	0.171898
TCEAL4	ENSG00000133142	X	103576231	103587736	1191.32	1361.38	0.182609	0.171898
CAMK1D	ENSG00000183049	10	12349482	12835545	39.8182	57.0335	0.382825	0.171898
EIF2S1	ENSG00000134001	14	67359997	67386516	385.205	441.777	0.190136	0.171898
AC087393.2	ENSG00000263986	17	20999747	21000323	34.2034	60.3755	0.435628	0.171898
UBE2L3	ENSG00000185651	22	21549447	21624034	386.711	439.979	0.180429	0.171898
FIBP	ENSG00000172500	11	65883741	65888539	363.99	437.26	0.238939	0.172194
ZNF816	ENSG00000180257	19	52949379	52962911	42.9576	61.6672	0.382069	0.172387
MAP3K20	ENSG00000091436	2	173075435	173268010	88.9956	61.968	-0.382064	0.172525
KCTD2	ENSG00000180901	17	75032575	75065889	298.313	348.476	0.213853	0.172726
LRRC8D	ENSG00000171492	1	89821014	89936611	291.892	242.286	-0.24448	0.172756
DUSP14	ENSG00000276023	17	37489831	37513501	156.922	192.535	0.26196	0.172759
FUT1	ENSG00000174951	19	48748011	48755390	17.1849	27.244	0.421986	0.172802
SLC4A2	ENSG00000164889	7	151057210	151076527	529.638	634.13	0.235825	0.173014
KLHDC8B	ENSG00000185909	3	49171611	49176486	154.694	191.224	0.268123	0.173874
ANXA2	ENSG00000182718	15	60347134	60402883	4724.03	3901.1	-0.250779	0.173874
AL445933.1	ENSG00000230638	1	41542069	41544310	14.0274	25.1645	0.433804	0.174635
SLC12A7	ENSG00000113504	5	1050376	1112035	495.993	574.145	0.198073	0.175118
UTP6	ENSG00000108651	17	31860899	31901765	148.263	178.732	0.247319	0.175118
KIF16B	ENSG00000089177	20	16272104	16573434	167.143	136.463	-0.26418	0.175118
KRT23	ENSG00000108244	17	40922696	40937634	20.5703	8.50796	-0.404674	0.175129
PLAC9P1	ENSG00000214100	2	129922863	129934317	19.9466	30.8081	0.41152	0.175219
APBB2	ENSG00000163697	4	40810027	41216714	872.899	748.019	-0.209976	0.175313
BCL7B	ENSG00000106635	7	73536356	73558002	383.217	442.634	0.193205	0.175442
OSBPL7	ENSG00000006025	17	47807372	47821834	23.0755	38.8457	0.428057	0.175442
SMCHD1	ENSG00000101596	18	2655738	2805017	148.163	121.975	-0.254677	0.175869
PCDHGB5	ENSG00000276547	5	141397987	141512979	66.6868	46.9572	-0.378579	0.17695
TFIP11	ENSG00000100109	22	26491225	26512505	145.269	177.649	0.257965	0.17695
LSS	ENSG00000160285	21	46188141	46228824	228.919	191.788	-0.229554	0.177181
NDUFB3	ENSG00000119013	2	201071433	201085750	313.275	367.047	0.214129	0.178107
LSM2	ENSG00000204392	6	31797396	31806984	175.91	214.725	0.252164	0.178198
SMIM19	ENSG00000176209	8	42541155	42555193	366.623	430.638	0.217835	0.178198
UBR7	ENSG00000012963	14	93207056	93229215	365.211	426.032	0.209953	0.178198
EFCAB14	ENSG00000159658	1	46675159	46719064	791.752	666.849	-0.227357	0.178567
AC004233.3	ENSG00000272079	16	3006120	3007388	10.2252	19.3008	0.433171	0.178734
EXOC7	ENSG00000182473	17	76081017	76121576	389.007	452.486	0.20357	0.178734
PDGFC	ENSG00000145431	4	156760454	156971394	18.4328	9.97849	-0.436445	0.178844
PAIP2	ENSG00000120727	5	139341587	139369720	725.86	853.094	0.218224	0.179171
ITGA10	ENSG00000143127	1	145891208	145910189	43.303	24.9456	-0.430296	0.179953
CASC4	ENSG00000166734	15	44288729	44415758	465.65	386.727	-0.243409	0.180127
ZSWIM4	ENSG00000132003	19	13795460	13832230	20.6438	11.4987	-0.4341	0.180669
PMF1-BGLAP	ENSG00000260238	1	156212982	156243332	13.9454	24.5626	0.432309	0.180682
DBI	ENSG00000155368	2	119366921	119372560	1252.02	1026.94	-0.256365	0.180682
DDX17	ENSG00000100201	22	38483440	38507660	1178.59	1310.87	0.150095	0.180682
NHLH2	ENSG00000177551	1	115836377	115843917	90.7626	114.879	0.286989	0.180928
ACSF2	ENSG00000167107	17	50426158	50474845	556.683	476.459	-0.209493	0.181128
MECOM	ENSG00000085276	3	169083499	169663618	29.203	17.085	-0.430678	0.181376
TBCCD1	ENSG00000113838	3	186546073	186570543	83.6774	106.31	0.302597	0.182881
CCDC50	ENSG00000152492	3	191329077	191398670	218.354	184.132	-0.22589	0.18355
SEC11A	ENSG00000140612	15	84669538	84716716	552.682	622.211	0.166012	0.18355
TMEM87A	ENSG00000103978	15	42210452	42273663	566.078	485.403	-0.205779	0.183621
IFT20	ENSG00000109083	17	28328325	28335489	90.0814	112.123	0.276483	0.184243
PIK3R4	ENSG00000196455	3	130678935	130746829	451.26	391.374	-0.189796	0.184316
PITHD1	ENSG00000057757	1	23778405	23788232	305.016	352.194	0.19729	0.184689
MTX2	ENSG00000128654	2	176269395	176338025	303.42	362.361	0.237083	0.184689
ZNF337	ENSG00000130684	20	25674215	25696841	67.3521	89.8989	0.335526	0.184689
MS4A14	ENSG00000166928	11	60378530	60417756	6.02753	15.6475	0.386016	0.185017
OGA	ENSG00000198408	10	101784443	101818465	1087.98	977	-0.150179	0.185051
LRRC37BP1	ENSG00000250462	17	30629680	30637466	57.6809	76.6462	0.336374	0.185267
COG1	ENSG00000166685	17	73192632	73208507	382.304	324.032	-0.223859	0.185443
IFIT3	ENSG00000119917	10	89327894	89340971	24.0359	13.8376	-0.430182	0.18583
TNS2	ENSG00000111077	12	53046969	53064372	281.226	230.685	-0.261928	0.185851
AKIP1	ENSG00000166452	11	8911139	8920084	106.235	133.606	0.288691	0.186334
OSR2	ENSG00000164920	8	98944403	98952104	24.1241	39.0068	0.417111	0.186413
SLC16A14	ENSG00000163053	2	230034974	230068999	69.3097	47.9686	-0.379177	0.187183
NUBPL	ENSG00000151413	14	31489956	31861224	80.5814	101.917	0.296983	0.1872
DNAJC18	ENSG00000170464	5	139408588	139444491	11.3347	19.6327	0.427727	0.187503
DDX50	ENSG00000107625	10	68901278	68946847	175.275	213.257	0.256207	0.187503
LGALS8	ENSG00000116977	1	236518000	236552981	856.658	960.233	0.15754	0.188144
TIMMDC1	ENSG00000113845	3	119498532	119525090	764.377	865.581	0.173946	0.18838
ZBTB2	ENSG00000181472	6	151364117	151391548	140.196	173.297	0.269116	0.188548
CD2BP2	ENSG00000169217	16	30350766	30355361	783.228	903.768	0.193616	0.188785
HSP90AB1	ENSG00000096384	6	44246166	44253888	8871.73	9918.56	0.1555	0.188798
EFCAB2	ENSG00000203666	1	244969705	245127164	171.347	203.658	0.227383	0.188869
PQLC3	ENSG00000162976	2	11155198	11178874	177.106	146.117	-0.244775	0.189257
PDHA1	ENSG00000131828	X	19343893	19361705	592.065	662.673	0.155592	0.189302
ARID1B	ENSG00000049618	6	156776020	157210779	319.728	275.341	-0.204497	0.189749
NUP43	ENSG00000120253	6	149724315	149749665	192.535	228.95	0.229968	0.189944
ARAP1-AS1	ENSG00000256007	11	72685075	72693808	9.8728	22.9316	0.400275	0.190022
MAP2K5	ENSG00000137764	15	67542709	67807123	64.393	84.8474	0.319294	0.190372
CPNE1	ENSG00000214078	20	35626031	35664956	375.37	455.421	0.250582	0.190521
SLC39A11	ENSG00000133195	17	72645949	73092712	431.661	358.205	-0.243127	0.190862
MRPL18	ENSG00000112110	6	159789812	159798436	206.199	242.228	0.21868	0.191083
HSPA6	ENSG00000173110	1	161524540	161526910	8.27163	16.7578	0.41627	0.191088
CCDC43	ENSG00000180329	17	44673069	44689779	144.003	176.109	0.25995	0.191088
IK	ENSG00000113141	5	140647058	140662479	903.677	1014.22	0.15944	0.191223
TRAF3IP1	ENSG00000204104	2	238320441	238400900	156.54	123.416	-0.290021	0.191346
AL445363.3	ENSG00000279423	14	34541044	34541714	23.7875	37.0563	0.406084	0.191763
DUSP4	ENSG00000120875	8	29333064	29350668	288.986	185.234	-0.407699	0.192843
PPP2R5B	ENSG00000068971	11	64917553	64934473	50.6945	70.8869	0.370518	0.192843
TCTN2	ENSG00000168778	12	123671113	123708403	139.297	114.763	-0.257445	0.192843
CTSH	ENSG00000103811	15	78921058	78949574	81.3127	55.5901	-0.386782	0.192843
TMEM220	ENSG00000187824	17	10699015	10730316	16.9005	8.75444	-0.42703	0.192843
NDUFA10	ENSG00000130414	2	239892450	240025402	796.781	881.293	0.142996	0.192864
TET3	ENSG00000187605	2	73986404	74108176	71.3046	94.3019	0.330603	0.193274
PIM1	ENSG00000137193	6	37170203	37175426	24.2371	40.2957	0.417766	0.193274
ADAMTS13	ENSG00000160323	9	133414358	133459402	11.0604	20.8623	0.423969	0.193587
MLEC	ENSG00000110917	12	120686869	120701864	1714.21	1503.27	-0.17894	0.19367
PRKAR1A	ENSG00000108946	17	68511780	68551319	843.215	714.259	-0.220322	0.19367
AC132008.2	ENSG00000214135	3	197578213	197627906	92.5089	115.147	0.276117	0.194001
ANKRD9	ENSG00000156381	14	102501760	102509799	109.398	86.2429	-0.300419	0.194001
WARS	ENSG00000140105	14	100333788	100376805	481.514	541.306	0.159585	0.194508
LSG1	ENSG00000041802	3	194640788	194672477	461.903	525.701	0.181101	0.19479
CCDC30	ENSG00000186409	1	42463330	42654664	32.6153	46.6542	0.377671	0.195611
NAB2	ENSG00000166886	12	57088894	57095476	94.5153	123.481	0.313238	0.195856
NDUFB5	ENSG00000136521	3	179604690	179627647	944.953	1101.75	0.208298	0.195907
NR1H3	ENSG00000025434	11	47248300	47269032	88.3186	113.614	0.300838	0.196347
AL603750.1	ENSG00000280099	1	85152487	85154203	15.2693	26.3409	0.421599	0.196486
C14orf93	ENSG00000100802	14	22985908	23010166	60.4559	80.3058	0.327448	0.196486
DBP	ENSG00000105516	19	48630030	48637438	72.0086	100.812	0.361701	0.196486
COX7A2L	ENSG00000115944	2	42333546	42425088	702.168	819.506	0.210257	0.196755
PCYOX1L	ENSG00000145882	5	149358007	149369653	48.8331	66.8084	0.345703	0.197105
HSD11B2	ENSG00000176387	16	67430652	67437553	522.734	422.502	-0.272581	0.197105
C12orf43	ENSG00000157895	12	121000486	121016502	65.3082	83.9676	0.303282	0.197161
ADGRB2	ENSG00000121753	1	31727117	31764893	392.628	453.751	0.194232	0.197256
YTHDC2	ENSG00000047188	5	113513683	113595285	328.349	268.263	-0.259769	0.197256
SIK2	ENSG00000170145	11	111602391	111730853	117.895	93.1389	-0.290602	0.197256
CGREF1	ENSG00000138028	2	27098889	27119115	44.301	60.946	0.351279	0.197524
CXXC5	ENSG00000171604	5	139647299	139683882	796.966	942.441	0.222342	0.197524
RPS10P7	ENSG00000223396	1	201518703	201584367	14.3073	23.8625	0.418382	0.197551
HJURP	ENSG00000123485	2	233833416	233854566	50.8451	35.829	-0.371473	0.197551
TMEM161B-AS1	ENSG00000247828	5	88268895	88436685	29.5969	42.4311	0.380636	0.197773
ATP5MF	ENSG00000241468	7	99448475	99466331	1195.77	1350.78	0.167735	0.197964
ACOT2	ENSG00000119673	14	73567620	73575658	326.274	277.41	-0.211228	0.199279
ATP13A2	ENSG00000159363	1	16985958	17011928	576.11	656.023	0.178978	0.199617
SPPL3	ENSG00000157837	12	120762510	120904371	318.71	278.178	-0.185618	0.199617
DCAF8	ENSG00000132716	1	160215715	160262531	626.157	551.432	-0.174779	0.200786
SLC4A11	ENSG00000088836	20	3227417	3239559	25.5026	14.052	-0.418214	0.200786
ATP11C	ENSG00000101974	X	139726346	139945276	111.101	83.1242	-0.332526	0.201571
CD24	ENSG00000272398	6	106969831	106975627	1941.57	2292.44	0.222301	0.201631
BTBD6	ENSG00000184887	14	105248490	105251093	256.025	220.828	-0.204357	0.201661
ELP1	ENSG00000070061	9	108867517	108934116	191.445	229.66	0.240378	0.20197
CYP4A11	ENSG00000187048	1	46929177	46941484	31.7458	14.2596	-0.39422	0.202572
ACSL1	ENSG00000151726	4	184755595	184826818	18.1702	9.51554	-0.423107	0.202617
NUDT3	ENSG00000272325	6	34279679	34392674	125.616	175.059	0.359661	0.202617
SPTSSB	ENSG00000196542	3	161344792	161372880	2265.17	1707.79	-0.329261	0.202635
MRPL16	ENSG00000166902	11	59806135	59810872	165.284	196.933	0.228849	0.202635
ZNF568	ENSG00000198453	19	36916329	36998700	13.6968	22.4621	0.414136	0.202718
RAP1GAP	ENSG00000076864	1	21596215	21669363	78.2061	59.9357	-0.326455	0.20366
TSPAN17	ENSG00000048140	5	176647387	176659054	565.362	500.785	-0.164675	0.203677
SERPINB8	ENSG00000166401	18	63969925	64019779	24.5765	14.1679	-0.419003	0.203677
DHX34	ENSG00000134815	19	47349281	47382704	122.178	163.657	0.333928	0.203677
LMX1B	ENSG00000136944	9	126614443	126701032	446.884	515.757	0.198023	0.203851
PDZRN3	ENSG00000121440	3	73382433	73624940	13.0319	6.02263	-0.402414	0.204263
NKAP	ENSG00000101882	X	119920672	119943772	180.029	212.59	0.220933	0.204263
HNRNPC	ENSG00000092199	14	21209136	21269494	3347.64	3801.63	0.174988	0.204263
PDPK2P	ENSG00000205918	16	2616121	2643296	25.8988	12.6006	-0.404656	0.204542
TUBA1A	ENSG00000167552	12	49184796	49189324	1083.58	1216.76	0.162527	0.20455
MBTPS1	ENSG00000140943	16	84053761	84116906	343.662	300.189	-0.186862	0.204586
C1orf52	ENSG00000162642	1	85249953	85259672	56.7851	74.5154	0.329174	0.20464
TMEM192	ENSG00000170088	4	165070608	165208549	279.601	227.884	-0.260767	0.20464
AC002467.1	ENSG00000241764	7	107742817	107744581	27.8621	16.8168	-0.4152	0.20464
ADCY6	ENSG00000174233	12	48766194	48789037	449.917	517.58	0.191086	0.20464
TJP1	ENSG00000104067	15	29699367	29968865	261.712	214.507	-0.256991	0.20464
FAM83G	ENSG00000188522	17	18968789	19004804	130.226	165.549	0.287221	0.20464
BCAS3	ENSG00000141376	17	60677453	61392838	97.6141	76.8837	-0.293618	0.20464
NFIC	ENSG00000141905	19	3314403	3469217	626.979	515.204	-0.256001	0.20464
MRPL34	ENSG00000130312	19	17292609	17306843	177.65	210.358	0.22221	0.20464
TEF	ENSG00000167074	22	41367333	41399326	93.6342	73.3516	-0.292753	0.20464
RSRC1	ENSG00000174891	3	158105855	158545730	332.88	284.461	-0.20953	0.204759
DDX27	ENSG00000124228	20	49219295	49244077	278.986	323.427	0.19942	0.204759
FAM50A	ENSG00000071859	X	154444126	154450654	498.354	626.65	0.283839	0.205248
RWDD4	ENSG00000182552	4	183639635	183659225	130.997	163.974	0.286571	0.205252
LOXL1-AS1	ENSG00000261801	15	73908071	73928248	27.3882	40.6687	0.384281	0.205252
MAN2B1	ENSG00000104774	19	12646511	12666742	81.3519	56.6772	-0.373552	0.20572
DR1	ENSG00000117505	1	93345888	93369498	156.851	188.183	0.240548	0.206192
NEDD9	ENSG00000111859	6	11183298	11382348	18.1675	9.55286	-0.418063	0.206634
RITA1	ENSG00000139405	12	113185526	113192368	124.161	150.284	0.25172	0.206634
XYLT1	ENSG00000103489	16	17101769	17470881	40.7855	25.0554	-0.411659	0.207139
FBXL7	ENSG00000183580	5	15500196	15939795	38.9426	55.1263	0.363064	0.207205
PSMG4	ENSG00000180822	6	3231403	3303373	116.074	57.9015	-0.404931	0.207205
EMC2	ENSG00000104412	8	108443601	108486918	280.066	226.997	-0.261541	0.207205
EMP2	ENSG00000213853	16	10528422	10580698	3907.64	3434.11	-0.176969	0.207461
AC090004.1	ENSG00000268279	3	14135217	14148252	14.8426	24.389	0.412289	0.207486
AC006001.4	ENSG00000275400	7	66553805	66554199	6.50285	13.8757	0.402382	0.207486
PAXX	ENSG00000148362	9	136992418	136993984	124.47	162.431	0.312723	0.207486
TMEM256	ENSG00000205544	17	7402975	7404137	250.791	301.4	0.236486	0.207486
FLYWCH2	ENSG00000162076	16	2883186	2899382	240.131	299.049	0.275654	0.20759
RBM47	ENSG00000163694	4	40423267	40630875	765.559	669.482	-0.184338	0.20768
YBX2	ENSG00000006047	17	7288252	7294615	141.907	195.26	0.348661	0.2077
METTL21A	ENSG00000144401	2	207580631	207625928	36.7254	50.8887	0.356718	0.209141
FAM200B	ENSG00000237765	4	15681662	15705565	103.103	126.172	0.264594	0.20919
CYHR1	ENSG00000187954	8	144449582	144465677	596.97	768.374	0.304385	0.20919
CCDC126	ENSG00000169193	7	23597379	23644708	40.2013	55.3917	0.35505	0.209677
PPP2R2D	ENSG00000175470	10	131900644	131959834	153.284	185.024	0.240482	0.209677
MDM2	ENSG00000135679	12	68808176	68850686	458.589	537.647	0.213705	0.209677
LINC00205	ENSG00000223768	21	45288050	45297806	30.8292	44.88	0.374134	0.209677
PSMA3-AS1	ENSG00000257621	14	58265365	58298134	147.885	181.28	0.256254	0.209725
AC087741.1	ENSG00000262580	17	80200673	80205949	14.7674	28.9262	0.409657	0.209725
ZNF350	ENSG00000256683	19	51964343	51986856	54.1044	70.3974	0.314339	0.210965
SRSF3	ENSG00000112081	6	36594353	36605600	1164.33	1340.89	0.192097	0.211445
ZNF75A	ENSG00000162086	16	3305406	3318852	180.989	151.924	-0.226323	0.211445
TIMM22	ENSG00000177370	17	997117	1003671	159.581	188.89	0.223942	0.211445
PARD6B	ENSG00000124171	20	50731544	50756795	37.2912	58.7505	0.400992	0.21157
PAFAH1B3	ENSG00000079462	19	42297033	42303546	299.211	365.475	0.253409	0.21157
IRGQ	ENSG00000167378	19	43584369	43596135	182.019	221.396	0.25579	0.21157
PDCL3P4	ENSG00000244119	3	101712472	101713191	7.94754	15.4323	0.409659	0.21173
PHTF2	ENSG00000006576	7	77798792	77957503	172.446	141.44	-0.248561	0.21173
MUC1	ENSG00000185499	1	155185824	155192916	1851.63	1159.5	-0.404124	0.211763
TXNRD3	ENSG00000197763	3	126571779	126655155	107.558	86.5811	-0.271681	0.21254
FLVCR1-DT	ENSG00000198468	1	212852108	212858088	28.8036	41.4332	0.372965	0.212659
CISD3	ENSG00000277972	17	38730235	38735044	358.479	408.749	0.178562	0.212832
ZNF823	ENSG00000197933	19	11721265	11739009	20.6842	31.3654	0.396072	0.212856
TMEM39A	ENSG00000176142	3	119429500	119468830	133.376	105.25	-0.287	0.213001
FBXO10	ENSG00000147912	9	37510892	37576349	28.0523	17.1868	-0.407811	0.213001
PLEKHD1	ENSG00000175985	14	69484692	69531551	61.9724	41.6453	-0.387671	0.213047
STK32C	ENSG00000165752	10	132207492	132331847	72.0605	93.9774	0.308958	0.213098
ILDR1	ENSG00000145103	3	121987323	122022258	144.466	116.008	-0.267263	0.213203
MUC5B	ENSG00000117983	11	1223066	1262172	63.0745	38.3773	-0.408516	0.213394
MGP	ENSG00000111341	12	14881181	14885926	35287.1	25922.7	-0.344365	0.213394
TRAPPC6A	ENSG00000007255	19	45162928	45178237	212.765	259.84	0.255237	0.213648
SMIM11A	ENSG00000205670	21	34375480	34407866	37.7232	4.10838	-0.155473	0.213648
SH3D19	ENSG00000109686	4	151102751	151325632	181.711	146.043	-0.270024	0.213698
EIF4G1	ENSG00000114867	3	184314495	184335358	3514.31	3087.1	-0.177636	0.213945
HSBP1	ENSG00000230989	16	83807843	83819737	346.906	402.212	0.20208	0.214172
NSUN2	ENSG00000037474	5	6599239	6633291	763.664	663.918	-0.187909	0.214599
CTNNA1	ENSG00000044115	5	138610967	138935034	3080.75	2809.67	-0.129048	0.214599
ABCD3	ENSG00000117528	1	94418455	94518666	1283.49	1030.21	-0.275296	0.214882
OSBPL5	ENSG00000021762	11	3087116	3166739	180.321	145.211	-0.277395	0.214954
RASA4B	ENSG00000170667	7	102482445	102517781	17.7302	36.6707	0.398667	0.215013
HLA-DPA1	ENSG00000231389	6	33064569	33080775	15.443	8.09693	-0.407877	0.215354
SLC35B4	ENSG00000205060	7	134289332	134317051	43.5064	58.8077	0.337221	0.215354
SP6	ENSG00000189120	17	47844908	47855874	46.0855	26.964	-0.409633	0.215354
LARGE1	ENSG00000133424	22	33162226	33922841	115.35	89.2515	-0.301275	0.215624
ZNF638	ENSG00000075292	2	71276561	71435069	699.828	787.933	0.163859	0.216987
SEC23A	ENSG00000100934	14	39031919	39109646	53.0449	71.0835	0.331571	0.216987
RALGPS2	ENSG00000116191	1	178725147	178921841	410.11	343.691	-0.231364	0.216993
MED28	ENSG00000118579	4	17614631	17634105	303.274	354.632	0.207618	0.217078
FUS	ENSG00000089280	16	31180110	31194871	1819.97	1604.35	-0.174594	0.217078
PYCR3	ENSG00000104524	8	143603913	143609773	404.695	351.007	-0.196929	0.217419
MAPK1IP1L	ENSG00000168175	14	55051631	55070192	366.484	316.429	-0.196908	0.217419
CSTF3	ENSG00000176102	11	33077188	33162371	215.363	252.186	0.212698	0.217619
UNC13D	ENSG00000092929	17	75827225	75844717	25.3971	15.3583	-0.409177	0.217684
RBM8A	ENSG00000265241	1	145917714	145927678	567.626	640	0.166032	0.217829
PRKCZ	ENSG00000067606	1	2050470	2185395	126.698	152.693	0.24258	0.218237
DTD1	ENSG00000125821	20	18587893	18766644	39.3529	25.1822	-0.399979	0.218297
PDXP	ENSG00000241360	22	37658727	37666934	49.5765	66.4167	0.328156	0.218297
LINC00865	ENSG00000232229	10	89829510	89840861	9.47776	17.4347	0.407909	0.218565
JMJD6	ENSG00000070495	17	76712832	76726799	80.9175	101.412	0.283709	0.218784
PSMA4	ENSG00000041357	15	78540405	78552419	687.839	764.506	0.150379	0.219146
RECQL5	ENSG00000108469	17	75626845	75667189	107.568	140.186	0.309765	0.219404
FZD7	ENSG00000155760	2	202034587	202038445	16.1905	26.5617	0.404103	0.219973
MPHOSPH10	ENSG00000124383	2	71130314	71150101	249.967	208.553	-0.234571	0.220118
ACACA	ENSG00000278540	17	37084988	37406818	615.691	515.262	-0.232862	0.220118
SYTL5	ENSG00000147041	X	38006582	38128819	325.329	261.332	-0.274811	0.220199
NCK1	ENSG00000158092	3	136862208	136949823	205.637	174.538	-0.214828	0.220294
MAL2	ENSG00000147676	8	119165034	119245673	1685.59	1403.08	-0.238913	0.220294
DLG5	ENSG00000151208	10	77790791	77926526	1271.99	1006.01	-0.288756	0.220294
FRAT2	ENSG00000181274	10	97332497	97334709	174.871	211.711	0.250505	0.220294
TRIM16L	ENSG00000108448	17	18697998	18736118	63.7625	81.6132	0.296304	0.22043
KREMEN1	ENSG00000183762	22	29073078	29168333	55.5496	40.5022	-0.347484	0.22043
ITGA2	ENSG00000164171	5	52989326	53094779	86.495	65.9032	-0.317839	0.22073
NXF1	ENSG00000162231	11	62792123	62806302	229.407	286.528	0.278128	0.220784
AC026401.3	ENSG00000280206	16	15701237	15702118	24.1712	35.5711	0.37902	0.220866
PTS	ENSG00000150787	11	112226365	112269955	111.476	139.754	0.282006	0.221825
ARHGEF2	ENSG00000116584	1	155946851	156007070	261.357	309.436	0.219678	0.222032
ACTL8	ENSG00000117148	1	17755313	17827063	21.3159	11.6464	-0.410302	0.222073
KLHL24	ENSG00000114796	3	183635568	183684477	183.792	149.728	-0.25638	0.222073
MTHFS	ENSG00000136371	15	79833585	79897379	123.407	149.957	0.252833	0.222073
ACLY	ENSG00000131473	17	41866908	41930542	929.638	799.734	-0.200781	0.222073
HMGN3	ENSG00000118418	6	79201245	79234738	233.873	280.233	0.232992	0.223136
PFDN6	ENSG00000204220	6	33289302	33298401	278.797	320.366	0.189766	0.223156
PON2	ENSG00000105854	7	95404863	95435329	740.252	646.973	-0.182196	0.223156
U2AF1	ENSG00000160201	21	43092956	43107587	122.493	169.743	0.352078	0.223156
C5orf38	ENSG00000186493	5	2752131	2755397	108.227	86.0425	-0.284605	0.223177
ARHGAP31	ENSG00000031081	3	119294373	119420714	82.5295	55.3462	-0.383149	0.223328
ZNF410	ENSG00000119725	14	73886617	73932511	348.32	398.381	0.187305	0.223449
PLLP	ENSG00000102934	16	57248547	57284687	56.154	37.1897	-0.386213	0.223449
MADD	ENSG00000110514	11	47269161	47330031	261.623	303.714	0.200776	0.224224
IL10RB-DT	ENSG00000223799	21	33263873	33266260	15.2946	7.12425	-0.391563	0.224224
PIM2	ENSG00000102096	X	48913182	48919024	59.3857	77.8359	0.314301	0.224511
AL353763.2	ENSG00000280077	9	41012231	41014133	14.2771	23.8402	0.402722	0.225875
GORASP2	ENSG00000115806	2	170928464	170967129	633.178	551.865	-0.183206	0.226656
LPIN2	ENSG00000101577	18	2916994	3013315	150.641	122.47	-0.261839	0.226665
UCK2	ENSG00000143179	1	165827531	165911618	225.141	187.464	-0.239464	0.227066
PSD4	ENSG00000125637	2	113157325	113209396	719.547	616.221	-0.209284	0.227209
OCIAD2	ENSG00000145247	4	48885019	48906937	290.277	353.753	0.252511	0.227209
NFE2L3	ENSG00000050344	7	26152240	26187125	56.3411	42.3385	-0.333729	0.227209
ITGAE	ENSG00000083457	17	3714628	3801243	60.2053	78.4477	0.314353	0.227209
ZNF211	ENSG00000121417	19	57630395	57642779	34.0885	47.7786	0.35256	0.227439
C8orf76	ENSG00000189376	8	123219957	123241398	224.6	263.642	0.21567	0.227445
ATP9B	ENSG00000166377	18	79069285	79378287	80.5311	61.9749	-0.306868	0.227445
HP1BP3	ENSG00000127483	1	20742661	20787323	418.494	356.685	-0.211914	0.227639
PREB	ENSG00000138073	2	27130756	27134675	233.978	276.4	0.225531	0.227639
AS3MT	ENSG00000214435	10	102869516	102901899	19.0592	8.41317	-0.368498	0.227639
TNF	ENSG00000232810	6	31575567	31578336	13.4733	6.79068	-0.402388	0.227695
PPAT	ENSG00000128059	4	56393362	56435615	111.337	135.721	0.255135	0.227844
ZSCAN32	ENSG00000140987	16	3382081	3401065	223.733	188.209	-0.222382	0.227844
NCEH1	ENSG00000144959	3	172630249	172711218	69.013	88.7249	0.299518	0.227844
SLC25A20	ENSG00000178537	3	48856931	48898993	78.5602	98.0173	0.279777	0.228405
AC027228.2	ENSG00000261762	15	78589123	78591276	45.8647	28.4299	-0.395793	0.22845
PRPSAP2	ENSG00000141127	17	18840085	18931287	107.06	135.696	0.293703	0.228589
C1orf43	ENSG00000143612	1	154206696	154220637	1485.84	1661.04	0.155427	0.229077
HAGLROS	ENSG00000226363	2	176177717	176179008	7.4173	15.0948	0.394918	0.229077
FRG1HP	ENSG00000276291	9	40992249	41218410	25.6333	37.7778	0.382235	0.229872
GALNT18	ENSG00000110328	11	11270876	11622005	71.6061	54.2535	-0.322568	0.229872
TUBB4A	ENSG00000104833	19	6494319	6502848	35.4783	53.3539	0.38122	0.229872
NAT14	ENSG00000090971	19	55485004	55487568	56.6016	76.2886	0.329887	0.229872
CMTM7	ENSG00000153551	3	32391671	32483067	54.0178	35.2011	-0.391	0.230113
ARHGEF10	ENSG00000104728	8	1823976	1958641	28.8912	17.4429	-0.401329	0.230119
TMEM147-AS1	ENSG00000236144	19	35540738	35546029	36.9633	51.3118	0.347308	0.230119
FZD2	ENSG00000180340	17	44557459	44559570	30.0629	42.7742	0.361524	0.230631
CDK11A	ENSG00000008128	1	1702730	1724324	71.1337	95.8109	0.329342	0.230731
SCNN1G	ENSG00000166828	16	23182715	23216883	29.4157	52.8577	0.401888	0.2309
UBE2J2	ENSG00000160087	1	1253909	1273885	278.274	326.313	0.209241	0.230933
PI4KB	ENSG00000143393	1	151291797	151327715	436.23	490.829	0.161217	0.230933
IFT57	ENSG00000114446	3	108160812	108222570	483.586	424.019	-0.175384	0.230933
MEA1	ENSG00000124733	6	43011143	43016868	403.054	469.251	0.20306	0.230933
Z99129.4	ENSG00000279453	6	122436789	122439223	24.2562	13.905	-0.403214	0.231347
BZW1P2	ENSG00000198406	3	116645902	116646727	64.2252	84.421	0.32097	0.231451
LINC00504	ENSG00000248360	4	14470465	14888169	71.7556	92.9032	0.304726	0.231563
STX1B	ENSG00000099365	16	30989256	31010661	45.2132	62.9549	0.352534	0.23158
GNPDA1	ENSG00000113552	5	141991749	142013041	291.971	332.656	0.180008	0.232201
LGR6	ENSG00000133067	1	202193901	202319781	57.2298	82.961	0.369617	0.232256
CFAP36	ENSG00000163001	2	55519604	55545879	152.136	180.676	0.223365	0.232256
PDPK1	ENSG00000140992	16	2537964	2603188	670.734	588.959	-0.174589	0.232256
ARPIN	ENSG00000242498	15	89895006	89912956	110.28	85.1783	-0.313595	0.232667
IQCC	ENSG00000160051	1	32205661	32208687	41.679	55.3544	0.324568	0.233195
KLF11	ENSG00000172059	2	10042849	10054836	39.0892	27.055	-0.370954	0.233195
RXRA	ENSG00000186350	9	134317098	134440585	385.33	444.591	0.19196	0.233565
NT5DC2	ENSG00000168268	3	52524385	52535054	74.3142	99.2816	0.323295	0.234066
RPP14	ENSG00000163684	3	58306247	58324695	109.09	131.895	0.249692	0.234066
CDKN2AIP	ENSG00000168564	4	183444591	183448198	57.9166	75.5283	0.309268	0.234066
ZFHX2	ENSG00000136367	14	23520855	23556192	19.7269	30.3213	0.386184	0.23434
SRP14-AS1	ENSG00000248508	15	40039311	40067290	17.0164	27.1513	0.393222	0.23434
RNF44	ENSG00000146083	5	176526697	176538025	334.937	278.416	-0.244048	0.234797
ACTN4	ENSG00000130402	19	38647649	38731583	1807.25	1632.15	-0.143186	0.234797
DNAJC16	ENSG00000116138	1	15526813	15592379	140.193	114.488	-0.25556	0.235015
RNF11	ENSG00000123091	1	51236271	51273455	395.406	329.044	-0.235716	0.235111
PURB	ENSG00000146676	7	44876293	44885361	366.313	421.388	0.190284	0.235111
CNOT4	ENSG00000080802	7	135361795	135510127	183.959	155.119	-0.221669	0.235199
RPL14P1	ENSG00000139239	12	62965325	62965969	16.2696	8.99164	-0.403199	0.235199
BCLAF3	ENSG00000173681	X	19912860	19970298	84.1514	65.4671	-0.301124	0.235356
MRPL36	ENSG00000171421	5	1798386	1801366	137.298	165.105	0.241837	0.235562
SLC25A33	ENSG00000171612	1	9539482	9585179	48.8722	63.8866	0.315842	0.236067
CMSS1	ENSG00000184220	3	99817834	100181732	262.98	307.698	0.208063	0.236278
TMEM109	ENSG00000110108	11	60913874	60923443	588.782	516.532	-0.180601	0.236278
TCP10L	ENSG00000242220	21	32574841	32587373	6.73746	12.9149	0.39367	0.236853
AHNAK	ENSG00000124942	11	62433542	62556235	7562.53	6527.01	-0.198137	0.237373
KIF1B	ENSG00000054523	1	10210805	10381603	277.555	229.776	-0.243122	0.237665
TSC22D3	ENSG00000157514	X	107713221	107777342	1362.52	1571.58	0.194097	0.237665
GUSB	ENSG00000169919	7	65960684	65982314	547.386	481.719	-0.173588	0.238036
ENPP5	ENSG00000112796	6	46159187	46170971	161.25	126.321	-0.291586	0.238261
BDH2	ENSG00000164039	4	103079435	103099883	109.308	135.025	0.275421	0.238397
CASZ1	ENSG00000130940	1	10636604	10796650	260.071	220.264	-0.218596	0.23853
ITGAL	ENSG00000005844	16	30472658	30523185	82.8948	64.8119	-0.293802	0.238731
AGAP6	ENSG00000204149	10	49982190	50010499	31.3583	46.0041	0.371227	0.238739
CRCP	ENSG00000241258	7	66114604	66154568	399.596	351.762	-0.172649	0.23924
CHTOP	ENSG00000160679	1	153633982	153646306	433.396	492.405	0.172753	0.239371
KIAA1109	ENSG00000138688	4	122152333	122362758	449.02	368.687	-0.25097	0.239371
GLE1	ENSG00000119392	9	128504700	128542288	357.526	411.788	0.192719	0.239371
SRPRA	ENSG00000182934	11	126262919	126269144	672.616	568.856	-0.21965	0.239371
GAS6-AS1	ENSG00000233695	13	113815630	113845744	16.0348	28.7189	0.395295	0.239975
RPS6KA3	ENSG00000177189	X	20149911	20267519	18.7136	10.0236	-0.393841	0.240447
KIF12	ENSG00000136883	9	114086126	114099291	81.9396	61.4241	-0.332274	0.240447
MT-RNR1	ENSG00000211459	MT	648	1601	24998.2	39745.4	0.390447	0.240447
ELOVL1	ENSG00000066322	1	43363397	43368074	465.067	416.675	-0.151583	0.240776
MTIF3	ENSG00000122033	13	27435643	27450591	292.966	341.609	0.20516	0.240776
STARD13	ENSG00000133121	13	33103135	33350630	263.189	225.516	-0.206233	0.240776
ERAL1	ENSG00000132591	17	28854938	28861067	312.336	356.655	0.179016	0.240776
RNPS1	ENSG00000205937	16	2253116	2268412	1625.29	1846.09	0.173747	0.241047
HOXB5	ENSG00000120075	17	48591257	48593961	139.083	164.198	0.224697	0.241047
CDS2	ENSG00000101290	20	5126786	5197887	318.055	273.716	-0.196116	0.241047
PLPP2	ENSG00000141934	19	281040	291504	250.195	198.066	-0.286708	0.241047
CCT6A	ENSG00000146731	7	56051630	56063989	1458.29	1634.16	0.158133	0.241858
C8orf59	ENSG00000176731	8	85214076	85220421	479.694	541.632	0.169809	0.241858
PPP1R26	ENSG00000196422	9	135479079	135488893	174.823	147.405	-0.225003	0.241858
IQGAP1	ENSG00000140575	15	90388218	90502243	1541.63	1333.45	-0.194697	0.241858
TRIM33	ENSG00000197323	1	114392777	114511160	234.378	194.789	-0.239625	0.242263
HNRNPH2	ENSG00000126945	X	101408295	101414133	1105.7	943.283	-0.210533	0.242263
AC136475.1	ENSG00000251661	11	318640	325631	7.0588	13.3197	0.392569	0.242263
CREBZF	ENSG00000137504	11	85659708	85682908	207.969	176.96	-0.216683	0.242263
ZNF562	ENSG00000171466	19	9641808	9675086	94.1475	71.6034	-0.308236	0.242307
C8orf44	ENSG00000213865	8	66667615	66685564	23.8824	35.1967	0.372174	0.242444
TRAK2	ENSG00000115993	2	201377207	201451579	288.318	236.88	-0.250153	0.242559
RNF2	ENSG00000121481	1	185045364	185102608	123.282	99.4324	-0.268201	0.242799
RHOD	ENSG00000173156	11	67056818	67072013	370.75	439.991	0.224082	0.242824
BANF1	ENSG00000175334	11	66002079	66004149	658.046	764.171	0.197847	0.243064
LRRC47	ENSG00000130764	1	3778558	3796504	349.775	394.747	0.166789	0.243522
LAMTOR2	ENSG00000116586	1	156054752	156058510	272.276	315.477	0.196515	0.243522
TMCO3	ENSG00000150403	13	113490995	113554590	432.969	376.165	-0.186567	0.243522
EIF2B2	ENSG00000119718	14	75002911	75012366	195.645	225.78	0.193368	0.243522
ATP6V1B1	ENSG00000116039	2	70935868	70965431	829.893	669.386	-0.269265	0.243554
CYTOR	ENSG00000222041	2	87454781	87636740	63.5923	81.1229	0.290831	0.243554
SNHG7	ENSG00000233016	9	136721366	136728184	89.1447	112.882	0.280261	0.243554
SVIL	ENSG00000197321	10	29457338	29736781	15.5239	8.08465	-0.393989	0.243554
PLBD2	ENSG00000151176	12	113358566	113391625	264.102	216.305	-0.25571	0.243554
MAP2	ENSG00000078018	2	209424058	209734118	89.2717	118.063	0.315255	0.243583
DHFR2	ENSG00000178700	3	94047836	94063389	93.4957	71.9697	-0.305503	0.244112
SNX12	ENSG00000147164	X	71056332	71073426	522.205	463.687	-0.162045	0.244112
CCPG1	ENSG00000260916	15	55340032	55408510	290.916	236.653	-0.25562	0.244112
DDX49	ENSG00000105671	19	18919675	18928633	252.15	298.262	0.216868	0.244706
TTC3	ENSG00000182670	21	37073226	37203112	1492.5	1247.32	-0.232713	0.2448
RPP38	ENSG00000152464	10	15097180	15139818	78.0706	96.4786	0.267234	0.244887
ERLIN2	ENSG00000147475	8	37736601	37759101	676.462	596.036	-0.173824	0.245054
MYO1C	ENSG00000197879	17	1464186	1492812	1126.04	995.813	-0.169345	0.245959
HIST1H2BN	ENSG00000233822	6	27837760	27865798	14.4962	23.0649	0.389458	0.246174
DNAJA3	ENSG00000103423	16	4425805	4456775	902.504	995.421	0.13804	0.246174
NFX1	ENSG00000086102	9	33290511	33371157	283.637	246.47	-0.188976	0.246527
FASTKD1	ENSG00000138399	2	169529749	169573875	100.375	130.539	0.309551	0.246532
SORBS1	ENSG00000095637	10	95311771	95561414	74.6663	47.2224	-0.386334	0.246532
CORO7	ENSG00000262246	16	4354542	4425705	212.309	173.215	-0.260038	0.246755
SNX9	ENSG00000130340	6	157700387	157945077	526.785	608.791	0.195257	0.247363
SLC41A3	ENSG00000114544	3	126006355	126101561	374.743	331.572	-0.166685	0.247407
SDSL	ENSG00000139410	12	113422237	113438276	101.847	127.306	0.276003	0.247407
TMEM209	ENSG00000146842	7	130164715	130207770	232.32	193.363	-0.238933	0.247988
FAM136A	ENSG00000035141	2	70295975	70302090	211.743	251.156	0.219048	0.248258
PCGF3	ENSG00000185619	4	705748	770640	235.746	277.076	0.209913	0.248258
CD9	ENSG00000010278	12	6199715	6238271	3194.25	3649.54	0.181713	0.248258
BCOR	ENSG00000183337	X	40049815	40177329	331.592	390.221	0.211457	0.248371
PIKFYVE	ENSG00000115020	2	208266267	208358751	87.0923	67.918	-0.293061	0.248559
ZNF630	ENSG00000221994	X	47983356	48071658	51.1678	68.4305	0.31992	0.248559
CNPY4	ENSG00000166997	7	100119613	100125511	57.1969	74.9196	0.308827	0.249614
TJP2	ENSG00000119139	9	69121264	69274615	393.892	345.784	-0.175747	0.249865
VCPIP1	ENSG00000175073	8	66628487	66667217	364.83	297.209	-0.258826	0.249928
PNCK	ENSG00000130822	X	153669730	153689010	150.014	187.031	0.268732	0.250123
AK8	ENSG00000165695	9	132725578	132878777	32.9072	21.9813	-0.373781	0.250256
HFE	ENSG00000010704	6	26087281	26098343	116.623	91.2615	-0.290254	0.250689
MARVELD3	ENSG00000140832	16	71626161	71642114	42.5523	30.6097	-0.346602	0.250689
FAM162A	ENSG00000114023	3	122384176	122412334	527.866	592.81	0.1593	0.250819
PCMT1	ENSG00000120265	6	149749443	149811420	573.935	675.509	0.217885	0.250819
TROVE2	ENSG00000116747	1	193059422	193091777	201.216	168.047	-0.228647	0.250975
KRBA1	ENSG00000133619	7	149714781	149734575	71.0413	90.2777	0.286669	0.25131
NDUFB1	ENSG00000183648	14	92116122	92121917	199.829	244.703	0.253992	0.251669
PIAS3	ENSG00000131788	1	145848522	145859836	381.987	330.268	-0.191639	0.252559
OPN3	ENSG00000054277	1	241590102	241677376	283.517	333.472	0.217268	0.252559
ROR2	ENSG00000169071	9	91563091	91950162	89.909	113.401	0.281886	0.252559
ENTR1	ENSG00000165689	9	136401922	136410609	163.256	192.629	0.218223	0.252559
AC116533.1	ENSG00000244398	11	16974693	16975013	190.784	223.937	0.208474	0.252559
AC011462.1	ENSG00000255730	19	41350853	41425001	91.1793	125.852	0.344716	0.252559
PDE12	ENSG00000174840	3	57556276	57566844	194.082	157.055	-0.261052	0.25258
RRM2	ENSG00000171848	2	10120698	10131419	105.614	136.811	0.300455	0.252685
ARHGAP27	ENSG00000159314	17	45393902	45434421	26.887	17.3639	-0.384537	0.252896
SELENOW	ENSG00000178980	19	47778572	47784686	1622.86	1901.45	0.21006	0.252921
SEMA3F	ENSG00000001617	3	50155045	50189075	483.438	555.238	0.185296	0.253004
GATA2-AS1	ENSG00000244300	3	128489212	128502348	69.4444	53.5231	-0.30828	0.253004
MFSD4B	ENSG00000173214	6	111259348	111271167	18.2588	9.94349	-0.391741	0.253043
CDR2	ENSG00000140743	16	22345936	22437165	112.446	90.2294	-0.264996	0.253746
LTBP1	ENSG00000049323	2	32946972	33399509	98.2987	79.2745	-0.27399	0.254815
ADCK2	ENSG00000133597	7	140673153	140696261	348.407	392.791	0.164476	0.254815
RSRP1	ENSG00000117616	1	25242237	25338213	148.614	190.888	0.295716	0.254928
ATRIP	ENSG00000164053	3	48446710	48467645	131.407	160.862	0.252789	0.254928
MANF	ENSG00000145050	3	51385047	51389397	366.442	426.81	0.205627	0.254928
ADRA2A	ENSG00000150594	10	111077163	111080907	393.777	337.433	-0.209669	0.254928
DNAJC22	ENSG00000178401	12	49346917	49357546	132.689	106.306	-0.267447	0.254928
ARRDC4	ENSG00000140450	15	97960698	97973838	40.5244	27.8188	-0.360446	0.254928
ETHE1	ENSG00000105755	19	43506719	43527244	117.174	90.5816	-0.304876	0.254928
APBB3	ENSG00000113108	5	140558268	140564781	61.1809	86.0299	0.348129	0.255779
KRAS	ENSG00000133703	12	25204789	25250936	269.876	227.093	-0.220452	0.255848
EXOC3-AS1	ENSG00000221990	5	441498	443160	30.5055	20.0826	-0.374437	0.256385
UBAC2	ENSG00000134882	13	99200774	99386434	313.947	356.442	0.173952	0.256385
LEO1	ENSG00000166477	15	51938025	51971806	231.859	265.628	0.185897	0.256457
MOB3C	ENSG00000142961	1	46607715	46616891	40.9352	29.5528	-0.347666	0.256568
LSM3	ENSG00000170860	3	14178358	14201119	335.234	392.232	0.207075	0.256568
MYL5	ENSG00000215375	4	673580	682033	39.3055	55.3753	0.347738	0.256568
SEPT10	ENSG00000186522	2	109542982	109614206	248.923	208.779	-0.225156	0.256779
LTA4H	ENSG00000111144	12	96000828	96043520	191.827	224.111	0.207715	0.256779
EIF2B4	ENSG00000115211	2	27364352	27370486	209.364	248.472	0.224268	0.256827
NKIRAS2	ENSG00000168256	17	42011382	42025644	163.932	195.326	0.224719	0.257044
CEP72	ENSG00000112877	5	612272	667168	27.4191	17.4508	-0.38139	0.257892
SLC7A1	ENSG00000139514	13	29509410	29595688	201.266	171.06	-0.215325	0.257964
[truncated: 10,730 more rows]
