# Supplementary material for: NSG-Pro mouse model for uncovering resistance mechanisms and unique vulnerabilities in human luminal breast cancers
Source: Sci Adv. 2021 Sep 15;7(38):eabc8145. doi: 10.1126/sciadv.abc8145 (PMC8443188; doi:10.1126/sciadv.abc8145)
Supplement: Supplementary file 2 — Tables S1, S3 to S9 [file sciadv.abc8145_tables_s1_s3_to_s9.zip › sciadv.abc8145_Table_S8.xlsx]

## Sheet: BCX1TamR1vsBCX1
Supplemental Table 8. RNAseq analysis of human gene expression in BCX1TamR1 compared to BCX1
Symbol	NCBI GeneID	Chromosome	Start	End	Mean Count BCX1	Mean Count BCX1Tamr1	Log2 Fold Change	FDR
PHLDA1	22822	12	76025447	76031776	206.46	6677.82	4.87988	2.59957e-216
SNTB1	6641	8	120535745	120812069	1440.59	31.5995	-5.34343	6.93985e-192
LIN7A	8825	12	80797392	80937915	33.7281	1713.01	5.43893	3.37981e-188
CYP2B7P	1556	19	40924265	40950660	2069.89	44.7821	-5.32999	1.46161e-164
DHRS2	10202	14	23636364	23645639	126.188	16943	6.52557	1.49712e-152
ZNF185	7739	X	152914442	152973481	102.145	1167.1	3.44235	1.78194e-144
PDE3B	5140	11	14643723	14872059	2046.81	303.6	-2.7194	2.0563e-132
RGPD2	729857	2	87757198	87825767	7820.2	1830.62	-2.07882	1.26665e-130
HOXD8	3234	2	176129740	176132695	1859.27	223.005	-3.01016	5.28588e-126
APLF	200558	2	68467559	68580162	1988.7	105.91	-4.09245	1.739e-121
SUSD4	55061	1	223234910	223364202	266.783	1474.28	2.43585	4.39174e-110
CLU	1191	8	27596917	27614811	1096.88	15498.3	3.69996	8.41987e-104
TXNIP	10628	1	145992435	145996631	695.511	15038.3	4.24374	1.39494e-103
RTN1	6252	14	59595976	59870839	775.226	0.547497	-7.76677	3.33145e-95
SUCNR1	56670	3	151873643	151882088	1198.35	1.61987	-7.60938	6.64282e-95
C1GALT1	56913	7	7182615	7248651	3727.63	638.975	-2.50369	3.35403e-93
C1orf64	149563	1	16004236	16006695	20.765	606.663	4.57009	1.81975e-90
REEP1	65055	2	86213993	86338083	18.8421	1068.53	5.30894	9.10667e-88
LINC01287	103724390	7	153399919	153412234	289.146	1688.07	2.49725	2.02219e-83
HOXD10	3236	2	176116764	176119942	1119.39	14.1953	-5.63268	2.04246e-82
CYR61	3491	1	85580761	85583967	2635.02	638.649	-2.02015	2.0514e-82
MMP14	4323	14	22836533	22847600	1091.56	26.5445	-4.96627	2.96765e-81
TIMP1	7076	X	47582291	47586791	429.577	2393.72	2.43695	2.19102e-80
VTCN1	79679	1	117143587	117203836	1022.62	6175.82	2.54387	3.68059e-77
ADAM28	10863	8	24294040	24359018	1002.55	6.10403	-6.24875	1.01325e-76
LYPD6	130574	2	149329985	149474148	400.976	4.27979	-5.61954	3.417e-75
LOC105376908	105376908	19	41135638	41193052	471.158	19.2768	-4.35622	8.93943e-74
RGS1	5996	1	192575727	192580029	948.593	4.75135	-6.45361	8.93943e-74
STAT5B	6777	17	42199177	42276406	439.294	1665.87	1.89972	2.5316e-72
LINC01116	375295	2	176629581	176637574	521.504	59.7613	-3.03014	8.37222e-72
FAM102A	399665	9	127940582	127980533	3773.2	1421.47	-1.39872	9.69085e-72
ENDOD1	23052	11	95089810	95132651	421.149	15.8045	-4.37463	3.07413e-71
HERC6	55008	4	88378739	88443097	3318.38	716.647	-2.17702	4.71942e-71
GSTK1	373156	7	143263429	143269129	104.309	1126.07	3.30484	1.06769e-70
LOC105374162	105374162	3	152317578	152320701	1784.84	132.726	-3.58835	1.72308e-70
NUB1	51667	7	151341761	151378461	306.197	1241.75	1.99365	1.70011e-69
CRISPLD1	83690	8	75000154	75034558	609.05	6.55934	-5.79031	1.81523e-68
IFI44L	10964	1	78620382	78646145	3162.11	209.019	-3.73086	1.81523e-68
CYP2F1	1572	19	41114448	41128376	757.352	11.176	-5.46841	2.91492e-68
CANT1	124583	17	78991716	79009817	1115.98	3807.69	1.75184	8.48825e-67
PLBD1	79887	12	14503663	14567857	22.644	514.149	4.18873	1.94129e-66
MKRN1	23608	7	140456183	140479569	1173.51	3017.29	1.35473	7.86753e-66
HS6ST3	266722	13	96090839	96839562	277.702	1756.82	2.59332	1.52224e-65
HID1	283987	17	74950744	74972805	1714.61	4080.93	1.24505	8.10124e-65
FAM3B	54097	21	41316734	41357727	2.4363	440.33	6.11992	1.39622e-64
PDIA4	9601	7	149003062	149028690	554.273	1922.34	1.77123	3.38436e-64
FAM198B	51313	4	158124580	158173050	573.632	4155.94	2.77497	7.24309e-64
CEACAM6	4680	19	41755520	41772208	67.4804	1580.37	4.1985	1.41601e-63
AZGP1	563	7	99966727	99976112	966.091	3366.5	1.78237	2.68123e-63
SLC9A2	6549	2	102619689	102711350	317.628	2033.83	2.61061	2.96438e-63
PPM1K	152926	4	88257609	88284831	9133.81	462.109	-4.03735	3.07346e-63
IFI44	10561	1	78649792	78664078	2785.51	243.643	-3.36488	1.03304e-62
PPP1R9A	55607	7	94907637	95296415	587.8	20.7458	-4.4709	1.34399e-61
CHI3L2	1117	1	111227659	111243440	34.3938	766.073	4.14846	1.36326e-61
ADD3	120	10	110007953	110135565	419.122	33.6094	-3.48756	1.18905e-60
SLC2A14	144195	12	7812512	7873039	58.4337	576.865	3.1945	1.10277e-59
C2orf72	257407	2	231037566	231049714	56.9544	487.31	2.9812	1.97515e-59
EZR	7430	6	158765741	158819424	6000.78	12836.1	1.09172	1.80496e-58
SLC27A2	11001	15	50182196	50236392	30.1377	1016.36	4.57281	3.66904e-58
ANXA6	309	5	151100706	151157882	500.188	2518.24	2.28184	4.013e-58
GPR137B	7107	1	236142532	236208909	86.3922	914.139	3.24488	7.15602e-58
CMTM6	54918	3	32481312	32502911	2515.6	5543.36	1.13509	1.09013e-57
HERC5	51191	4	88457117	88506170	1824.71	226.183	-2.90859	1.47168e-57
GPD1L	23171	3	32106511	32168715	359.292	1498.6	2.02357	7.49589e-57
TPM2	7169	9	35681993	35690056	339.941	13.3764	-4.31908	1.09669e-56
C1QTNF1	114897	17	79024076	79049788	14.9228	439.461	4.39831	2.01639e-56
TCAF1	9747	7	143851368	143902185	833.262	2681.9	1.66544	6.1762e-56
TMEM14E	645843	3	152339698	152340990	723.029	83.2673	-3.00297	8.19288e-55
GRN	2896	17	44345086	44353106	1270.59	4392.22	1.76697	1.28482e-54
ATP6V0A4	50617	7	138706294	138798196	30.9558	599.626	3.91163	1.30325e-54
CACNB4	785	2	151832771	152099079	165.589	1529.49	3.07599	5.12951e-54
RGS2	5997	1	192809039	192812277	887.328	9.39626	-5.51702	3.65703e-53
RGS22	26166	8	99960936	100106116	409.716	48.864	-2.95506	5.40056e-53
MYO5B	4645	18	49822786	50195081	669.296	2542.39	1.89804	5.71494e-53
IGFBP4	3487	17	40443424	40457730	1021.22	118.619	-2.98424	2.06489e-52
BHLHE41	79365	12	26120026	26125070	8.08972	637.061	5.18805	7.95e-51
BRAF	673	7	140734012	140924764	1310.39	2982.57	1.1802	1.25652e-50
MGP	4256	12	14881181	14885919	9608.2	101524	3.2293	1.61678e-50
AKT3	10000	1	243499719	243843584	1377.25	108.528	-3.43948	1.31015e-49
C8orf87	389676	8	93134095	93166850	210.249	0.273748	-6.08242	1.39464e-49
ARHGEF6	9459	X	136665550	136781344	517.22	2039.77	1.94819	2.11823e-49
ARMCX3	51566	X	101623130	101627841	2043.17	4265.08	1.05704	7.5699e-49
LOC105371712	105371712	17	28246454	28250834	11.1116	236.995	3.94758	9.62025e-49
HMGCS2	3158	1	119747996	119768932	69.0333	1945.06	4.31887	1.54771e-48
KMT2C	58508	7	152134925	152436005	4033.49	8908.34	1.1366	2.24434e-48
MYB	4602	6	135181315	135219173	264.728	1926.82	2.75519	2.40523e-48
P4HB	5034	17	81843158	81860668	5329.24	12477.3	1.21814	4.99165e-48
PLEKHB1	58473	11	73646178	73662819	193.218	1097.12	2.43048	6.57073e-48
DCXR	51181	17	82035881	82037697	162.711	846.701	2.31057	9.63053e-48
DNAJC3	5611	13	95677139	95794989	3366.74	7058.17	1.06205	1.46066e-47
TGFA	7039	2	70447280	70554015	707.668	45.755	-3.68173	2.75236e-47
GREB1	9687	2	11534116	11642786	3907.64	214.232	-3.86368	4.70441e-47
CETN2	1069	X	152827327	152830757	483.951	1378.18	1.49352	5.77355e-47
ADGRA3	166647	4	22387374	22516054	1084.43	170.674	-2.58151	9.47106e-47
ZNF605	100289635	12	132921433	132956306	2045.88	858.268	-1.24395	4.48876e-46
ITPRIP	85450	10	104309696	104328992	610.326	120.78	-2.27737	4.56366e-46
BRK1	55845	3	10115649	10127190	1519.68	3248.12	1.08933	6.73094e-46
BCAS1	8537	20	53943540	54070765	193.04	946.525	2.22816	7.07615e-46
AOC1	26	7	150852477	150861291	0.325248	289.452	5.91082	7.53049e-46
TMEM65	157378	8	124310918	124372699	7208.74	2922.44	-1.29131	9.06241e-46
PTCHD1	139411	X	23334868	23396801	4.21597	641.704	5.53713	1.17263e-45
ST6GALNAC2	10610	17	76565379	76586063	463.804	2135.34	2.15247	3.3235e-45
HOXD4	3233	2	176151385	176153223	435.752	32.8301	-3.48449	3.87535e-45
PPP1R1B	84152	17	39628498	39636625	15.4095	377.263	4.07823	8.22184e-45
TFCP2L1	29842	2	121216587	121285202	1.27934	235.612	5.19861	8.35033e-45
SLC9B2	133308	4	103025490	103077371	233.087	13.1108	-3.79506	1.51431e-44
ATP8A2	51761	13	25372071	26021282	32.0799	968.26	4.35668	3.68119e-44
NBEA	26960	13	35476749	35672737	375.786	1851.99	2.23226	3.68119e-44
SUB1	10923	5	32585499	32604079	5561.04	21566.2	1.917	5.04466e-44
ERO1LB	56605	1	236215122	236282039	28.3144	277.142	3.10766	8.79118e-44
MAPT	4137	17	45894382	46028334	54.5651	465.415	2.92749	1.46856e-43
SSBP1	6742	7	141738607	141750488	517.587	1322.74	1.3435	1.67635e-43
ARMCX1	51309	X	101550531	101554700	1.27934	270.177	5.55054	4.02293e-43
PCCA	5095	13	100089015	100530437	174.221	671.552	1.90726	7.91243e-43
MECOM	2122	3	169083499	169146305	4.60332	454.104	5.05097	1.20575e-42
SCARA3	51435	8	27634060	27673020	89.7591	475.89	2.33741	7.41687e-42
VBP1	7411	X	155216273	155239841	1366.67	2721.99	0.987591	2.36381e-41
PEG10	23089	7	94656325	94669695	263.824	5.41759	-4.77925	2.83104e-41
LOC101927843	101927843	21	22009158	22098459	210.152	6.16128	-4.43872	4.15119e-41
FRS2	10818	12	69470349	69579793	8606.06	27509.7	1.65046	5.32723e-41
SLC2A3	6515	12	7919228	7936296	95.9786	1583.3	3.70909	9.45745e-41
GPRC5C	55890	17	74433697	74447429	524.628	2019.74	1.90676	1.27542e-40
TMPRSS2	7113	21	41464551	41508065	176.434	948.624	2.35305	1.96051e-40
UBB	7314	17	16380793	16382745	3278.1	9665.55	1.53887	2.00628e-40
ERGIC1	57222	5	172834220	172952685	1644.1	3781.96	1.19106	2.11512e-40
GUSB	2990	7	65960684	65982314	330.591	913.873	1.44647	3.0338e-40
LOC105375896	105375896	8	72194210	72227255	299.009	17.9953	-3.70738	6.00295e-40
BSCL2	26580	11	62690262	62707707	624.745	1883.68	1.57221	6.59651e-40
TRIM55	84675	8	66127043	66175485	24.7865	666.684	4.18153	7.2167e-40
KIAA1467	57613	12	13044381	13083449	955.225	2980.32	1.6184	1.70397e-39
SHISA2	387914	13	26044597	26051060	0	285.231	5.51443	2.76947e-39
NCALD	83988	8	101686542	102124334	820.132	3542.25	2.05744	3.27086e-39
TES	26136	7	116210493	116258783	934.477	192.029	-2.21451	4.11295e-39
LOC100129455	100129455	2	176124296	176129631	421.504	19.6257	-3.95763	5.42987e-39
ATP6AP1	537	X	154428632	154436517	2054.49	5469.1	1.39501	5.93437e-39
HOXD9	3235	2	176122685	176124917	723.125	56.7809	-3.39363	6.67109e-39
KRT17	3872	17	41619440	41624630	63.5973	11995.4	5.74805	6.67183e-39
CFAP58-AS1	100505869	10	104351301	104353575	626.309	86.0888	-2.73238	8.29874e-39
ATIC	471	2	215311956	215349773	1020.57	288.454	-1.7857	1.11678e-38
FAM171B	165215	2	186694062	186763787	563.264	2807.79	2.24607	1.18321e-38
GCSAM	257144	3	112120841	112133305	107.551	883.292	2.88573	2.21173e-38
ITPR1	3708	3	4493348	4847840	857.002	3078.08	1.80772	2.46258e-38
NDRG2	57447	14	21016763	21070872	191.207	1275.94	2.61649	4.33717e-38
CHPF2	54480	7	151232489	151238827	387.365	1225.92	1.6317	9.86183e-38
UGT2A3	79799	4	68928459	68951791	1.80133	271.876	5.00463	1.2187e-37
ERGIC3	51614	20	35542029	35557634	1510.94	3895.84	1.35079	2.1357e-37
GSTM3	2947	1	109733932	109741038	256.48	1743.68	2.64144	2.1357e-37
SYNPO2	171024	4	118888841	119038520	476.736	6118.89	3.38758	2.49864e-37
LOC100132891	100132891	8	71844116	72056312	1522.53	55.1811	-4.19125	8.44287e-37
ARHGEF35	445328	7	144186083	144195698	227.816	829.523	1.81786	2.62769e-36
GNAQ	2776	9	77716274	78031449	693.507	2284.86	1.68685	3.19866e-36
APELA	100506013	4	164876988	164897527	1.65729	266.755	5.22164	3.67927e-36
DOCK9	23348	13	98793487	98978084	1410.49	2751.96	0.957252	5.2927e-36
TSTD1	100131187	1	161037631	161038984	550.087	1740.47	1.6336	5.53839e-36
TNRC18P1	644962	4	140641191	140643080	104.182	834.768	2.8294	6.07917e-36
ZNF282	8427	7	149195462	149226248	165.336	694.4	2.01034	7.05407e-36
RASSF5	83593	1	206507530	206589284	191.325	781.515	1.96836	7.82342e-36
ANXA3	306	4	78551588	78610451	109.891	634.974	2.42764	1.34557e-35
PSAT1	29968	9	78297075	78330093	1591.94	393.977	-1.96465	1.45904e-35
TM4SF18	116441	3	149318498	149333472	8.37166	363.449	4.41335	1.74683e-35
CPAMD8	27151	19	16892951	17026815	28.0945	309.441	3.19715	2.23948e-35
PLA2G12A	81579	4	109709989	109730086	1584.55	3595.2	1.17159	2.34312e-35
MED13L	23389	12	115958576	116277186	11708	4345.01	-1.4112	2.54336e-35
OBSL1	23363	2	219561716	219571546	233.029	935.97	1.95865	3.12093e-35
ACP5	54	19	11574660	11578777	97.45	711.379	2.71304	4.46924e-35
APBB2	323	4	40810027	41214618	3535.63	1208.51	-1.52414	6.44906e-35
LAMC1	3915	1	183023460	183145592	2263.3	167.517	-3.43616	8.6981e-35
MDGA2	161357	14	46839623	47674954	6.98365	299.979	4.3096	8.83356e-35
TRPS1	7227	8	115408496	115668012	65176.4	32251.4	-1.00801	1.19139e-34
NEAT1	283131	11	65422798	65426532	37282.3	10315.5	-1.8118	1.40638e-34
LOC101929798	101929798	1	121028377	121052167	161.315	10.1908	-3.58774	1.93566e-34
HIF1A	3091	14	61697622	61748259	4851.19	9494.22	0.962411	2.17052e-34
TMSB10	9168	2	84905639	84906675	2405.46	7077.72	1.5318	3.71504e-34
ARMCX6	54470	X	101615118	101618001	874.436	1892.28	1.10507	4.28022e-34
IMPA2	3613	18	11981428	12030886	1005.4	260.217	-1.90184	6.46652e-34
MYBL1	4603	8	66562175	66613249	3788.99	840.168	-2.10587	6.52575e-34
LMBR1	64327	7	156680876	156893208	1903.49	4537.05	1.23845	8.69789e-34
GPS1	2873	17	82051887	82057470	697.049	1847.99	1.38804	9.20712e-34
SLC4A2	6522	7	151058212	151076527	661.056	1629.82	1.2878	1.51491e-33
CD63	967	12	55725443	55729673	3140.99	8964.71	1.48934	1.96945e-33
KLF6	1316	10	3775996	3785281	1214.61	365.666	-1.6971	3.176e-33
AFAP1L2	84632	10	114294824	114404778	55.7122	513.562	2.98621	4.30356e-33
TMBIM6	7009	12	49741809	49764934	13640.6	29651.1	1.11029	8.23646e-33
FSIP1	161835	15	39600031	39782838	1067.59	136.445	-2.79744	9.09494e-33
MAGED2	10916	X	54808338	54816015	3703.95	10793.8	1.51798	1.13479e-32
MBNL1	4154	3	152268040	152465779	13585.8	2407.67	-2.3919	1.14135e-32
LRRFIP2	9209	3	37052626	37176360	1900.82	330.749	-2.41369	1.45428e-32
STAT5A	6776	17	42287867	42311943	27.6437	511.231	3.74427	1.60465e-32
FLNB	2317	3	58008400	58172255	9254.8	23260.5	1.31293	2.16054e-32
SORBS1	10580	10	95311773	95441180	2.2179	174.224	4.62413	3.08357e-32
HLA-DRA	3122	6	32439842	32445046	26.8636	3393.36	5.05888	3.67801e-32
CD74	972	5	150401637	150412936	160.103	1675.14	3.12235	4.85164e-32
FOLR1	2348	11	72189915	72196323	130.994	1120.76	2.89119	5.04262e-32
PRDX2	7001	19	12796820	12801910	1332.67	2762.06	1.04176	5.04262e-32
KIAA1324L	222223	7	86876906	87059698	232.503	1158.84	2.23227	6.3383e-32
LOC105372578	105372578	20	24929217	24932985	727.748	2656.78	1.82412	6.78199e-32
GPR39	2863	2	132416574	132646596	0.794531	113.431	4.50091	7.91497e-32
SUSD3	203328	9	93058688	93085138	867.489	204.002	-2.02712	1.01806e-31
PTPRN2	5799	7	157539056	158587790	107.984	712.042	2.55842	1.38897e-31
COL14A1	7373	8	120125108	120372034	231.371	1.59887	-4.99555	1.84002e-31
ATP6V0E2	155066	7	149872968	149880713	314.742	1703.86	2.33341	1.93957e-31
SRP9	6726	1	225777813	225790466	7667.84	13123.5	0.772161	2.03448e-31
MTMR4	9110	17	58489532	58517890	1266.9	2250.41	0.824329	2.05958e-31
ARNT2	9915	15	80404350	80597937	0.325248	311.089	5.00442	2.20673e-31
SATB1	6304	3	18347641	18438773	113.282	1519.77	3.37579	2.30523e-31
TENM1	10178	X	124375903	124963817	2142.21	181.886	-3.25424	2.34211e-31
TRIO	7204	5	14143720	14509349	6606.5	2538.7	-1.36066	2.52668e-31
GNG12	55970	1	67701466	67833472	2226.3	194.302	-3.22532	2.60764e-31
NAA11	84779	4	79317118	79326017	0	127.411	5.2994	3.52206e-31
NAT8L	339983	4	2059512	2069089	498.013	115.173	-2.04793	4.65751e-31
SULF1	23213	8	69466624	69660912	134.881	0	-5.37031	5.72697e-31
ESRP1	54845	8	94641136	94707466	12139.1	6733.09	-0.845807	6.50354e-31
SLC9A3R1	9368	17	74748612	74769360	1931.59	12561.8	2.56079	9.38146e-31
CLCA2	9635	1	86424086	86456558	0.794531	234.899	4.88093	1.44731e-30
IL7	3574	8	78732772	78805523	124.015	706.178	2.38551	1.49165e-30
DSCR8	84677	21	38121451	38156511	4.44376	126.375	3.83645	2.58843e-30
TMEM139	135932	7	143284899	143288049	13.6157	192.946	3.44508	2.60789e-30
DNAJC15	29103	13	43023226	43109170	126.312	1.13699	-4.85344	2.76807e-30
FAM129A	116496	1	184791025	184974586	525.586	3980.77	2.74043	2.85684e-30
LINC00578	100505566	3	177441921	177752704	1.1353	169.754	4.68131	4.0682e-30
NDUFB2	4708	7	140696681	140706646	199.014	771.903	1.89842	5.42386e-30
VAMP7	6845	X	155881280	155943769	2172.02	4381.46	1.00447	5.52101e-30
ATOX1	475	5	151742822	151758649	435.577	1049.69	1.255	5.87087e-30
BARX2	8538	11	129375986	129452279	64.8416	288.447	2.06136	6.17412e-30
ABCD3	5825	1	94418377	94478704	4823.01	10309.6	1.08608	6.80326e-30
DHX40	79665	17	59565525	59608352	2026.2	3922.03	0.947551	6.89641e-30
GABARAPL1	23710	12	10212890	10223128	482.983	74.9135	-2.54578	7.09679e-30
SDC1	6382	2	20200797	20225433	5504.66	12691.9	1.19182	7.62944e-30
PDZK1IP1	10158	1	47183589	47190099	32.4936	297.291	2.93837	9.60586e-30
LOC105378839	105378839	1	88462888	88465805	148.07	4.8596	-4.12577	9.79112e-30
SMARCD3	6604	7	151238973	151248663	23.261	215.174	2.92696	2.18393e-29
KIAA1324	57535	1	109113963	109206781	3089.71	8474.22	1.43129	3.23267e-29
GLUL	2752	1	182378093	182392206	10020.7	16834.3	0.745261	3.30594e-29
ANKRD7	56311	7	118224658	118242731	111.902	0.755808	-4.95413	3.44046e-29
LYPD6B	130576	2	149038467	149215258	107.945	1.64168	-4.37714	3.49189e-29
FIG4	9896	6	109691221	109825431	253.304	842.171	1.68982	5.39084e-29
APOD	347	3	195568702	195584205	83.7523	2983.09	4.18369	5.96202e-29
PBXIP1	57326	1	154944080	154956091	548.979	1896.75	1.74455	6.24599e-29
C3orf52	79669	3	112086335	112118226	309.375	1745.52	2.38161	6.61242e-29
ETV5	2119	3	186046317	186109112	573.441	43.9172	-3.32609	8.42958e-29
SNX7	51375	1	98661680	98760500	209.301	9.08133	-3.83494	8.97065e-29
UBXN7	26043	3	196353490	196432474	1426.23	575.682	-1.28913	1.07625e-28
HLF	3131	17	55264960	55325065	5.57724	151.882	3.85947	1.07927e-28
LRP2	4036	2	169127109	169362612	1209.3	7197.34	2.4416	1.16482e-28
MBNL1-AS1	401093	3	152262616	152269626	589.111	51.1386	-3.20904	1.69133e-28
PTPRR	5801	12	70638073	70788930	21.8307	356.858	3.5522	1.85811e-28
PSMB3	5691	17	38752713	38764231	796.405	1907.43	1.24301	2.42008e-28
LOC105372903	105372903	1	211604320	211609562	0.340774	97.4513	4.42805	2.64986e-28
MSRB3	253827	12	65278643	65466907	459.401	61.0725	-2.70845	3.05965e-28
ADCK2	90956	7	140673153	140695108	241.798	872.197	1.80264	3.43006e-28
DMTN	2039	8	22057864	22082527	2.97381	104.529	3.78942	3.60527e-28
TMCO1	54499	1	165724291	165768922	3224.55	5254.52	0.70168	3.70542e-28
MCEE	84693	2	71109676	71130264	179.875	605.81	1.71352	3.79025e-28
ZDHHC9	51114	X	129803288	129843585	1327.31	2538.87	0.927427	3.89566e-28
ZFPM2	23414	8	105318919	105804539	199.676	10.2667	-3.72343	4.82032e-28
SPAG17	200162	1	117953665	118185225	42.4402	402.315	2.97902	5.16258e-28
LOC102724509	102724509	10	37235996	37243159	7194.69	20436	1.47836	5.25607e-28
ANXA5	308	4	121667997	121696992	1857.37	4380.69	1.22244	6.22883e-28
CREB3L4	148327	1	153967839	153974364	605.765	2056.44	1.7177	7.61645e-28
WDR45B	56270	17	82614562	82648535	4105.07	24191.8	2.42707	8.56772e-28
HIPK2	28996	7	139561570	139777894	1286.66	3527.32	1.429	9.81423e-28
SCP2	6342	1	52927229	52994232	3090.21	5936.47	0.934827	1.14177e-27
STOM	2040	9	121338988	121370304	4738.38	2065.64	-1.18341	1.42382e-27
LOC105375757	105375757	8	130300388	130333346	2905.48	1307.78	-1.13774	1.48021e-27
CTSO	1519	4	155924118	155953896	191.388	786.867	1.96971	1.52375e-27
RAB11FIP4	84440	17	31488001	31538217	563.384	1903.04	1.71039	2.00594e-27
RET	5979	10	43077069	43127504	36.1359	611.794	3.56617	2.15827e-27
ARPC4	10093	3	9792495	9807105	1658.82	2947.58	0.823293	2.50896e-27
LOC100996664	100996664	14	68619482	68668506	128.562	443.951	1.73333	2.51353e-27
CUL1	8454	7	148698841	148801110	726.362	1588.6	1.11924	2.55926e-27
PGR	5241	11	101029624	101129813	1524.39	168.809	-2.93717	2.67125e-27
LOC105377021	105377021	3	32814869	32817341	22.9028	190.543	2.82051	2.72758e-27
LOC93622	93622	4	6674094	6676047	1514.89	622.164	-1.26698	3.7045e-27
NBR1	4077	17	43170970	43209857	2142.31	4215.37	0.969576	3.88908e-27
SSR4	6748	X	153794449	153798512	1944.75	4961.86	1.33061	3.92261e-27
ORMDL3	94103	17	39921043	39927631	712.789	1919.52	1.40655	4.83822e-27
CAMP	820	3	48223347	48225491	28.2368	252.889	2.93743	5.01894e-27
HECTD2	143279	10	91410285	91514829	1656.52	752.233	-1.12654	5.36074e-27
PTHLH	5744	12	27962321	27971983	1.40785	260.795	4.85694	7.05862e-27
TM9SF2	9375	13	99501374	99564048	4009.95	8834.52	1.12692	7.46487e-27
CTAGE8	100142659	7	144266674	144269784	183.954	664.113	1.80422	7.8159e-27
AMPH	273	7	38383696	38631567	0.469283	266.433	4.86089	8.45897e-27
AGK	55750	7	141551278	141654409	321.859	813.973	1.32095	8.76313e-27
NABP1	64859	2	191678135	191688522	590.62	127.054	-2.12707	8.76313e-27
REEP3	221035	10	63521363	63625123	2229.32	4458.72	0.992279	1.00869e-26
KCNMA1	3778	10	76869601	77637819	6.0079	465.176	4.47185	1.01349e-26
SLC7A11	23657	4	138164094	138242349	1708.88	377.78	-2.09245	1.01349e-26
PCCB	5096	3	136250325	136330171	434.564	1085.6	1.29919	1.08819e-26
IGDCC3	9543	15	65327127	65378040	4.20045	106.406	3.73755	1.1013e-26
SEMA3E	9723	7	83363906	83641431	212.509	852.503	1.92972	1.18426e-26
KIAA2022	340533	X	74732856	74925452	77.7906	449.469	2.40763	1.23413e-26
ADRA2A	150	10	111077032	111080907	161.117	5.16485	-4.13971	1.5104e-26
PID1	55022	2	229023973	229271341	0	92.5877	4.3494	1.8246e-26
CERS2	29956	1	150965173	150975003	3321.63	7394.32	1.1417	1.87415e-26
PRKAR1A	5573	17	68512379	68533431	11698.2	18057.6	0.624204	2.08197e-26
NXPE3	91775	3	101779442	101828231	1287.24	550.414	-1.20922	2.08495e-26
RBM12B	389677	8	93731500	93740996	4075.69	2197.29	-0.884747	2.24541e-26
PABPC1	26986	8	100702916	100722087	52024	21114.7	-1.28169	2.6323e-26
PTPN21	11099	14	88465778	88554779	37.9066	275.36	2.67789	2.92081e-26
CSNK1G1	53944	15	64165517	64356243	2283.33	940.09	-1.26165	3.9847e-26
SH3TC2	79628	5	148982150	149063174	14.0388	169.488	3.19598	4.47362e-26
SPRY2	10253	13	80335976	80340951	369.891	17.0043	-3.73506	5.76576e-26
ITPRIPL2	162073	16	19113932	19121630	1746.63	535.578	-1.66251	6.66134e-26
SRSF8	10929	11	95066877	95071224	667.309	113.498	-2.40777	9.43391e-26
FUNDC2	65991	X	155026789	155056916	857.921	1792.52	1.05084	9.60987e-26
CORO1C	23603	12	108645109	108702998	3004.29	1352.92	-1.13671	1.11166e-25
IL4R	3566	16	27313909	27364778	31.2759	252.575	2.7879	1.31718e-25
LOC105379106	105379106	5	102974443	102983479	237.969	38.3243	-2.47629	1.39191e-25
BMP5	653	6	55755438	55875577	153.798	10.6034	-3.42119	1.75601e-25
SSPN	8082	12	26195336	26234777	4.9578	196.15	4.10382	1.80138e-25
HSF1	3297	8	144291588	144314722	699.089	266.079	-1.3711	1.98168e-25
KIAA0319	9856	6	24544104	24646155	280.682	30.7984	-2.9196	2.09393e-25
HDAC11	79885	3	13480344	13506424	877.633	366.079	-1.24233	2.30412e-25
ARRDC4	91947	15	97960703	97973838	97.881	489.494	2.19546	2.95938e-25
SPR	6697	2	72887383	72892160	210.005	522.028	1.28742	3.51637e-25
NENF	29937	1	212432887	212446379	555.559	1161.26	1.05164	4.37276e-25
ST6GALNAC1	55808	17	76624756	76643838	3.26188	164.087	4.23711	4.41187e-25
AP1M2	10053	19	10572671	10587315	796.305	1539.43	0.94338	4.4171e-25
HR	55806	8	22114419	22131052	21.5802	254.656	3.16054	5.44425e-25
XYLT1	64131	16	17102324	17470881	224.046	13.3813	-3.57588	5.87848e-25
FAM46C	54855	1	117605982	117628389	1959.43	5154.4	1.37021	6.71395e-25
GJA1	2697	6	121435577	121449744	3679.37	84.7779	-4.3048	7.27042e-25
LTBP1	4052	2	33134597	33399509	1701.9	730.345	-1.20411	7.3179e-25
NDUFB4	4710	3	120596281	120602411	1037.26	1954.91	0.908292	7.44368e-25
HMGA1	3159	6	34236800	34246231	2767.99	1085	-1.32893	7.72111e-25
SLC35B1	10237	17	49700934	49707951	966.03	2041.47	1.06654	8.78456e-25
SCARNA1	677774	1	27834401	27834566	1162.45	2769.06	1.23286	9.59098e-25
HTT	3064	4	3074510	3243960	5867.03	2599.6	-1.15959	1.06068e-24
RAB39B	116442	X	155258234	155264589	72.0585	426.743	2.38934	1.09934e-24
QDPR	5860	4	17486393	17512234	265.035	41.2662	-2.51077	1.10738e-24
ANXA9	8416	1	150982023	150995638	390.659	1341.83	1.72862	1.22976e-24
HIBADH	11112	7	27525440	27663001	776.414	1778.23	1.18043	1.48547e-24
BCAP31	10134	X	153700492	153724127	3145.48	6940.47	1.12724	1.63648e-24
CAPG	822	2	85394748	85414074	289.311	733.219	1.31559	1.71355e-24
PLCB1	23236	20	8132265	8884900	801.15	1928.26	1.24905	1.9377e-24
PKIA	5569	8	78516101	78605267	11.0556	4997.44	4.78681	2.09633e-24
SEMA6B	10501	19	4542588	4559759	34.6234	260.949	2.67964	2.24094e-24
LARP1	23367	5	154712902	154817607	3740.57	2228.18	-0.743873	3.69067e-24
HLA-DMA	3108	6	32948614	32953122	42.1583	227.388	2.30735	3.85352e-24
STK17A	9263	7	43583093	43627379	1956.08	651.345	-1.54913	5.09298e-24
PDLIM3	27295	4	185500660	185535558	513.346	4428.51	2.84128	5.41738e-24
TSPAN31	6302	12	57745001	57748243	65.6506	397.851	2.4522	5.49822e-24
PRTG	283659	15	55611540	55743119	18.7028	248.683	3.23307	6.10203e-24
UBE2K	3093	4	39698044	39782792	6014.17	3333.81	-0.845368	6.3055e-24
DNAH8	1769	6	38715341	39030798	19.4579	295.226	3.34271	6.47553e-24
PPEF1	5475	X	18690926	18827917	30.7139	183.936	2.41044	1.17209e-23
ZNF275	10838	X	153334155	153352926	646.391	1481.36	1.17915	1.26171e-23
NCCRP1	342897	19	39196964	39201882	10.4069	280.082	3.75797	1.4452e-23
LOC105379061	105379061	5	85629706	85647805	275.656	38.4722	-2.63883	1.49844e-23
MAP4K3	8491	2	39249266	39437312	2323.21	3830.73	0.717577	1.50053e-23
TMEM87B	84910	2	112055223	112119318	1489.12	2651.34	0.826518	1.66202e-23
SLIT1	6585	10	96998038	97185926	95.7164	548.674	2.35921	1.76683e-23
RIMS3	9783	1	40620680	40665652	61.2292	245.743	1.92199	2.20343e-23
STC2	8614	5	173314723	173329503	1260.7	5090.93	1.93487	2.40455e-23
WHSC1	7468	4	1871396	1982207	3015.1	1291.17	-1.20636	2.70203e-23
TAX1BP1	8887	7	27740095	27829767	4349.45	9758.24	1.14976	2.76598e-23
ATP5H	10476	17	75038860	75046979	1631.83	3290.7	1.00109	2.97449e-23
LYNX1	66004	8	142764334	142777848	701.643	292.08	-1.2444	2.97449e-23
NCSTN	23385	1	160343273	160358952	923.534	2084.13	1.1582	3.05847e-23
CRADD	8738	12	93677375	93850756	147.841	412.11	1.43883	3.07575e-23
TMC6	11322	17	78112918	78128780	354.844	1120.46	1.61275	3.23108e-23
SEMA6A	57556	5	116443555	116574926	327.641	11.0604	-3.91742	3.5673e-23
UBE3C	9690	7	157138961	157269372	2032.61	3779.79	0.886746	3.77524e-23
ZC2HC1A	51101	8	78666047	78719765	815.331	2648.88	1.65174	3.94088e-23
NDUFC1	4717	4	139289917	139301210	581.709	1295.55	1.1414	4.17768e-23
C21orf91	54149	21	17788967	17819386	1130.84	424.317	-1.38803	4.41069e-23
CKMT1B	1159	15	43593054	43599406	176.734	661.187	1.82789	4.84747e-23
NELL2	4753	12	44508275	44876850	5.51879	531.732	4.19567	5.69495e-23
NLRC5	84166	16	57017074	57083524	524.292	127.932	-1.95403	5.82935e-23
TFEC	22797	7	115935148	116030813	79.306	0	-4.61841	5.82935e-23
KLF9	687	9	70384597	70414657	141.057	550.576	1.89653	5.97068e-23
CRABP2	1382	1	156699606	156705816	3636.61	8938.66	1.27512	6.32498e-23
SYTL2	54843	11	85694221	85758069	2154.47	4868.21	1.15994	6.62595e-23
FKBP8	23770	19	18531758	18543573	1108.85	2564.15	1.19394	6.78956e-23
HGD	3081	3	120628168	120682571	322.945	1279.09	1.91026	6.98378e-23
LOC105374203	105374203	3	169657482	169663004	0	81.7232	4.1515	7.33468e-23
RBPJ	3516	4	26319710	26435131	3848.2	2052.09	-0.898867	7.90839e-23
ADCY5	111	3	123282296	123416342	0	125.135	4.29768	9.29764e-23
SAMD12	401474	8	118189455	118621945	1454.03	6350.97	2.03098	1.00634e-22
PARP4	143	13	24420931	24512810	402.547	1763.75	2.03286	1.08031e-22
ANP32B	10541	9	97983207	98015943	1200.86	509.882	-1.21851	1.12337e-22
MNX1	3110	7	157004853	157009435	3.67088	86.515	3.44542	1.25246e-22
LOC105375464	105375464	7	116235868	116243799	159.01	15.6866	-2.97244	1.65868e-22
LAMB2	3913	3	49121114	49133166	2910.91	5570.37	0.927495	2.04852e-22
LOC105375549	105375549	7	143885446	143901949	177.331	456.292	1.33946	2.89618e-22
PGC	5225	6	41740838	41747401	0	85.1487	4.32844	2.95502e-22
ARHGEF5	7984	7	144355396	144380632	239.777	728.536	1.55458	3.12984e-22
FXYD3	5349	19	35115828	35124324	1007.06	3082.35	1.57108	3.14205e-22
RNPEP	6051	1	201982638	202006147	1243.1	2518.16	1.00702	3.26116e-22
PLSCR1	5359	3	146515180	146544841	1549.02	417.868	-1.82241	3.41125e-22
IFIT3	3437	10	89332479	89340968	1302.85	295.141	-2.04496	3.71539e-22
AFF3	3899	2	99547253	100105583	1964.81	5616.49	1.47939	3.80072e-22
SLC39A11	201266	17	72645946	73092714	1599.49	3595.76	1.15254	4.78595e-22
MREG	55686	2	215942591	216013623	1423.86	481.509	-1.52396	5.61323e-22
KCNS3	3790	2	17877847	17932958	1071.53	245.92	-2.02499	5.72005e-22
LOC105375649	105375649	8	94253662	94260061	388.584	61.5233	-2.47576	5.95437e-22
HIGD1A	25994	3	42782908	42804442	2855.99	4955.61	0.790489	7.15453e-22
REPIN1	29803	7	150368790	150374044	496.595	1072.26	1.09637	7.53111e-22
CDK5RAP3	80279	17	47970528	47981786	1164.87	2206.27	0.912183	7.6517e-22
FAM49B	51571	8	129839593	129939872	3566.9	1838.57	-0.946705	8.07972e-22
LOC100507516	100507516	8	53511779	53524084	383.416	2226.79	2.36949	8.63536e-22
ZBTB38	253461	3	141324213	141449792	1695.5	2740.87	0.689337	9.68469e-22
PBX1	5087	1	164559360	164851830	8340.67	17230.9	1.03462	1.14607e-21
OS9	10956	12	57693955	57721557	1150.65	2246.22	0.9556	1.16397e-21
MUC15	143662	11	26559032	26572268	98.5508	834.781	2.77097	1.27511e-21
FBN2	2201	5	128257909	128538042	445.699	116.253	-1.85986	1.32891e-21
NDFIP2	54602	13	79481124	79556077	951.336	1992.64	1.05644	1.36915e-21
PBX3	5090	9	125748199	125967377	403.537	1111.17	1.42713	1.38839e-21
KLF12	11278	13	73686012	74133929	493.684	28.7292	-3.44923	1.53206e-21
ARSJ	79642	4	113900284	113979722	3230.88	616.996	-2.24866	1.64688e-21
LOC101929498	101929498	10	37297755	37306964	8939.33	23361.5	1.35748	1.84607e-21
LASP1	3927	17	38869859	38921770	2575.56	6009.54	1.20246	1.94192e-21
BMP4	652	14	53949736	53956836	14.929	305.189	3.54619	2.02094e-21
RPLP0	6175	12	120196700	120201211	16552.1	9579.44	-0.783679	2.07958e-21
RYR2	6262	1	237042402	237833988	455.424	46.6822	-2.94836	2.57316e-21
STMN3	50861	20	63639705	63652766	39.1967	213.013	2.27491	2.6307e-21
LOC101929787	101929787	1	148867840	148871271	218.524	24.6879	-2.83356	2.68893e-21
PLA2R1	22925	2	159945815	160062615	109.305	492.404	2.06492	2.72318e-21
SHC3	53358	9	89005771	89178767	1645.62	338.471	-2.15859	3.33197e-21
GLB1	2720	3	32996608	33097202	1414.68	3640.38	1.33624	3.4355e-21
PGM2L1	283209	11	74330312	74398465	1086.28	260.174	-1.96905	4.01367e-21
GLUD2	2747	X	121047608	121049942	126.609	0.503872	-4.5625	4.1854e-21
APPBP2	10513	17	60443149	60526240	1990.24	4236.01	1.07601	4.18899e-21
SNX10	29887	7	26291895	26374329	15.3214	244.811	3.33191	4.18899e-21
APLP2	334	11	130069821	130144811	3150.15	6600.41	1.05331	4.29746e-21
SLC9C1	285335	3	112140905	112294227	13.4486	144.652	3.00514	4.60979e-21
LIG3	3980	17	34980498	35003172	464.201	1136.45	1.26699	5.04219e-21
LOC101927003	101927003	8	78533892	78558503	1.77028	278.466	4.29537	5.44644e-21
TRAK1	22906	3	42091254	42225890	1114.37	2139.3	0.929856	5.72908e-21
RP1	6101	8	54616067	54630834	127.752	851.275	2.52512	5.75768e-21
MAGEA12	4111	X	152733862	152737669	717.067	1687.83	1.21549	6.13181e-21
SPEN	23013	1	15847864	15940455	4363.83	2426.54	-0.84005	6.13181e-21
FAM198A	729085	3	42979267	43057715	14.8936	198.199	3.14979	6.29462e-21
TLN2	83660	15	62647311	62844631	53.512	378.019	2.59234	7.72268e-21
ITGA4	3676	2	181456892	181537747	104.324	0	-4.57358	8.52724e-21
PPP1R3C	5507	10	91628440	91633101	84.2324	806.596	2.92007	9.58813e-21
CGNL1	84952	15	57376505	57550727	373.241	1023.78	1.41578	1.14677e-20
BOP1	23246	8	144262046	144291438	543.139	171.896	-1.61097	1.16557e-20
MFAP3L	9848	4	169986597	170003792	1125.7	4803.38	1.99302	1.31116e-20
IGFBP5	3488	2	216672105	216695549	14912.8	3612.35	-1.95426	1.43161e-20
DNAJB6	10049	7	157337016	157386324	1378.21	2953.57	1.08491	1.49915e-20
CACNA1D	776	3	53495049	53812465	859.122	2084.67	1.25734	1.54108e-20
PRR15L	79170	17	47951967	47957877	1507.16	3113.79	1.03391	1.55717e-20
AGO2	27161	8	140531165	140635547	7445.79	3551.9	-1.05439	1.5616e-20
SH3BGRL	6451	X	81201804	81298547	1605.38	4893.16	1.56141	1.66585e-20
SEMA3B	7869	3	50267558	50277171	18.5024	214.03	3.06727	1.80232e-20
SERPINA5	5104	14	94581369	94593120	242.075	54.6757	-2.04795	1.80232e-20
TONSL	4796	8	144428780	144444429	360.883	94.1172	-1.86332	1.94714e-20
PAWR	5074	12	79591965	79691010	7718.56	3708.42	-1.04429	1.9549e-20
COA3	28958	17	42797618	42798725	224.56	506.672	1.15727	2.06045e-20
DNAH5	1767	5	13690328	13944480	1612.19	697.278	-1.18794	2.17759e-20
NR3C1	2908	5	143277931	143403689	1190.04	165.017	-2.59862	2.29101e-20
TRIM24	8805	7	138460334	138585588	402.445	907.659	1.15653	2.62125e-20
BAMBI	25805	10	28677495	28682939	210.783	1051.68	2.18101	2.85232e-20
LOC105378941	105378941	1	120323845	120328644	1426.08	125.775	-3.07029	3.11352e-20
LOC101929805	101929805	1	145135059	145149891	145.277	12.5092	-3.10255	4.51805e-20
ABHD14B	84836	3	51968510	51974630	653.014	1610.98	1.278	4.82136e-20
MARK1	4139	1	220528183	220664457	151.488	13.6614	-3.0213	5.09406e-20
MB21D2	151963	3	192796815	192918161	1.81685	118.648	3.91491	5.24905e-20
FUCA1	2517	1	23845077	23868369	334.13	758.258	1.1682	5.27716e-20
ANKS1B	56899	12	98743974	98894896	3470.34	1490.79	-1.19807	5.30342e-20
WBSCR22	114049	7	73683568	73698221	677.338	1454.55	1.08363	5.30342e-20
FGF2	2247	4	122826708	122898235	208.159	30.2888	-2.53741	5.34796e-20
SLC44A4	80736	6	31863192	31879046	35.3934	213.764	2.37909	5.52276e-20
ZNF883	169834	9	112997120	113012192	332.595	89.0344	-1.82156	5.62201e-20
LOC105369345	105369345	11	65435347	65445919	29742.7	11706.8	-1.31705	6.4735e-20
SLC16A14	151473	2	230034974	230068999	432.312	1323.13	1.56666	6.57621e-20
DCBLD2	131566	3	98795970	98901689	764.096	52.1706	-3.27586	8.44726e-20
NRCAM	4897	7	108147626	108240170	5.14083	298.196	4.14271	9.24835e-20
THBS1	7057	15	39581079	39597467	10584.4	930.52	-3.04115	9.40024e-20
ATP8B4	79895	15	49858238	50119222	13.8612	211.02	3.30767	1.0828e-19
PITX1	5307	5	135027734	135034274	831.984	188.987	-2.02828	1.17786e-19
MPP7	143098	10	28050993	28282138	3358.19	5686.76	0.754842	1.4446e-19
SFXN5	94097	2	72942036	73071836	154.839	463.853	1.54178	1.4684e-19
TPBG	7162	6	82364244	82367417	3438.2	1839.98	-0.893159	1.54376e-19
RGPD1	400966	2	86917615	87013976	2930.35	1187.51	-1.27716	1.54803e-19
GOLGA8B	440270	15	34525282	34536021	55.8961	343.879	2.40648	1.57157e-19
RECQL4	9401	8	144511284	144517826	413.156	152.164	-1.40761	1.57556e-19
HNRNPH2	3188	X	101408133	101414140	1693.45	2936.73	0.786819	1.58411e-19
THSD7B	80731	2	136990892	137677717	100.782	0.820433	-4.03644	1.72603e-19
SCUBE3	222663	6	35214062	35253079	132.913	1150.14	2.7845	1.8696e-19
TAT	6898	16	71566851	71577095	11.0419	231.535	3.53082	1.89829e-19
LOC105369192	105369192	4	88284714	88331421	86.5142	1.81768	-4.04714	1.99702e-19
IGFBPL1	347252	9	38406528	38424447	785.604	312.646	-1.30151	2.99958e-19
DCLK2	166614	4	150078274	150257457	937.888	204.844	-2.07021	3.0311e-19
WIPI1	55062	17	68421281	68457512	543.463	1343.47	1.27875	3.13115e-19
SLC4A7	9497	3	27372721	27484420	5814.32	2381.94	-1.2617	3.45474e-19
SERF2	10169	15	43791842	43796089	2870.8	5383.24	0.897135	3.67423e-19
CRABP1	1381	15	78340324	78348230	503.766	1812.73	1.77422	4.12714e-19
TACSTD2	4070	1	58575423	58577494	3235.51	6283.68	0.947139	4.12848e-19
TRIM22	10346	11	5689587	5710863	297.806	66.8577	-2.04331	4.38844e-19
SBK2	646643	19	55529733	55537068	64.877	1.32512	-3.85037	4.4882e-19
SLK	9748	10	103967185	104029233	7299.2	4219.53	-0.784642	4.62881e-19
SBNO1	55206	12	123289109	123350441	5546.35	3493.29	-0.663766	4.64651e-19
KLHL13	90293	X	117897813	117985413	184.052	22.4682	-2.77898	4.68363e-19
TTC39A	22996	1	51287258	51322268	1223.54	5279.75	1.99973	5.18548e-19
GALNT1	2589	18	35654569	35711834	2524.54	3980.19	0.654036	5.20464e-19
ATP13A3	79572	3	194402674	194468239	6986.57	4354.19	-0.677834	5.76656e-19
DLGAP1	9229	18	3496032	3845358	195.467	562.171	1.47787	7.16748e-19
FAM134C	162427	17	42579508	42609427	976.826	1829.67	0.898485	7.34537e-19
NSF	4905	17	46590669	46757464	2559.32	4928.86	0.935004	7.89423e-19
ACSS1	84532	20	25006230	25058182	747.366	2353.47	1.60055	7.97063e-19
PEX19	5824	1	160276809	160285151	1527.32	2784.29	0.858784	8.02276e-19
SLC16A2	6567	X	74421493	74533929	91.2492	730.107	2.69392	8.25386e-19
TMEM106C	79022	12	47963547	47968878	1518.96	2819.67	0.883871	9.21554e-19
SNHG6	641638	8	66921930	66925542	9865.96	4561.12	-1.09612	1.01006e-18
FAM25A	643161	10	87020289	87024730	74.2779	627.462	2.74912	1.01854e-18
LOC105375577	105375577	7	153389597	153396975	59.3499	262.294	2.03331	1.10659e-18
CKB	1152	14	103519658	103522859	711.899	258.647	-1.42085	1.12209e-18
SNORA74A	26821	5	139278780	139278979	5696.25	2738.09	-1.04246	1.1397e-18
METTL7B	196410	12	55681546	55684611	0.810056	80.4014	3.85893	1.15175e-18
GLRB	2743	4	157076125	157172090	173.369	17.3017	-2.8904	1.20788e-18
GDI1	2664	X	154436913	154443467	745.681	1428.06	0.928553	1.29979e-18
MFAP2	4237	1	16974502	16981586	79.6825	3.43754	-3.54571	1.35041e-18
FUT9	10690	6	96015969	96215612	477.854	1535.32	1.62724	1.50259e-18
TRIM71	131405	3	32818018	32892279	55.5967	305.501	2.29234	1.68501e-18
DHX8	1659	17	43483917	43526796	683.216	1259.19	0.86997	1.99165e-18
CD276	80381	15	73684281	73714518	676.013	295.218	-1.17199	2.14045e-18
GOLPH3	64083	5	32124718	32174319	4244.98	7406.92	0.797003	2.37186e-18
ACLY	47	17	41866926	41919019	2729.38	4545.63	0.730098	2.39102e-18
PITPNC1	26207	17	67377281	67697263	44.4072	198.278	2.03306	2.39102e-18
FAM13A	10144	4	88725954	88823361	970.633	221.955	-2.0115	2.52426e-18
MTM1	4534	X	150568597	150673143	829.462	1669.67	0.995769	2.52426e-18
SHMT2	6472	12	57229573	57234935	1919.48	956.173	-0.993315	2.75562e-18
SHANK2	22941	11	70467856	71224796	626.964	1258.06	0.990864	2.95486e-18
MORC2	22880	22	30926611	30968497	1164.55	647.193	-0.839434	3.01482e-18
PDCD6IP	10015	3	33798571	33869707	5852.38	9617.32	0.711867	3.42683e-18
JHDM1D-AS1	100134229	7	140177261	140179640	62.5147	281.248	2.03673	3.43114e-18
TNFRSF11B	4982	8	118923557	118952144	27.9383	215.674	2.66514	3.43989e-18
RPS2	6187	16	1962061	1964826	16875.2	8238	-1.02033	3.91822e-18
TPM1	7168	15	63042639	63066093	1378.24	3226.66	1.20328	4.1632e-18
PFKFB3	5209	10	6144880	6235545	5512.85	950.002	-2.34187	5.15759e-18
TBC1D9	23158	4	140620782	140756317	6589.04	20386.6	1.57457	5.15759e-18
C6orf223	221416	6	44000600	44005958	250.087	40.4045	-2.43157	6.17105e-18
SEMA3C	10512	7	80742538	80919351	650.132	1916.86	1.51175	6.809e-18
FRYL	285527	4	48497363	48780299	5482.07	3273.82	-0.73851	7.19886e-18
VPS25	84313	17	42773436	42779600	524.372	1161.12	1.13091	7.44293e-18
PLAU	5328	10	73911104	73917501	5.87326	95.5026	3.20829	7.58878e-18
OGFRL1	79627	6	71288774	71302270	3251.94	8359.79	1.32974	7.62402e-18
XRCC5	7520	2	216109297	216206293	5513.42	2721.84	-1.00493	9.04733e-18
ANK2	287	4	112818083	113383740	1037.23	3692.55	1.75328	9.16057e-18
GALNT11	63917	7	152025674	152122347	373.764	1187.07	1.60937	9.30062e-18
TMEM75	641384	8	127946559	127948723	437.885	68.4527	-2.44496	9.3184e-18
LOC105377734	105377734	5	173561470	173574123	5.48591	183.257	3.65178	9.3696e-18
PABPC4	8761	1	39560813	39576849	2520.76	1307.96	-0.935587	9.51029e-18
PDGFC	56034	4	156761611	156971394	239.827	47.9725	-2.16354	9.63529e-18
IFT122	55764	3	129440036	129520507	786.513	2040.28	1.34303	9.82587e-18
LL22NC03-75H12.2	101927722	22	47461299	47487111	0	60.4212	4.18774	9.82587e-18
TGOLN2	10618	2	85318018	85328296	2584.72	4486.59	0.788548	1.06082e-17
MGST2	4258	4	139665768	139740745	248.943	613.463	1.27123	1.06366e-17
SMAD3	4088	15	67125716	67195195	1068.72	459.679	-1.19345	1.21425e-17
QSOX1	5768	1	180154833	180198034	1520.01	3009.29	0.973557	1.26499e-17
PPRC1	23082	10	102132994	102150333	595.306	257.622	-1.18759	1.28423e-17
OSBPL7	114881	17	47807367	47821781	10.9506	134.582	2.96143	1.30497e-17
CRBN	51185	3	3149633	3179717	928.359	1773.6	0.924649	1.30826e-17
LOC105374043	105374043	3	112142794	112200721	8.29404	111.123	3.09305	1.394e-17
ECI2	10455	6	4115693	4135468	632.662	1629.85	1.33198	1.61329e-17
GNAI2	2771	3	50246894	50259354	559.917	1359.5	1.24986	1.62344e-17
OAS3	4940	12	112938433	112973249	3608.96	1023.63	-1.74114	1.65167e-17
LGALS3BP	3959	17	78971253	78979979	4645.22	11336.9	1.25908	1.7378e-17
FADS2	9415	11	61816203	61867354	5264.09	2810.96	-0.895358	1.75563e-17
IPO7	10527	11	9384622	9448127	7288.54	3429.25	-1.07074	1.90418e-17
LYPLA1	10434	8	54046367	54102017	12144.2	20156.4	0.725913	2.15151e-17
SUMF1	285362	3	4361145	4467282	578.375	1358.4	1.21105	2.15151e-17
EP400	57634	12	131949920	132080466	2520.75	1226.49	-1.02474	2.28356e-17
SLC25A27	9481	6	46652915	46678190	195.578	13.1244	-3.20057	2.48246e-17
TNIK	23043	3	171062503	171460408	59.6835	0	-4.1832	2.58164e-17
TAF1D	79101	11	93735929	93741537	615.032	220.283	-1.43642	2.7237e-17
RAB5C	5878	17	42124976	42155044	877.474	1629.6	0.886102	2.75721e-17
LOC105375895	105375895	8	72117742	72121729	208.98	17.2945	-3.06633	3.24121e-17
MBNL2	10150	13	97222296	97394120	2805.02	6355.31	1.15775	4.08116e-17
GYG2	8908	X	2828822	2882820	3.43696	125.862	3.63615	4.40109e-17
PDHB	5162	3	58427630	58433852	1293.91	2064.76	0.669034	4.80673e-17
ADIRF	10974	10	86968431	86970909	521.34	1449.26	1.4301	5.13368e-17
ABCF2	10061	7	151207837	151227374	350.165	840.218	1.23153	5.15388e-17
SCARB1	949	12	124777628	124863973	1189.99	568.529	-1.04961	5.18335e-17
PPFIA2	8499	12	81257975	81758695	904.181	269.184	-1.68096	5.46125e-17
TMEM150C	441027	4	82484451	82561973	464.966	1490.48	1.61604	6.24535e-17
MAGEA3	4102	X	152698752	152702347	1684.82	3784.29	1.14688	6.37271e-17
LOC105372641	105372641	20	48192338	48198535	77.9115	1.84999	-3.83974	6.48033e-17
LINC00623	728855	1	120913217	120955811	590.725	73.6315	-2.66807	6.99991e-17
MPP2	4355	17	43875359	43909711	280.567	776.459	1.42702	7.01054e-17
FA2H	79152	16	74712955	74774831	0.681547	55.7732	3.61616	7.15568e-17
B3GALT5	10317	21	39612940	39662889	1.1353	65.6829	3.61087	7.16785e-17
SAMD5	389432	6	147508692	147570021	810.64	72.2872	-3.00271	7.23047e-17
LOC105376973	105376973	20	37499707	37517257	1018.31	359.247	-1.45769	7.53583e-17
ERP27	121506	12	14914027	14929125	9.8694	145.874	3.14439	7.66047e-17
FBLN7	129804	2	112138385	112188214	17.4386	135.309	2.59365	8.21569e-17
CKMT1A	548596	15	43692886	43699222	140.706	530.977	1.82559	8.44215e-17
BECN1	8678	17	42810132	42824292	823.424	2158.11	1.35255	8.44499e-17
LOC105372639	105372639	20	48024795	48067686	54.425	0.525684	-3.98792	8.45822e-17
GPR160	26996	3	170037947	170085396	1509.56	2779.04	0.872156	8.93202e-17
SELENBP1	8991	1	151364302	151372734	693.101	1415.51	1.01499	8.98999e-17
CYTH1	9267	17	78674047	78723750	645.948	1332.46	1.02687	9.16215e-17
LOC105379031	105379031	5	73246494	73274998	0.794531	62.9665	3.5984	9.2002e-17
GARS	2617	7	30594565	30634033	4033.04	2048.85	-0.964771	1.03825e-16
NBPF6	653149	1	108450282	108470638	450.117	72.78	-2.39634	1.1285e-16
UCHL5	51377	1	193012366	193059393	3971.33	2323.52	-0.766204	1.15089e-16
SGPP1	81537	14	63684216	63728095	2428.44	1090.73	-1.13296	1.16771e-16
RPL8	6132	8	144789769	144792420	10551.7	4868.57	-1.09669	1.19872e-16
ANKRD30A	91074	10	37125857	37232567	16310	36060.7	1.12376	1.2073e-16
NEDD4L	23327	18	58047226	58401540	426.214	1190.41	1.43755	1.21059e-16
KIAA0586	9786	14	58427385	58548831	2005.59	1006.04	-0.981397	1.32556e-16
XYLT2	64132	17	50346032	50361185	655.953	1160.78	0.813503	1.35562e-16
SDC4	6385	20	45325288	45348424	3268.88	5338.07	0.702959	1.36198e-16
FGR	2268	1	27612289	27626595	1.26381	77.6794	3.84565	1.37099e-16
PRLR	5618	5	35055697	35230589	7840.05	17655.2	1.14879	1.41645e-16
POF1B	79983	X	85277389	85379743	2.55868	95.8088	3.69069	1.48533e-16
LAMP1	3916	13	113297154	113323426	1613.39	2766.75	0.771674	1.53345e-16
HEATR6	63897	17	60043191	60078931	337.789	771.6	1.16757	1.56647e-16
RPL27A	6157	11	8682448	8689872	4904.07	2395.44	-1.0183	1.67477e-16
LOC101928152	101928152	2	87477495	87486429	221.509	67.3827	-1.64831	1.69757e-16
THRSP	7069	11	78063861	78068357	105.957	408.538	1.84317	1.8089e-16
LINC01588	283551	14	49990999	50006519	153.15	1021.85	2.47792	1.93215e-16
PROKR1	10887	2	68645822	68655576	52.794	0.284249	-3.81299	2.03976e-16
PLSCR4	57088	3	146192335	146251179	147.232	6.46077	-3.47582	2.0863e-16
CTHRC1	115908	8	103372433	103383005	2673.6	431.789	-2.39486	2.31174e-16
SUCO	51430	1	172533118	172611833	5298.51	8227.47	0.631552	2.32976e-16
LOC105377732	105377732	5	173464241	173524433	8.03089	113.643	3.07735	2.36066e-16
MOCS1	4337	6	39904258	39934551	32.3401	162.664	2.14486	2.44096e-16
OXLD1	339229	17	81665036	81666637	283.725	578.898	1.01442	2.51355e-16
LOC105379362	105379362	8	32927945	33048479	119.104	13.3764	-2.81965	2.57852e-16
EXOC7	23265	17	76080993	76103787	1810.17	3237.82	0.829513	2.60775e-16
CFB	629	6	31945944	31952084	146.85	451.809	1.56603	2.61362e-16
SHISA4	149345	1	201888677	201892587	47.1597	197.609	1.92603	2.67184e-16
SMG1P2	440354	16	29527608	29566219	773.11	304.327	-1.31145	2.74224e-16
FLJ42627	645644	16	2638982	2646129	468.953	195.274	-1.23271	2.74465e-16
CBX8	57332	17	79794377	79797116	275.381	636.772	1.1847	3.00948e-16
KIAA0100	9703	17	28614440	28645159	4841.45	7094.87	0.54856	3.04009e-16
KDM7A	80853	7	140084746	140176941	1251.44	3854.85	1.56378	3.16596e-16
RRAS2	22800	11	14277920	14358527	528.975	102.524	-2.19262	3.2908e-16
PLCB4	5332	20	9307800	9480816	340.888	894.592	1.34854	3.35787e-16
NXPH3	11248	17	49575936	49583810	102.961	352.822	1.69464	3.38655e-16
POP1	10940	8	98117293	98159841	864.278	405.733	-1.07303	3.68255e-16
LOC102724899	102724899	4	162705376	162746263	79.6199	0	-4.08501	3.88819e-16
PDCD11	22984	10	103396655	103446262	1161.16	535.235	-1.09887	3.92173e-16
UBR5	51366	8	102252273	102412689	29975.2	21301.2	-0.491052	4.11374e-16
STC1	6781	8	23841921	23854807	6.54541	181.767	3.54941	4.39185e-16
MTHFD1L	25902	6	150865679	151101887	346.2	60.0318	-2.31526	4.59015e-16
PRSS8	5652	16	31131433	31135830	846.341	1465.34	0.787373	4.61455e-16
LOC105370158	105370158	13	34347943	34616275	4.82929	85.419	3.22491	4.95471e-16
PTK2	5747	8	140658382	141001313	4138.41	2334.6	-0.817714	5.02055e-16
PARP10	84875	8	143977152	143986467	1290.55	568.963	-1.15744	5.77062e-16
ATP6V0A1	535	17	42458844	42522579	490.466	1057.39	1.08926	5.96993e-16
CPD	1362	17	30380478	30469657	3067.83	6072	0.971541	6.26077e-16
APMAP	57136	20	24962944	24992789	1953.16	3586.09	0.866887	6.3019e-16
SETD1B	23067	12	121804732	121832656	1060.59	478.899	-1.12615	6.4691e-16
CYP27C1	339761	2	127183836	127205767	71.8398	2.14555	-3.45186	6.54955e-16
MFSD11	79157	17	76737501	76779254	500.171	1087.23	1.09893	6.65077e-16
FAAH	2166	1	46394267	46413848	248.388	584.779	1.20572	7.45815e-16
RAB27B	5874	18	54828477	54895516	1006.77	2740.4	1.4029	7.50612e-16
PCDHA6	56142	5	140827922	141012344	196.857	34.4748	-2.27843	7.58108e-16
HEY2	23493	6	125749586	125761269	127.716	11.6677	-3.00031	8.0478e-16
VPS16	64601	20	2840697	2866732	290.665	654.493	1.14642	9.27668e-16
PITPNB	23760	22	27851669	27919306	1228.34	619.373	-0.97508	9.94711e-16
LCORL	254251	4	17880595	18021860	3423.36	1562.65	-1.11044	1.06381e-15
SOCS2	8835	12	93570399	93576745	7.84355	737.063	3.81075	1.20956e-15
CELSR1	9620	22	46360834	46537170	654.088	1945.12	1.51413	1.35141e-15
MRPS33	51650	7	141006161	141014679	129.844	388.54	1.52532	1.37104e-15
CYSLTR1	10800	X	78271468	78327691	27.7675	366.494	3.08711	1.42353e-15
ZNF37A	7587	10	38094336	38123352	1309.26	762.107	-0.772938	1.42717e-15
TMBIM4	51643	12	66136936	66170072	714.753	1693	1.21738	1.43352e-15
PVR	5817	19	44643798	44666161	253.839	14.8935	-3.27073	1.50858e-15
ABCB8	11194	7	151028422	151047782	87.9513	295.67	1.66963	1.61719e-15
ARHGEF34P	728377	7	144258996	144286003	160.173	502.673	1.59333	1.70258e-15
CAMK2D	817	4	113451032	113761927	5269.33	2860.92	-0.870909	1.75075e-15
RNF44	22838	5	176526699	176537420	572.76	249.844	-1.16952	1.77377e-15
BCAM	4059	19	44809059	44821421	412.092	927.142	1.14647	1.9535e-15
YARS	8565	1	32775239	32818032	1286.65	726.105	-0.817497	1.95451e-15
AP2S1	1175	19	46838158	46850290	590.667	1052.48	0.823916	1.98383e-15
LOC105374985	105374985	6	26280354	26285027	601.657	2443.82	1.90455	2.09704e-15
HNRNPUL2	221092	11	62712625	62727385	806.881	383.231	-1.05667	2.50933e-15
ALDH1L2	160428	12	105019784	105084563	1432.85	327.918	-1.98984	2.59432e-15
LAMB3	3914	1	209614870	209652475	60.1856	206.549	1.68162	2.63431e-15
UBXN10	127733	1	20186078	20196048	272.309	676.331	1.28138	2.81125e-15
PCYT2	5833	17	81902901	81911477	172.695	523.52	1.53337	2.85199e-15
DYNC2LI1	51626	2	43774039	43810010	489.678	947.578	0.942754	3.04757e-15
ZNF503-AS1	253264	10	75296383	75361678	1.0068	52.9105	3.40176	3.06567e-15
PERP	64065	6	138088505	138107523	1865.28	4203.37	1.14773	3.08468e-15
LOC105373754	105373754	2	176611437	176616503	125.636	11.6871	-2.89048	3.35331e-15
TRAF7	84231	16	2155798	2178129	1278.79	700.726	-0.857612	3.47431e-15
VCPIP1	80124	8	66630253	66667217	10275	7349.82	-0.48163	3.53087e-15
IFITM1	8519	11	313991	315272	5349.37	1868.34	-1.46546	3.562e-15
WDR48	57599	3	39051986	39096671	2108.38	1246.14	-0.750889	3.60166e-15
WDR75	84128	2	189441433	189475562	1975.18	1275.23	-0.627812	3.62736e-15
LRRN1	57633	3	3799437	3847703	95.1331	549.212	2.29847	3.70002e-15
LOC101928272	101928272	10	9197366	9295593	9.83039	83.6346	2.57197	3.76599e-15
FAM189B	10712	1	155247205	155255483	527.547	231.162	-1.16419	3.97943e-15
TNRC6C	57690	17	78004237	78108835	578.01	1100.02	0.916218	4.14438e-15
SPINK8	646424	3	48306846	48328341	23.0963	231.211	2.81092	4.76466e-15
MNX1-AS1	645249	7	157010857	157016424	1.81685	50.1714	3.20342	5.44357e-15
LAMC2	3918	1	183186039	183245127	218.424	21.8851	-2.83589	5.73286e-15
SCRIB	23513	8	143790920	143815379	1068.97	433.115	-1.26982	5.74906e-15
MEGF10	84466	5	127290764	127461222	506.615	88.0622	-2.30177	5.77527e-15
ZFAS1	441951	20	49278178	49289260	2538.85	1044.36	-1.24848	5.90416e-15
WWC2	80014	4	183099310	183320777	1744.77	717.041	-1.24953	6.03908e-15
NCMAP	400746	1	24556076	24609328	337.614	25.6172	-3.04003	6.65057e-15
HSPG2	3339	1	21822232	21937297	744.804	277.082	-1.38203	6.97138e-15
CSF3R	1441	1	36466043	36483314	73.1876	273.409	1.80653	7.21432e-15
EID1	23741	15	48878093	48880183	677.979	1164.86	0.775902	7.46973e-15
CTBS	1486	1	84553121	84574480	1719.63	3268.32	0.914288	7.68216e-15
WRB	7485	21	39387766	39397889	475.582	930.188	0.954413	7.68216e-15
RAB1B	81876	11	66268585	66277492	1334.18	2341.56	0.802123	7.72342e-15
STX12	23673	1	27773183	27824452	513.831	933.765	0.85087	7.73943e-15
WWOX	51741	16	78099413	79212667	129.665	418.671	1.61403	7.85136e-15
HECTD4	283450	12	112160188	112382092	4490.82	2724.9	-0.715036	7.95201e-15
FMNL2	114793	2	152335237	152649834	417.635	91.4453	-2.0351	7.98391e-15
TMEM59	9528	1	54031676	54053438	4404.6	9408.56	1.07454	8.54104e-15
TNFSF15	9966	9	114784635	114792530	275.075	13.1841	-3.33106	8.89113e-15
SUMO2	6613	17	75167730	75183003	3699.08	6448.57	0.793193	8.99738e-15
MATN2	4147	8	97869083	98036720	3835.59	956.542	-1.8842	9.25542e-15
ABCA4	24	1	93992837	94121149	47.9749	647.001	3.05191	1.0788e-14
S100G	795	X	16650158	16654668	70.6354	2.08092	-3.57294	1.13797e-14
F8A1	8263	X	154886360	154888061	461.975	983.13	1.06674	1.14229e-14
TEX264	51368	3	51671175	51704323	364.553	771.977	1.06275	1.16687e-14
PSEN2	5664	1	226870572	226896103	360.605	837.701	1.18811	1.20059e-14
PCDHAC2	56134	5	140966162	141012344	53.1507	2.13424	-3.19436	1.20135e-14
ZNF398	57541	7	149126416	149183042	555.856	1305.5	1.20198	1.20335e-14
TMEM132A	54972	11	60924441	60937159	363.849	821.187	1.15084	1.25338e-14
SLC35A5	55032	3	112562010	112584439	286.698	757.888	1.35831	1.2869e-14
LOC105371384	105371384	16	85575901	85583486	336.737	109.064	-1.56255	1.34871e-14
ENAH	55740	1	225486832	225653143	8955.93	14920.7	0.73007	1.38267e-14
DHX29	54505	5	55256245	55307693	1268.57	2012.28	0.662211	1.3833e-14
DDB1	1642	11	61299447	61333212	3018.68	4419.6	0.547697	1.74141e-14
ABCG1	9619	21	42219157	42297244	520.227	1114.14	1.07595	1.86428e-14
FAM155A	728215	13	107168531	107867112	42.6976	0	-3.82348	2.03569e-14
SLC22A5	6584	5	132369709	132395614	241.52	87.1785	-1.41475	2.07539e-14
ANKRD18A	253650	9	38571364	38620363	191.519	61.2068	-1.57514	2.11251e-14
UHMK1	127933	1	162497174	162529629	8924.98	13809.8	0.625972	2.16631e-14
TRIM36	55521	5	115171102	115180546	59.8615	444.836	2.5517	2.2176e-14
RPLP2	6181	11	809936	812876	6939.76	3474.38	-0.981928	2.33461e-14
STAM2	10254	2	152116801	152175992	1071.48	1994.43	0.886219	2.33461e-14
EIF5B	9669	2	99337371	99400265	2082.72	1201.97	-0.785486	2.46303e-14
AJUBA	84962	14	22978612	22982642	1576.87	557.681	-1.44649	2.51588e-14
C6orf141	135398	6	49550400	49552095	508.858	31.8835	-3.14797	2.57215e-14
RNY1	6084	7	148987136	148987248	32.5931	340.441	2.84228	2.58076e-14
PARP8	79668	5	50665899	50846522	113.759	13.8004	-2.67486	2.66103e-14
ABCC13	150000	21	14273799	14301386	235.538	6.96477	-3.49859	2.70662e-14
TMEM254	80195	10	80079023	80092551	603.413	1354.35	1.14118	2.80594e-14
MBD6	114785	12	57522876	57530148	729.369	345.51	-1.05936	2.8135e-14
LINC01415	100132501	18	55774601	55780304	360.937	99.2986	-1.75908	3.01742e-14
SOX9	6662	17	72121020	72126420	1649.7	4046.74	1.26003	3.38185e-14
LOC105375368	105375368	7	77990389	77996366	396.092	76.8904	-2.16459	3.3829e-14
LOC145837	145837	15	69561720	69571440	63.9572	246.571	1.82118	3.38531e-14
MAGEA6	4105	X	152766147	152769716	1382.04	2894.62	1.04558	3.40248e-14
ELOVL6	79071	4	110049073	110198615	964.405	447.463	-1.08665	3.41049e-14
PPIC	5480	5	123023383	123036730	75.0277	385.484	2.14461	3.64298e-14
NBAS	51594	2	15166908	15561348	2089.2	3194.82	0.610268	3.7023e-14
PON3	5446	7	95359872	95396375	101.806	357.673	1.72455	3.75475e-14
LOC105375643	105375643	8	93226139	93230444	84.6779	2.21099	-3.50154	4.08791e-14
ITPR2	3709	12	26335352	26833198	2289.75	3664.05	0.673028	4.09903e-14
LOC101059915	101059915	X	71667779	71671527	0.469283	41.8314	3.35242	4.18365e-14
ADAMTSL3	57188	15	83654086	84039842	861.235	331.671	-1.33397	4.19323e-14
LOC105375644	105375644	8	93156981	93167431	54.5849	1.02956	-3.61691	4.26916e-14
GHDC	84514	17	42189087	42194532	113.667	344.67	1.53576	4.29394e-14
FAM63A	55793	1	150996825	151006909	406.52	1068.3	1.35236	4.65928e-14
LMOD1	25802	1	201896456	201946588	39.2707	171.121	1.98122	4.93668e-14
CDIPT	10423	16	29858356	29863288	770.049	1488.65	0.937001	5.06862e-14
SOWAHA	134548	5	132813324	132816797	112.076	760.96	2.4389	5.30601e-14
ZNF7	7553	8	144827518	144843222	837.196	407.989	-1.01978	5.33843e-14
FAM65B	9750	6	24804281	24936052	1.81685	69.175	3.35334	5.34611e-14
C17orf62	79415	17	82442586	82450831	298.6	605.227	0.996847	5.36093e-14
C9orf3	84909	9	94759649	95087218	2436.8	814.797	-1.51598	5.38743e-14
LOC158960	158960	X	154424380	154428479	58.8644	189.487	1.6108	5.64006e-14
MYL12B	103910	18	3262613	3278284	4194.16	7140.02	0.760012	5.82065e-14
PADI2	11240	1	17066761	17119453	213.385	750.19	1.71518	6.15166e-14
LOC105376907	105376907	19	36269531	36278351	163.832	34.5153	-2.0641	6.18541e-14
COG1	9382	17	73193034	73208507	894.985	1565.33	0.795614	7.28037e-14
MRPS22	56945	3	139344019	139357046	420.763	810.714	0.92981	7.37128e-14
LPP	4026	3	188225405	188890671	4137.24	2224.16	-0.882439	8.0381e-14
PDS5A	23244	4	39822863	39977956	6408.68	3778.4	-0.754816	8.09693e-14
NUP98	4928	11	3711829	3797792	3637.34	2172.19	-0.737615	8.14789e-14
CHST15	51363	10	124007666	124093607	716.746	1559.49	1.09935	8.52416e-14
PIGT	51604	20	45416067	45426245	800.877	1387.62	0.784644	8.57014e-14
AGPS	8540	2	177392743	177543836	3877.47	1025.83	-1.80535	8.6099e-14
NDRG1	10397	8	133237171	133297304	28457.1	7222.36	-1.85404	9.09964e-14
POC1B	282809	12	89419718	89525567	2712.89	1702.61	-0.666586	9.10641e-14
SLC39A6	25800	18	36111000	36129394	3056.17	5795.99	0.909694	9.73691e-14
GSTA3	2940	6	52896639	52909698	2.05834	436.723	3.74848	1.00054e-13
PSAP	5660	10	71816298	71851325	2849.21	4474.22	0.64688	1.00054e-13
PVALB	5816	22	36800701	36819473	0	52.8055	3.65643	1.01917e-13
LOC101927032	101927032	10	93762166	93771976	0.325248	50.608	3.68731	1.08156e-13
OAS1	4938	12	112906934	112919907	1425.41	468.384	-1.53736	1.11418e-13
ABCC11	85320	16	48166911	48235177	127.722	540.738	1.9298	1.18924e-13
SLC5A3	6526	21	34073523	34106262	11831.6	5378.28	-1.11221	1.19466e-13
MPC2	25874	1	167916675	167937069	2040.91	5430.14	1.36475	1.25931e-13
FOXD1	2297	5	73446256	73448527	0	68.923	3.68502	1.30157e-13
PCLO	27445	7	82820480	83162881	602.722	274.691	-1.11008	1.34134e-13
RPL6	6128	12	112405190	112409639	10852	6668.04	-0.69667	1.38669e-13
FBXL3	26224	13	77005254	77027196	1251.18	2352.68	0.899435	1.44671e-13
PAM	5066	5	102865823	103031105	1792.34	565.821	-1.58569	1.45095e-13
RGL1	23179	1	183636047	183928551	101.459	7.41289	-3.02773	1.47505e-13
SRPK1	6732	6	35833034	35921180	2331.54	1289.66	-0.843694	1.47522e-13
CDK5	1020	7	151053812	151057965	75.0723	250.805	1.66255	1.52418e-13
FGFR1	2260	8	38411138	38468834	206.709	810.602	1.84599	1.52947e-13
MIEN1	84299	17	39729156	39730535	146.225	356.428	1.25282	1.53468e-13
INHBB	3625	2	120346143	120351807	226.452	693.551	1.54188	1.6209e-13
SEC13	6396	3	10300929	10321188	1674.45	2940.38	0.803731	1.65455e-13
LINC00665	100506930	19	36319716	36331718	177.94	31.7012	-2.24391	1.80531e-13
CA8	767	8	60188864	60281395	1401.68	256.244	-2.21923	1.93698e-13
MIF4GD	57409	17	75266228	75271230	252.2	526.939	1.04543	1.9792e-13
NDUFA2	4695	5	140645363	140647785	286.004	589.879	1.02786	1.98813e-13
HOTAIR	100124700	12	53962308	53968756	308.871	93.3875	-1.63795	1.99273e-13
ERBB2	2064	17	39688084	39728662	1238.24	2301.07	0.881339	1.99488e-13
TTC9	23508	14	70641787	70675360	654.215	1202.52	0.867023	2.03939e-13
SYNGR2	9144	17	78168590	78172928	1798.9	3712.46	1.02634	2.10233e-13
PRKCDBP	112464	11	6318946	6320510	58.1839	1.92511	-3.28729	2.11766e-13
POLE4	56655	2	74958648	74969732	286.268	614.322	1.07909	2.14403e-13
LOC105370783	105370783	15	39473243	39493031	322.266	52.6337	-2.33602	2.18129e-13
TRPA1	8989	8	72021251	72075584	15395	1281.97	-2.92829	2.22355e-13
LMO1	4004	11	8224304	8268635	10.0073	99.7082	2.7549	2.30639e-13
CASP2	835	7	143289588	143307696	477.404	1087.83	1.15501	2.33963e-13
RAB14	51552	9	121178137	121202087	7428.76	5030.66	-0.558892	2.34459e-13
SUSD5	26032	3	33150045	33219215	724.141	184.02	-1.84413	2.41252e-13
LOC105371015	105371015	15	98772629	98780294	404.968	135.589	-1.51228	2.49962e-13
SOX2	6657	3	181711924	181714436	385.195	107.187	-1.74291	2.52808e-13
NOB1	28987	16	69741854	69754968	471.117	233	-0.995777	2.58619e-13
LOC105375882	105375882	8	65721990	65729414	1257.7	644.182	-0.94931	2.64341e-13
ZNF862	643641	7	149838420	149867479	240.668	606.21	1.29698	2.64358e-13
LLGL2	3993	17	75525702	75564723	595.814	1212.59	1.00542	2.68383e-13
ITM2B	9445	13	48233138	48262096	2155.31	4302.06	0.980336	2.87266e-13
KCNK5	8645	6	39188971	39229475	95.0111	6.40271	-3.05666	2.96147e-13
TMEM154	201799	4	152626114	152680165	132.565	363.645	1.39588	2.97214e-13
COPZ2	51226	17	48026167	48037806	60.4841	219.954	1.74267	3.03989e-13
ZFP36L2	678	2	43222402	43226606	1817.01	704.593	-1.32191	3.07114e-13
RNASET2	8635	6	166929516	166956589	217.008	630.79	1.47366	3.24127e-13
MAGED1	9500	X	51803059	51902354	2300.12	4457.11	0.940225	3.36393e-13
STEAP4	79689	7	88276429	88306913	72.9368	1274.13	3.1136	3.47786e-13
ARHGEF11	9826	1	156934840	157045370	1093.96	1707.33	0.638581	3.48343e-13
WEE1	7465	11	9574687	9589767	4003.65	1495.26	-1.37088	3.56397e-13
RHOU	58480	1	228735077	228746669	4.08746	95.1132	3.16959	3.60836e-13
CRIM1	51232	2	36356227	36551135	1160.76	494.229	-1.19889	3.65086e-13
STON1	11037	2	48530169	48598515	1794.43	773.443	-1.18136	3.87863e-13
PNRC2	55629	1	23959811	23963462	2819.17	4417.7	0.643581	3.90108e-13
SLC7A1	6541	13	29509414	29595688	980.495	335.821	-1.48208	3.90108e-13
KITLG	4254	12	88492793	88580473	3002.46	9852.45	1.62705	4.00216e-13
ANXA11	311	10	80155124	80205572	437	1021.08	1.18859	4.13641e-13
DYNLT1	6993	6	158636474	158644786	722.268	1255.08	0.786329	4.33669e-13
BICD1	636	12	32107251	32378207	339.55	156.244	-1.0941	4.38232e-13
KRTCAP2	200185	1	155169408	155173328	1136.16	2339.34	1.01979	4.39525e-13
RPL9	6133	4	39454124	39458948	11158.6	6231.08	-0.829786	4.42845e-13
MED24	9862	17	40019097	40054636	436.993	858.038	0.954251	4.65689e-13
NDUFA1	4694	X	119871771	119876666	1178.16	2063.93	0.797849	4.76706e-13
NBPF8	728841	1	120436351	120467844	1175.5	546.309	-1.08036	4.78132e-13
DOCK5	80005	8	25184772	25413103	2134.86	1210.63	-0.807988	4.78558e-13
UFC1	51506	1	161153744	161158856	496.086	899.157	0.847768	4.80922e-13
TOM1L1	10040	17	54900691	54961967	888.311	1696.63	0.918016	4.92591e-13
ANAPC11	51529	17	81891713	81900533	298.94	721.089	1.23658	4.94126e-13
PVT1	5820	8	127890628	128101253	828.428	218.527	-1.80042	5.22995e-13
SWAP70	23075	11	9664077	9752991	1783.47	928.029	-0.927181	5.51923e-13
ACTA2	59	10	88935074	88991390	52.1782	0.755808	-3.52813	5.57321e-13
SLC9A7	84679	X	46599251	46759172	1690.35	3671.52	1.09346	5.60566e-13
FKTN	2218	9	105558130	105641118	3434.59	1944.43	-0.810621	5.63908e-13
TMED3	23423	15	79311062	79384721	2223.62	4545.28	1.01199	5.63908e-13
ZNF467	168544	7	149764363	149773206	89.3909	289.769	1.60994	5.6881e-13
KIF1B	23095	1	10210706	10381603	2716.41	1483.19	-0.860314	5.94275e-13
TUG1	55000	22	30969211	30979395	6130.4	4480.68	-0.450313	5.95728e-13
LOC105376471	105376471	10	29108194	29133234	3.1489	75.0758	3.12315	6.06402e-13
FAM47E	100129583	4	76251700	76283783	48.7394	194.173	1.84348	6.17276e-13
GSN	2934	9	121299801	121332842	2285.23	4785.28	1.04404	6.3028e-13
NECAB3	63941	20	33657087	33674458	416.763	995.166	1.21702	6.3028e-13
EIF4E1B	253314	5	176630682	176646641	5.41951	90.7627	3.05656	6.64856e-13
RPL7	6129	8	73290639	73293634	35752.5	20560.3	-0.788872	6.68538e-13
INSIG2	51141	2	118088474	118110021	803.749	3379.1	1.91822	6.7087e-13
NAA25	80018	12	112026689	112108831	2462.62	1326.74	-0.879681	6.78863e-13
NMUR1	10316	2	231523160	231530471	4.75348	95.5795	3.14815	6.83554e-13
FOXO1	2308	13	40555664	40666597	1217.68	589.258	-1.02459	7.18844e-13
PKHD1	5314	6	51615347	52087625	0	80.6137	3.5962	7.50552e-13
LOC102724235	102724235	1	145164645	145166132	83.6541	7.16983	-2.87068	7.66372e-13
LOC105379195	105379195	5	138960691	138970365	151.472	44.9209	-1.65563	7.85384e-13
COL19A1	1310	6	69866556	70212454	0	61.5506	3.44567	8.20273e-13
PKP3	11187	11	392599	404908	1006.95	541.514	-0.882393	8.24551e-13
MYO1E	4643	15	59135969	59372872	714.497	350.592	-1.00544	8.72423e-13
PPP2R5E	5529	14	63373892	63543361	3846.26	2666.65	-0.525891	8.89623e-13
SECISBP2L	9728	15	48988638	49046563	947.706	1896.67	0.983407	9.515e-13
KRT37	8688	17	41420557	41424570	4.42824	223.479	3.45277	9.5974e-13
RHOC	389	1	112701127	112707403	2074.82	3058.87	0.557784	9.70655e-13
PNPO	55163	17	47941523	47949308	2108.2	3363.81	0.667064	1.01903e-12
ZNF804A	91752	2	184598366	184939487	436.496	80.2191	-2.20133	1.03698e-12
STARD10	10809	11	72754729	72793705	657.287	2990.35	2.00636	1.04052e-12
ARF3	377	12	48936209	48957469	2687.66	4554.31	0.752436	1.10487e-12
SOX5	6660	12	23532297	24562449	38.6484	0	-3.60812	1.12455e-12
RYR1	6261	19	38433700	38587564	7.4562	74.3993	2.70411	1.14861e-12
TMSB4X	7114	X	12975107	12977227	3129.2	630.552	-2.0988	1.1585e-12
LOC100499484-C9ORF174	57653	9	97238426	97377295	12.3754	76.6076	2.29624	1.17525e-12
COL9A2	1298	1	40300491	40317267	69.0789	239.294	1.68936	1.17755e-12
UBE2Z	65264	17	48908369	48929060	1737.07	2678.02	0.618156	1.17973e-12
HGS	9146	17	81683932	81702121	912.997	1584.92	0.786824	1.24237e-12
CTPS1	1503	1	40988448	41012565	1330.41	678.174	-0.956428	1.2477e-12
TSNARE1	203062	8	142269462	142403249	280.309	84.7497	-1.63404	1.24964e-12
SARAF	51669	8	30063012	30083208	3644.77	5406.75	0.565169	1.30228e-12
BLOC1S1	2647	12	55716034	55719707	254.66	536.136	1.046	1.30487e-12
ZNF598	90850	16	1997652	2009821	646.661	310.246	-1.03803	1.42987e-12
NAP1L4	4676	11	2944430	2992377	3230.21	2089.35	-0.624212	1.47993e-12
ADAMTS1	9510	21	26836287	26845409	0	66.5357	3.58989	1.5385e-12
LOC102723458	102723458	4	88415381	88442522	140.233	25.1871	-2.22629	1.60414e-12
PHB	5245	17	49404048	49414858	1027.04	1891.78	0.867481	1.63641e-12
SMTN	6525	22	31082860	31104624	639.607	186.33	-1.67844	1.64316e-12
MTMR2	8898	11	95832880	95924207	973.426	52.5306	-3.12899	1.66057e-12
MYRFL	196446	12	69824569	69958724	51.8767	200.147	1.80948	1.72396e-12
HHAT	55733	1	210328252	210676296	148.608	358.059	1.23603	1.74842e-12
CYP4Z2P	163720	1	46843095	46900475	66.4177	484.234	2.46775	1.8055e-12
CECR1	51816	22	17178790	17219585	40.7631	306.961	2.49156	1.8425e-12
RFC1	5981	4	39287449	39366381	2537.05	1731.75	-0.547906	1.85891e-12
SHISA3	152573	4	42397839	42402487	87.8255	2.18836	-3.29149	1.86366e-12
LOC105371420	105371420	1	149615928	149625411	4585.83	592.898	-2.53051	1.87339e-12
FST	10468	5	53480434	53486474	57.3505	0	-3.48618	1.87399e-12
MTMR6	9107	13	25246201	25287566	467.743	853.65	0.859231	1.88108e-12
CMTM8	152189	3	32238679	32370321	92.1009	380.767	1.89803	2.0325e-12
RGPD6	729540	2	110538488	110578732	1185.87	522.952	-1.14938	2.08518e-12
LGALS8	3964	1	236523439	236552981	1682.54	3341.6	0.972765	2.13717e-12
LNPEP	4012	5	96935642	97029411	2612.78	1411.33	-0.875091	2.14745e-12
RASSF3	283349	12	64610513	64697567	3044.87	1734.68	-0.801124	2.16263e-12
ADAMTS6	11174	5	65148736	65481877	266.731	10.7996	-3.27198	2.17496e-12
EIF4G2	1982	11	10797046	10809035	19335	13947.4	-0.469355	2.26576e-12
LOC650226	650226	7	56423704	56448375	549.02	169.239	-1.60805	2.26597e-12
EPS8L2	64787	11	706120	727727	1055.45	604.311	-0.795958	2.28219e-12
COPG1	22820	3	129249610	129277773	3911.63	6722.24	0.771979	2.29169e-12
TCEAL4	79921	X	103585491	103587729	559.704	1702.96	1.53018	2.29247e-12
HCP5	10866	6	31463180	31465809	324.739	120.271	-1.37972	2.31112e-12
SMCHD1	23347	18	2655887	2805017	3392.88	2043.76	-0.723737	2.31112e-12
DCTD	1635	4	182890091	182917477	923.616	497.039	-0.878594	2.35781e-12
FAM83H	286077	8	143723933	143733744	1925.54	955.187	-0.993151	2.44146e-12
MIS18BP1	55320	14	45203190	45253402	3051.51	1682.68	-0.846804	2.46402e-12
HNRNPA3	220988	2	177212694	177223957	4196.94	2459.97	-0.76228	2.53866e-12
LOC105377336	105377336	4	95400641	95431773	0.794531	128.009	3.51237	2.60486e-12
TACC2	10579	10	121989174	122254545	2172.26	953.002	-1.15701	2.60486e-12
OSBPL1A	114876	18	24162045	24311506	1450.41	2098.55	0.531079	2.60557e-12
SUSD2	56241	22	24181476	24189106	110.078	535.29	2.06981	2.65633e-12
IL17RB	55540	3	53846550	53865800	1247.95	2386.97	0.919163	2.67432e-12
RNF167	26001	17	4940335	4945222	668.378	1190.31	0.820661	2.67432e-12
GPSM1	26086	9	136327476	136359605	1.81685	50.3517	3.02715	2.7133e-12
ZNF24	7572	18	35332214	35344462	4396.59	6881.12	0.641585	2.73958e-12
SFMBT2	57713	10	7158624	7409341	74.7801	492.939	2.36088	2.75333e-12
PIGK	10026	1	77088981	77219447	1052.52	1990.49	0.906156	2.76422e-12
ZNF853	54753	7	6615896	6624290	8.50017	75.7799	2.5627	2.77137e-12
NOLC1	9221	10	102152176	102163871	2568.31	1281.84	-0.984156	2.80169e-12
ASL	435	7	66075789	66093343	242.047	478.015	0.963449	2.8217e-12
ZNF850	342892	19	36743478	36772814	462.259	205.563	-1.14077	2.83786e-12
LOC102723694	102723694	8	134792012	134831680	1705.56	745.708	-1.15982	2.95636e-12
C1orf168	199920	1	56718804	56819696	11.1798	86.4311	2.48861	2.97686e-12
SLC25A25	114789	9	128068200	128109258	1121.68	514.827	-1.0968	3.05673e-12
KLHL1	57626	13	69700593	70108493	1.74862	48.5265	3.06122	3.08927e-12
SSR2	6746	1	156009048	156020967	2081.15	2987.19	0.519145	3.36876e-12
CDH3	1001	16	68644248	68699054	1654.42	955.154	-0.782228	3.68577e-12
SLC38A3	10991	3	50205246	50220979	1.47608	75.7952	3.26364	3.71784e-12
SLC16A1	6566	1	112911847	112956063	420.94	105.082	-1.86072	3.76137e-12
CST3	1471	20	23633657	23638048	1172.48	2293.88	0.95178	3.7836e-12
HEY1	23462	8	79764010	79767863	492.343	133.311	-1.76048	4.38485e-12
OAT	4942	10	124397303	124418976	2534.97	5342.26	1.05166	4.403e-12
FZD4	8322	11	86945675	86955398	1342.27	2683.6	0.980508	4.45703e-12
USP24	23358	1	55066359	55215366	6097.65	4549.19	-0.421422	4.47029e-12
UTRN	7402	6	144291737	144853034	1979.95	3043.1	0.615463	4.47345e-12
LOC105369890	105369890	12	89919422	90112278	63.907	267.517	1.91874	4.50929e-12
LINC00993	101929520	10	37309186	37347029	1022.32	2327.98	1.15633	4.73492e-12
FAM155A-IT1	100874375	13	107787361	107835458	37.891	0	-3.51737	4.94833e-12
SEC22B	9554	1	120155942	120176521	3204.38	5450.66	0.758253	5.08704e-12
SLITRK6	84189	13	85792787	85799348	17338.9	34971.2	0.991819	5.10994e-12
DYSF	8291	2	71466702	71686763	1.70387	58.2447	3.17298	5.25862e-12
LOC105370291	105370291	13	85111801	85205470	184.388	70.1307	-1.34214	5.25862e-12
PRTFDC1	56952	10	24848607	24952644	95.9746	14.4456	-2.355	5.25862e-12
C9orf152	401546	9	110199561	110208133	137.528	453.947	1.62207	5.30841e-12
FAM208B	54906	10	5684838	5763740	7088.99	4324.05	-0.705875	5.45683e-12
AQP5	362	12	49961496	49965682	74.6085	573.571	2.49121	5.50886e-12
CRTAP	10491	3	33113958	33147773	1629.88	2595.8	0.665525	5.51845e-12
MECP2	4204	X	154030234	154097731	1752.08	3182.37	0.84841	5.82747e-12
NDST1	3340	5	150497778	150558211	1224.39	2487.06	1.00137	5.87025e-12
PRPH2	5961	6	42696595	42722620	3.08067	51.1476	3.01345	5.98486e-12
WBP2	23558	17	75845699	75855420	1132.08	1997.49	0.809901	6.57477e-12
LINGO1	84894	15	77613024	77820900	85.8008	306.628	1.71222	6.64686e-12
BCYRN1	618	2	47335315	47335514	284.354	37.8295	-2.48683	6.80225e-12
PLOD2	5352	3	146069440	146161495	4076.69	1929.74	-1.05397	6.82703e-12
TCEAL3	85012	X	103607906	103609927	173.989	586.673	1.65049	6.90143e-12
LOC105370326	105370326	13	98395608	98408327	961.322	1751.86	0.854049	6.92258e-12
SPNS2	124976	17	4498834	4539933	121.759	314.795	1.31762	7.02558e-12
MED13	9969	17	61942605	62065282	6656.59	10456.6	0.645916	7.31e-12
PSMD3	5709	17	39980768	39997960	1250.53	2581.87	1.02246	7.31e-12
SEPW1	6415	19	47778585	47784682	1562.25	2894.08	0.876204	7.44652e-12
LOC105375713	105375713	8	116648933	116654642	396.314	173.281	-1.16038	7.70388e-12
CYB561D2	11068	3	50350695	50354069	79.0435	366.652	2.00433	7.83736e-12
ASPSCR1	79058	17	81977550	82017406	217.974	430.279	0.961369	8.10023e-12
ROBO1	6091	3	78597238	79019459	373.309	123.55	-1.51577	8.12282e-12
FAM216A	29902	12	110468427	110490387	365.204	113.813	-1.59507	8.19817e-12
JRKL	8690	11	96389994	96393563	133.136	33.6383	-1.82458	8.40908e-12
CPE	1363	4	165378945	165498330	5139.72	9487.69	0.870544	8.45967e-12
PCNT	5116	21	46324122	46445769	1293.99	717.012	-0.841141	8.53001e-12
YWHAG	7532	7	76326791	76359025	4560.17	2849.46	-0.672411	8.53101e-12
C12orf49	79794	12	116713320	116738070	3830.35	2280.78	-0.739531	8.68709e-12
FAM110B	90362	8	57994554	58149718	514.165	1217.86	1.20857	8.68709e-12
MYH10	4628	17	8474205	8630761	610.874	1032.69	0.748734	8.73507e-12
UBA5	79876	3	132660296	132678100	1486.42	2756.36	0.876426	8.922e-12
MAP9	79884	4	155342658	155376970	1544.41	2778.36	0.836459	9.246e-12
AP1S1	1174	7	101154405	101161276	257.085	570.381	1.1214	9.82329e-12
PTTG1IP	754	21	44849585	44873903	2628.51	4050.44	0.618972	1.03549e-11
TNFSF12	8742	17	7549058	7557890	5.27365	59.7687	2.67619	1.05195e-11
EPDR1	54749	7	37920561	37951941	153.542	30.3705	-2.10908	1.06673e-11
PDE4B	5142	1	66332108	66374579	127.912	0	-3.44656	1.07524e-11
BCKDHB	594	6	80106627	80346270	823.715	1331.23	0.686193	1.11537e-11
NDUFB6	4712	9	32553526	32573184	518.996	906.852	0.79475	1.13002e-11
P4HA2	8974	5	132192610	132227242	649.552	248.99	-1.32879	1.13564e-11
DNAH7	56171	2	195737703	196068812	52.4894	203.281	1.79973	1.15302e-11
LOC105371386	105371386	16	85449116	85465819	131.134	23.7029	-2.219	1.18624e-11
USH1C	10083	11	17493895	17544416	51.4346	185.823	1.71324	1.18666e-11
RPN2	6185	20	37179053	37241623	5256.64	8360.36	0.663271	1.18873e-11
NDUFA3	4696	19	54102852	54106974	313.772	681.884	1.08824	1.22837e-11
ANO1	55107	11	70078302	70189545	14.9181	462.788	3.17082	1.23414e-11
JPH1	56704	8	74234704	74321327	1324.44	737.969	-0.833213	1.28775e-11
HMGCR	3156	5	75337168	75362101	2260.35	1396.23	-0.68867	1.30346e-11
LGI1	9211	10	93757809	93798159	1.02232	55.4864	3.38782	1.38946e-11
LRRN2	10446	1	204617173	204685353	54.2824	167.817	1.5494	1.43509e-11
LCMT2	9836	15	43327776	43330622	216.54	501.224	1.16946	1.50293e-11
LOC105369140	105369140	1	143744880	143785882	442.734	80.9669	-2.18228	1.52747e-11
RNASEK	440400	17	7012417	7014533	778.014	1344.12	0.779233	1.53573e-11
SLC38A1	81539	12	46183055	46269425	22866.3	40793.7	0.823163	1.53605e-11
SRSF9	8683	12	120461668	120469755	3089.56	2091.97	-0.558438	1.53998e-11
PIK3C2A	5286	11	17086575	17169807	4519.41	2949.01	-0.6107	1.54827e-11
ADGRB2	576	1	31727105	31764063	67.7764	202.261	1.49082	1.57824e-11
KMT2D	8085	12	49018975	49055324	3198.12	1769.06	-0.841761	1.64187e-11
DYNC1LI1	51143	3	32525971	32570874	1153.75	1904.43	0.714767	1.65724e-11
LDB1	8861	10	102107560	102120453	1504.29	893.088	-0.743681	1.67667e-11
TSPAN6	7105	X	100627108	100636732	794.941	1840.72	1.17552	1.6878e-11
ARSD	414	X	2903970	2929375	563.084	1080.88	0.924224	1.69194e-11
NOVA1	4857	14	26445883	26597754	68.9861	1.42124	-3.32673	1.69194e-11
CALCOCO2	10241	17	48830988	48865245	1854.94	3339.56	0.835445	1.69275e-11
PODXL2	50512	3	127629159	127672810	329.386	569.733	0.778544	1.72686e-11
SOWAHB	345079	4	76894929	76897849	120.739	309.136	1.29648	1.72916e-11
SLC37A3	84255	7	140333752	140398550	257.802	487.136	0.899023	1.73377e-11
SSC4D	136853	7	76389329	76409695	24.5818	126.887	2.1176	1.7677e-11
YIPF6	286451	X	68498782	68537285	1633.44	2684.66	0.709436	1.808e-11
MTMR1	8776	X	150693396	150765102	1298.59	2220.19	0.763388	1.83248e-11
EVA1B	55194	1	36322030	36323648	110.522	826.002	2.46462	1.85342e-11
LPAR4	2846	X	78747709	78756404	1.40785	67.7196	3.27852	1.88078e-11
RPS6KA3	6197	X	20149911	20266632	4175.59	1042.31	-1.84658	1.90579e-11
LOC100996741	100996741	1	145198617	145207256	5600.32	481.63	-2.80311	1.98828e-11
WDR61	80349	15	78283235	78299726	780.199	1247.89	0.670578	1.99766e-11
OR2A4	79541	6	131699644	131701401	26.0301	122.419	2.01043	2.02004e-11
SCGB2A1	4246	11	62208668	62213939	1.33204	499.787	3.43903	2.02948e-11
PIGR	5284	1	206928522	206946466	52.2851	285.426	2.16938	2.1466e-11
NIPAL2	79815	8	98192159	98294393	3495.13	5190.25	0.566638	2.17605e-11
INPP5A	3632	10	132537849	132783480	368.581	738.551	0.984512	2.31584e-11
METTL21A	151194	2	207609115	207625249	2470.31	1375.27	-0.831668	2.3507e-11
FASTK	10922	7	151076621	151080883	186.553	491.638	1.34283	2.35715e-11
COMMD7	149951	20	32702691	32744008	511.053	892.332	0.794789	2.42792e-11
LOC105373546	105373546	2	109733089	109764662	127.453	411.902	1.59358	2.44324e-11
LINC01138	388685	1	148432959	148459920	545.369	89.9269	-2.27878	2.45125e-11
PCDH17	27253	13	57631655	57728931	285.077	54.9496	-2.13644	2.47738e-11
PLGLB2	5342	2	87748087	87759476	502.862	257.258	-0.947834	2.49107e-11
DUSP5	1847	10	110497867	110511544	1625.58	796.902	-1.00614	2.59411e-11
SPCS1	28972	3	52705841	52708182	1936.13	3618.49	0.886962	2.63204e-11
PLXNA4	91584	7	132383488	132576564	0.325248	41.2526	3.19864	2.73661e-11
ITFG1	81533	16	47154387	47461274	1135.42	1984.99	0.795596	2.88675e-11
CTSD	1509	11	1752752	1763992	5427.69	2431.18	-1.12628	3.11024e-11
ZNHIT3	9326	17	36486627	36499310	485.011	887.414	0.861445	3.12455e-11
H3F3B	3021	17	75776434	75779935	8776.89	17702	0.990324	3.15156e-11
STXBP5L	9515	3	120908203	121424761	45.7497	166.604	1.73796	3.16405e-11
PCDHA7	56141	5	140834384	141012344	117.479	8.18333	-2.83498	3.18748e-11
LOC101927543	101927543	8	120761253	120776832	33.5253	0	-3.3938	3.19576e-11
LINC00645	100505967	14	27612588	27639636	807.481	384.666	-1.04579	3.35997e-11
EPHX2	2053	8	27491002	27544922	41.5374	186.598	1.95364	3.45697e-11
LOC105374462	105374462	2	36365957	36378814	476.079	133.617	-1.70709	3.49391e-11
KRBA1	84626	7	149715011	149734575	63.6265	205.817	1.59367	3.57781e-11
STYK1	55359	12	10618939	10674292	7.0147	68.7756	2.59599	3.65734e-11
RPL3	6122	22	39312882	39319665	9732.32	6371.08	-0.606175	3.67474e-11
FAM71C	196472	12	99647750	99650114	148.908	33.4907	-1.958	3.67817e-11
ZNF462	58499	9	106863097	107011526	1883.46	639.289	-1.4805	3.68702e-11
PREX1	57580	20	48624255	48827883	729.235	156.275	-2.01181	3.73949e-11
TMEM2	23670	9	71683366	71768884	907.121	431.826	-1.04416	3.98082e-11
PARP1	142	1	226360691	226408100	2619.71	3689.72	0.491363	4.23933e-11
PCP2	126006	19	7631615	7633012	32.5524	143.978	1.94463	4.23933e-11
CALD1	800	7	134779413	134970729	164.053	13.1664	-2.82646	4.24066e-11
STRA13	201254	17	82018703	82022909	592.722	1196.5	0.987189	4.36163e-11
JADE3	9767	X	46912276	47061242	1478.68	780.139	-0.905105	4.42548e-11
CT55	54967	X	135156536	135171827	188.713	464.025	1.24265	4.53689e-11
RIF1	55183	2	151409883	151477346	5394.73	3983.63	-0.435437	4.54177e-11
KNSTRN	90417	15	40382721	40394288	643.152	368.982	-0.792324	4.69993e-11
NPLOC4	55666	17	81556885	81637153	2343.25	3871.87	0.716001	4.69993e-11
ICT1	3396	17	75012664	75021261	368.25	688.346	0.882148	4.7151e-11
RGS11	8786	16	268301	275943	4.33078	71.1405	2.81482	4.98093e-11
CRNKL1	51340	20	20034361	20056046	418.656	745.575	0.819604	5.04032e-11
ARAP2	116984	4	36065998	36244357	1892.18	1143.89	-0.718155	5.04387e-11
RNF43	54894	17	58353676	58417570	510.112	1192.24	1.18533	5.04387e-11
NPC1L1	29881	7	44512535	44541315	39.6617	158.38	1.83557	5.18902e-11
NECAP1	25977	12	8082211	8097777	634.571	1072.19	0.747877	5.34951e-11
EHF	26298	11	34621041	34663288	1531.32	5591.83	1.7358	5.40984e-11
WDR27	253769	6	169457208	169702063	263.929	114.83	-1.16161	5.48367e-11
UPK3A	7380	22	45284987	45295874	1.7331	41.8864	3.01416	5.60981e-11
SSBP2	23635	5	81417360	81751253	574.333	1305.18	1.14867	5.68305e-11
HOXB5	3215	17	48591257	48593741	134.69	37.5864	-1.70929	5.72146e-11
LOC105378837	105378837	1	88175239	88271652	54.0478	1.25968	-3.23947	5.7901e-11
HAGH	3029	16	1809103	1827194	693.524	1209.17	0.791438	6.07086e-11
RPL12	6136	9	127447674	127451432	10194.1	5432.39	-0.891782	6.43243e-11
GNS	2799	12	64713442	64759446	5346.35	10212	0.91591	6.4942e-11
LOC101927561	101927561	8	120714117	120716108	30.4569	0	-3.3435	6.51708e-11
BAG2	9532	6	57172306	57185215	260.069	94.8898	-1.39219	6.53166e-11
BAIAP3	8938	16	1336197	1349441	79.5013	215.936	1.37647	6.54487e-11
EMC3	55831	3	9963952	9986838	1703.26	2673.92	0.644347	6.54519e-11
TMPRSS11E	28983	4	68447449	68497604	14.6893	201.237	2.86495	6.54519e-11
RUNDC3A	10900	17	44308559	44318670	16.5354	105.932	2.25648	6.63014e-11
DEGS1	8560	1	224183208	224193441	1722.72	3932.64	1.15458	6.69652e-11
OGFOD3	79701	17	82389210	82418637	139.455	404.1	1.45259	6.72745e-11
VAMP4	8674	1	171700156	171742239	1073.68	2035.61	0.906775	6.74744e-11
PCDHA3	56145	5	140801198	141012344	109.82	26.4767	-1.86676	6.91615e-11
PGAP3	93210	17	39671122	39688070	142.09	346.618	1.24482	7.14539e-11
LOC105371775	105371775	17	40687265	40697840	0.650497	54.1129	3.14147	7.17421e-11
CTNND2	1501	5	10971840	11588917	257.085	558.615	1.08722	7.30236e-11
KRTCAP3	200634	2	27442366	27446481	217.515	86.0182	-1.28386	7.33067e-11
PCDHA12	56137	5	140875302	141012344	107.572	17.9775	-2.23231	7.4401e-11
GATM	2628	15	45361124	45378782	1334.2	632.702	-1.04893	7.76879e-11
EXOC6	54536	10	92834713	93059494	1526.65	2465.37	0.682553	7.86087e-11
RN7SK	125050	6	52995620	52995951	138015	70546.9	-0.948304	7.92211e-11
DUSP14	11072	17	37489845	37513486	304.439	624.28	1.00645	8.15887e-11
ATRNL1	26033	10	115093365	115171370	57.671	930.971	2.89067	8.18988e-11
NDNF	79625	4	121035627	121072518	45.2122	1.25968	-3.11185	8.24611e-11
PHF20L1	51105	8	132775358	132848807	4897.86	3343.6	-0.546951	8.37521e-11
TMX4	56255	20	7977353	8019829	1254.6	2135.74	0.759711	8.41635e-11
TM4SF1	4071	3	149369018	149377781	1253.76	2429.7	0.934882	8.78071e-11
NAAA	27163	4	75910655	75941013	254.951	582.832	1.15286	8.80082e-11
ARV1	64801	1	230979077	231000733	209.885	444.348	1.05796	9.23566e-11
RAN	5901	12	130871994	130877678	7677.73	4321.43	-0.816628	9.63358e-11
GIMAP2	26157	7	150685706	150693641	2.46735	59.8557	2.99619	9.69036e-11
LOC105372638	105372638	20	48054523	48057838	54.2492	1.96874	-3.18518	9.80208e-11
LOC105377335	105377335	4	95549142	95552322	1.60459	56.1664	3.11831	1.00277e-10
IFIT2	3433	10	89301949	89309276	1197.49	328.343	-1.73227	1.00862e-10
SMOC2	64094	6	168441151	168667994	1.99807	109.226	3.09775	1.01389e-10
NTN4	59277	12	95657807	95790758	421.348	934.562	1.11485	1.01428e-10
SFMBT1	51460	3	52903567	53046073	1544.15	2186.54	0.4998	1.02608e-10
HIST1H2BA	255626	6	25726909	25727345	52.7114	324.754	2.2885	1.07876e-10
AGA	175	4	177430774	177442503	514.952	1221.61	1.20407	1.08203e-10
LOC105370672	105370672	14	101468200	101471243	32.9206	0.251936	-3.28375	1.08203e-10
GNG7	2788	19	2511220	2702748	0	28.1708	2.96991	1.08335e-10
CYB5R1	51706	1	202961873	202967276	1015.53	1859.57	0.859588	1.08768e-10
ZNF239	8187	10	43556344	43574617	198.034	66.1334	-1.50146	1.08955e-10
UGT2B15	7366	4	68646597	68670776	19.5121	1816.52	3.26484	1.13401e-10
SPDYE6	729597	7	102345752	102356444	276.398	108.264	-1.29898	1.13412e-10
CROT	54677	7	87345635	87399796	284.245	560.29	0.957004	1.16907e-10
SNHG1	23642	11	62851988	62855888	1055.77	407.959	-1.31598	1.16952e-10
ENTPD8	377841	9	137434364	137441449	14.6167	96.1656	2.33186	1.21857e-10
CTSH	1512	15	78921750	78945078	988.196	1805.47	0.854144	1.26027e-10
HLA-DQA2	3118	6	32741386	32746887	0	34.3991	3.28829	1.27054e-10
LRBA	987	4	150264659	151015267	11206.2	18363.6	0.704591	1.27054e-10
ABCC8	6833	11	17392885	17476845	8.67343	66.9556	2.43174	1.29004e-10
F8	2157	X	154835788	155022723	229.511	567.708	1.26087	1.32407e-10
DGKA	1606	12	55931162	55954023	63.3413	223.353	1.68523	1.33835e-10
HCK	3055	20	32052188	32101856	0	34.7874	3.11443	1.36959e-10
PRKAA2	5563	1	56645317	56715335	814.621	295.968	-1.39136	1.37446e-10
STARD9	57519	15	42575659	42720998	178.505	47.3589	-1.77253	1.38762e-10
CYB561	1534	17	63432304	63446184	1455.55	2506.59	0.772424	1.45529e-10
MROH1	727957	8	144148016	144213465	1030.73	479.711	-1.07379	1.49494e-10
CHD7	55636	8	60678765	60868028	6117.16	3614.78	-0.749458	1.52626e-10
ASXL1	171023	20	32358344	32372549	1893.37	1217.07	-0.632632	1.61104e-10
PTK2B	2185	8	27322402	27459391	61.327	171.513	1.39397	1.65059e-10
CBX6	23466	22	38861427	38872334	531.641	1288.2	1.23236	1.68922e-10
ZBTB18	10472	1	244048939	244057476	2436.77	1528.48	-0.665694	1.75164e-10
COPB2	9276	3	139357591	139389680	4883.58	8363.49	0.765697	1.77699e-10
ATP7B	540	13	51932669	52011494	312.534	723.135	1.17076	1.89174e-10
NSDHL	50814	X	152830967	152869363	337.505	603.052	0.820316	1.89223e-10
ARL1	400	12	101393120	101407820	8886.72	13380.7	0.585898	1.91196e-10
GOLGB1	2804	3	121663199	121749767	8683.62	12959.8	0.57347	2.00233e-10
SPDEF	25803	6	34537802	34556333	1403.94	2892.81	1.01806	2.08217e-10
LOC105376042	105376042	9	38502039	38504347	141.869	34.0582	-1.86411	2.085e-10
ITGB4	3691	17	75721436	75757818	729.04	1125.15	0.620941	2.14828e-10
ASAP1-IT1	29065	8	130295355	130296533	144.333	54.4108	-1.34403	2.17858e-10
EPS15L1	58513	19	16355244	16472012	1105.78	634.691	-0.790464	2.20474e-10
MESP1	55897	15	89749867	89751309	327.131	783.221	1.21361	2.21012e-10
BLMH	642	17	30248195	30292166	14.4976	136.492	2.56342	2.33305e-10
DNAH2	146754	17	7717760	7743901	8.95393	62.746	2.35387	2.33979e-10
TACC3	10460	4	1721490	1745178	757.649	243.111	-1.5449	2.33979e-10
LOC105379394	105379394	8	42016987	42039641	444.926	215.451	-1.01835	2.34977e-10
LOC100506634	100506634	19	58403204	58408457	1596.8	918.497	-0.785157	2.37505e-10
SLC5A1	6523	22	32043032	32113029	33.1455	152.446	1.95057	2.50724e-10
PRRC2B	84726	9	131430090	131500191	4565.02	2767.81	-0.712816	2.52476e-10
DENND5A	23258	11	9138825	9265326	1042.77	585.718	-0.81869	2.52882e-10
PNCK	139728	X	153669733	153674361	11.353	87.0144	2.42324	2.53078e-10
UGCG	7357	9	111896766	111935374	4037.54	5931.81	0.551167	2.54622e-10
DCAF16	54876	4	17800655	17810758	1171.91	628.793	-0.881746	2.54826e-10
DQX1	165545	2	74518131	74526281	8.65791	78.9689	2.54287	2.6014e-10
SAR1B	51128	5	134601149	134632843	2832.6	4785.57	0.747324	2.64757e-10
RPL28	6158	19	55385932	55392085	820.532	387.71	-1.05402	2.66959e-10
TOB1	10140	17	50862223	50867978	5754.55	10070.1	0.79511	2.71028e-10
FGF14	2259	13	101720855	101916645	0	27.3835	2.93271	2.74548e-10
ARHGAP32	9743	11	128965060	129192198	1188.88	1823.86	0.61203	2.75808e-10
FGD3	89846	9	92947319	93036236	273.969	67.5409	-1.85686	2.78498e-10
RAB11FIP3	9727	16	474850	522481	870.323	401.797	-1.08376	2.78893e-10
MED28	80306	4	17614628	17625628	1110.83	597.632	-0.879101	2.87551e-10
CTAGE4	100128553	7	144183455	144186080	51.3855	207.564	1.81564	2.88289e-10
GK5	256356	3	142157527	142225607	1298.83	2546.82	0.950589	2.97328e-10
LOC642648	642648	22	46064651	46071037	427.951	228.669	-0.887851	3.0214e-10
VWA3A	146177	16	22092538	22156966	0.666022	42.1372	3.02689	3.1209e-10
GPR37L1	9283	1	202122901	202129506	22.1483	228.811	2.63412	3.15601e-10
GORASP1	64689	3	39096599	39107900	572.863	995.106	0.784114	3.19628e-10
MB	4151	22	35606764	35617337	172.21	378.576	1.10892	3.23396e-10
TMEM41B	440026	11	9295092	9314768	2821.25	1563.21	-0.837632	3.32703e-10
EPHA1	2041	7	143391112	143408892	79.1602	293.829	1.73932	3.32755e-10
LOC105374363	105374363	2	27356739	27367501	806.128	456.38	-0.807151	3.37488e-10
COPRS	55352	17	31851865	31859307	421.213	798.192	0.906057	3.89776e-10
IER5L	389792	9	129175552	129178261	571.747	262.283	-1.09009	3.94474e-10
NUCB1	4924	19	48900050	48923283	697.632	1117.8	0.675091	3.94474e-10
CHPT1	56994	12	101697639	101729068	1767.08	4338.68	1.24614	3.9928e-10
KMO	8564	1	241532134	241595647	124.681	525.966	1.87564	4.00871e-10
SUMF2	25870	7	56064224	56080672	657.862	1239.45	0.897004	4.09896e-10
SERBP1	26135	1	67407810	67430440	9164.83	5678.16	-0.683081	4.13705e-10
DGKZ	8525	11	46361595	46380554	515.497	818.396	0.659486	4.1741e-10
ZNF830	91603	17	34961530	34963186	114.685	277.87	1.22254	4.19577e-10
WBP1	23559	2	74458400	74460891	331.595	695.184	1.03693	4.24619e-10
NDUFB8	4714	10	100523729	100529923	358.009	808.121	1.13952	4.28031e-10
PAK1	5058	11	77322015	77474063	807.639	475.903	-0.752506	4.28928e-10
DDX5	1655	17	64498256	64506366	10935.5	16744.1	0.608833	4.38029e-10
MIR503HG	84848	X	134543377	134546630	3.02039	58.2417	2.921	4.41114e-10
SFXN2	118980	10	102714541	102739189	969.59	332.253	-1.46277	4.41114e-10
EFNB2	1948	13	106489731	106535040	10.2488	77.4812	2.4512	4.49888e-10
HDLBP	3069	2	241227267	241272831	5334.54	7538.85	0.495956	4.69088e-10
PPM1N	147699	19	45498473	45502510	35.362	132.386	1.75482	4.87534e-10
UGT2B17	7367	4	68537184	68568527	0.325248	339.563	3.19168	4.87584e-10
SMARCC1	6599	3	47585888	47781915	3897.59	2652.71	-0.55106	4.97382e-10
SDCBP	6386	8	58553169	58582860	4336.82	2514.27	-0.774244	5.05452e-10
HEPACAM2	253012	7	93188586	93226519	3.64923	76.8394	2.97897	5.13706e-10
LINC01293	101927861	2	74939389	74942670	41.2179	158.049	1.78569	5.22308e-10
SNAP23	8773	15	42495306	42533061	736.942	1290.27	0.797359	5.43598e-10
RHEB	6009	7	151466012	151519924	534.39	1048.47	0.949925	5.44642e-10
PUS1	80324	12	131929253	131943861	247.723	104.07	-1.20384	5.52541e-10
LOC105369621	105369621	12	5881614	5912929	1.26381	51.1598	3.12719	5.56594e-10
TMPRSS3	64699	21	42371887	42396091	184.248	646.183	1.67704	5.56616e-10
TTLL4	9654	2	218710845	218755416	487.583	1098.35	1.13257	5.57554e-10
FILIP1	27145	6	75308084	75493829	53.951	200.253	1.74014	5.59152e-10
PSMC2	5701	7	103347524	103362467	1746.2	2738.16	0.642074	5.78131e-10
DOCK4	9732	7	111726108	112206407	1797.66	426.527	-1.87612	5.82303e-10
TOP2B	7155	3	25597905	25664372	7032.61	10083	0.516027	5.83992e-10
YPEL2	388403	17	59331692	59401734	506.684	1186.39	1.18463	5.87433e-10
CASP4	837	11	104942867	104968598	6.40465	74.9707	2.68073	5.88132e-10
TCP11L2	255394	12	106302791	106329871	944.119	541.816	-0.788039	6.06469e-10
YIPF3	25844	6	43511827	43516990	514.363	945.857	0.860907	6.28142e-10
CORO1B	57175	11	67438047	67443821	351.595	662.891	0.899596	6.30222e-10
EHBP1L1	254102	11	65576038	65592645	146.362	33.523	-1.91897	6.68467e-10
S100P	6286	4	6693839	6697170	1965.81	767.383	-1.29941	6.72304e-10
RPL19	6143	17	39200283	39204727	5792.48	9002.37	0.629445	7.02751e-10
RAVER2	55225	1	64745095	64833232	753.061	131.142	-2.181	7.15552e-10
IGF2BP2	10644	3	185643739	185825039	353.675	127.999	-1.39155	7.24439e-10
TSPAN3	10099	15	77044017	77071228	777.63	1366.54	0.800944	7.43704e-10
LAMTOR2	28956	1	156054726	156058510	207.285	490.158	1.19695	7.57473e-10
WFIKKN2	124857	17	50835244	50842348	1.26381	62.9473	3.13323	7.57473e-10
SEPT9	10801	17	77281410	77500596	1914.57	3205.94	0.73306	7.71308e-10
PHIP	55023	6	78934419	79078294	9656.39	6802.55	-0.501952	8.12154e-10
G6PC3	92579	17	44070730	44076344	250.578	587.934	1.18344	8.27842e-10
HAUS7	55559	X	153447665	153470631	30.1471	128.138	1.86577	8.27842e-10
FAM120AOS	158293	9	93446500	93453592	1185.17	1918.54	0.685243	8.39125e-10
SCAMP5	192683	15	74995535	75021495	384.162	640.522	0.730139	8.46742e-10
CYBRD1	79901	2	171522356	171558133	368.7	74.8756	-2.01907	8.5545e-10
NFE2L2	4780	2	177230303	177263889	1487.71	906.649	-0.705215	8.71957e-10
UFL1	23376	6	96521826	96555276	2070.67	3109.79	0.582435	8.94398e-10
GAREM	64762	18	32263521	32470484	643.32	1068.75	0.72393	8.96797e-10
KIF13A	63971	6	17763693	17987623	1147.06	718.617	-0.66827	8.99308e-10
CDK14	5218	7	90596362	91210590	584.58	147.435	-1.80533	9.33206e-10
COMT	1312	22	19941740	19969975	1671.65	2810.43	0.738129	9.62664e-10
ARHGAP40	343578	20	38601934	38650652	122.417	397.925	1.58767	9.63425e-10
SAFB	6294	19	5623035	5668478	672.872	412.6	-0.698055	9.72141e-10
HAUS3	79441	4	2231836	2242164	858.627	485.276	-0.811833	1.00132e-09
PRR12	57479	19	49591655	49626439	511.003	220.181	-1.17171	1.00132e-09
C2CD4A	145741	15	62066977	62070917	144.927	31.7859	-1.96963	1.00489e-09
GAS5	60674	1	173863901	173867987	3630.35	1473.15	-1.2483	1.01409e-09
LOC284379	284379	19	53599631	53603497	2.32331	62.066	2.90444	1.03798e-09
LRP3	4037	19	33194693	33208867	55.1917	157.682	1.43672	1.03871e-09
GCNT1	2650	9	76459152	76507416	180.951	871.463	2.01037	1.04067e-09
RIIAD1	284485	1	151721537	151729606	34.6277	191.083	2.13175	1.07497e-09
SCD	6319	10	100347015	100364831	47351.4	22399.6	-1.04936	1.09962e-09
ZFPM2-AS1	102723356	8	105780410	106060503	190.861	9.43908	-2.93006	1.10021e-09
PCDHA11	56138	5	140867513	141012344	241.099	40.6989	-2.19099	1.10092e-09
CAMK2B	816	7	44217150	44325631	15.3976	119.079	2.34483	1.1271e-09
KCNJ3	3760	2	154698581	154858352	151.721	642.795	1.87742	1.13076e-09
ELL2	22936	5	95885098	95962071	2174.77	1449.91	-0.578853	1.13188e-09
SCIN	85477	7	12570577	12653603	218.25	814.977	1.74619	1.14701e-09
JTB	10899	1	153974269	153977975	1609.88	2787.87	0.780626	1.15449e-09
FOXO3	2309	6	108560866	108684768	2154.46	968.588	-1.11545	1.16026e-09
B3GALT2	8707	1	193178730	193186613	395.371	179.432	-1.09985	1.19341e-09
LOC101928173	101928173	2	87439523	87465886	210.031	67.876	-1.5238	1.19341e-09
YTHDF3	253943	8	63168553	63212788	8019.62	5900.11	-0.440606	1.21946e-09
DUSP3	1845	17	43766121	43779000	1284.93	2132.52	0.722371	1.22774e-09
IYD	389434	6	150368892	150404629	186.784	724.924	1.78355	1.23016e-09
TBCD	6904	17	82752064	82943186	1528.78	2489.73	0.693693	1.26576e-09
KYNU	8942	2	142877626	142989537	157.945	43.1759	-1.72352	1.27414e-09
TDP2	51567	6	24649977	24666887	1077.86	685.24	-0.645476	1.27414e-09
COPE	11316	19	18899514	18919390	1029.53	1874.56	0.848105	1.27454e-09
ATP6V0D1	9114	16	67438014	67481186	910.143	1614.12	0.811552	1.28518e-09
CRYZ	1429	1	74705486	74733408	781.252	307.243	-1.28808	1.29026e-09
RABGGTB	5876	1	75786194	75795090	1772.72	1062.6	-0.728191	1.30424e-09
LOC105369889	105369889	12	89352603	89427440	793.134	382.426	-1.02505	1.30514e-09
C15orf54	400360	15	39250669	39254845	67.9988	10.5711	-2.23255	1.36304e-09
ARHGAP10	79658	4	147732302	148072776	4.68708	466.648	3.06883	1.36992e-09
CAMKK2	10645	12	121237692	121296753	978.919	599.915	-0.698273	1.37899e-09
KRT14	3861	17	41582279	41586895	1.30099	54.0466	3.07093	1.37899e-09
LOC105372898	105372898	1	209515969	209542918	8.08359	104.723	2.73327	1.39454e-09
BPIFB1	92747	20	33283135	33309878	5.14083	64.3329	2.66646	1.399e-09
MTUS1	57509	8	17643794	17800917	1013.7	2104.89	1.02559	1.399e-09
LANCL2	55915	7	55365448	55433742	416.988	771.58	0.868178	1.41124e-09
AGAP1-IT1	100506749	2	235504628	235507566	124.246	37.8963	-1.59186	1.44053e-09
SLC15A4	121260	12	128793194	128823996	557.553	330.479	-0.743932	1.44976e-09
CYP2J2	1573	1	59893308	59926751	87.4072	389.962	1.92807	1.45036e-09
FAR2	55711	12	29149003	29335616	1212.15	2222.74	0.858308	1.45889e-09
ASNA1	439	19	12737492	12748323	356.153	654.301	0.857855	1.50154e-09
SLC39A8	64116	4	102261664	102345498	4315.02	2192.57	-0.95344	1.50612e-09
ABHD10	55347	3	111978876	111993368	762.368	1224.74	0.678102	1.5596e-09
RALGAPA2	57186	20	20389628	20712623	476.798	236.769	-0.983671	1.56345e-09
AOX1	316	2	200586008	200671495	55.7798	348.982	2.23842	1.60046e-09
CADM2-AS1	100874038	3	85992183	86028007	45.236	2.13505	-2.96027	1.62307e-09
LOC105373540	105373540	2	107888299	107895228	193.321	46.2556	-1.86009	1.6418e-09
ENPP5	59084	6	46159182	46171010	467.952	1234.15	1.33388	1.65474e-09
SYNPO2L	79933	10	73644881	73656105	24.877	345.316	2.76703	1.71225e-09
ETS2	2114	21	38805307	38824955	287.569	74.2961	-1.77749	1.71761e-09
PDGFD	80310	11	103907186	104164299	225.573	785.881	1.66133	1.82172e-09
LRRC8B	23507	1	89524838	89597861	483.006	950.616	0.956323	1.83557e-09
DIRC2	84925	3	122795054	122881139	427.675	822.877	0.925868	1.84192e-09
TBC1D5	9779	3	17157162	17700020	1465.7	2696.58	0.863163	1.92108e-09
CYC1	1537	8	144095035	144097527	1633.93	1034.44	-0.651298	1.94888e-09
KAT2B	8850	3	20040032	20154404	581.938	1202.45	1.02042	1.9817e-09
DHCR24	1718	1	54849627	54887248	4717.71	7705.78	0.69864	1.99162e-09
ATP6V0B	533	1	43974648	43978300	1845.54	3334.07	0.838064	2.00589e-09
SLC8A1	6546	2	40112146	40430304	9.11779	92.8455	2.54971	2.05222e-09
SLC25A39	51629	17	44319625	44324849	1052.15	1916.5	0.846533	2.0985e-09
FBXL6	26233	8	144355428	144358523	335.017	141.215	-1.19798	2.12034e-09
RCAN3	11123	1	24502897	24537020	1133.77	584.706	-0.932407	2.14516e-09
SNORA12	677800	10	100237156	100237302	372.233	786.653	1.04568	2.1735e-09
PARVB	29780	22	43999211	44169233	158.775	41.5868	-1.7633	2.17687e-09
LOC105375716	105375716	8	117173429	117520693	2.45182	44.1189	2.64358	2.21076e-09
SMARCAL1	50485	2	216412750	216483053	247.222	104.23	-1.1975	2.23218e-09
LOC154761	154761	7	143811968	143836717	39.8014	171.398	1.883	2.23252e-09
MANSC1	54682	12	12329284	12350235	318.706	598.939	0.890073	2.23911e-09
SCOC	60592	4	140343443	140382556	3438.66	5711.39	0.722726	2.2935e-09
DDHD1	80821	14	53036740	53153328	1502.28	790.81	-0.904398	2.33168e-09
PPTC7	160760	12	110534432	110583259	1416.82	897.449	-0.651448	2.38244e-09
MXRA8	54587	1	1352689	1363541	468.594	179.892	-1.31796	2.39667e-09
CACNA2D2	9254	3	50362613	50503597	90.4121	222.973	1.25222	2.41012e-09
GRHPR	9380	9	37422710	37436989	678.141	1045.33	0.616292	2.42586e-09
SNPH	9751	20	1266316	1309327	4.89752	53.9684	2.60423	2.45321e-09
HEATR5B	54497	2	36980999	37084345	1569.55	2262.56	0.523815	2.49456e-09
LOC102724699	102724699	3	186810880	186825521	1702.99	864.615	-0.954011	2.49797e-09
SCGB2A2	4250	11	62270155	62273160	67.354	43195.4	3.08616	2.60909e-09
TCEAL1	9338	X	103628964	103630953	387.262	824.518	1.05848	2.62094e-09
PTGES	9536	9	129738336	129753065	115.708	2387.93	2.91675	2.66438e-09
CLTCL1	8218	22	19179473	19291716	76.3585	182.591	1.19828	2.67317e-09
GLDC	2731	9	6532464	6645692	2.77707	78.4577	2.86434	2.73338e-09
HSPD1	3329	2	197486584	197499916	9049.77	4325.37	-1.03446	2.74598e-09
GBP3	2635	1	89006677	89022866	289.815	691.717	1.20538	2.77923e-09
RALGPS2	55103	1	178725147	178921842	7521.11	9953.71	0.402807	2.83085e-09
SDHA	6389	5	218223	257082	1471.42	2104.82	0.511712	2.83085e-09
TIMP2	7077	17	78852977	78925390	1217.9	2255.16	0.871297	2.83085e-09
RPS6KA6	27330	X	84058346	84187935	91.3219	13.2117	-2.30018	2.92256e-09
XAGE1B	653220	X	52495668	52500812	83.8352	10.7698	-2.38425	2.93543e-09
XAGE1E	653067	X	52512077	52517221	83.8352	10.7698	-2.38425	2.93543e-09
BTG3	10950	21	17593650	17612950	344.582	37.8339	-2.50952	3.03433e-09
MAGEH1	28986	X	55452089	55453568	23.7302	103.624	1.90257	3.11323e-09
DNAJC5B	85479	8	66021556	66100520	12.4375	84.3823	2.31604	3.11903e-09
NDUFV2	4729	18	9102630	9134345	1332.87	1877.67	0.491441	3.12199e-09
PCDH1	5097	5	141862652	141869627	606.342	1187.95	0.94771	3.1573e-09
TECR	9524	19	14529567	14565980	947.623	1428.12	0.585295	3.19479e-09
LRIG3	121227	12	58872155	58919546	766.4	334.511	-1.15119	3.21789e-09
CMYA5	202333	5	79689836	79800226	1738.34	4334.06	1.26004	3.23251e-09
MRPS6	64968	21	34073523	34143034	925.991	578.962	-0.667099	3.23251e-09
SUPT4H1	6827	17	58345175	58352238	924.078	1732.1	0.888223	3.23251e-09
ATP11C	286410	X	139726346	139832288	1282.76	673.473	-0.909349	3.28085e-09
ZNF544	27300	19	58228704	58263644	744.38	325.583	-1.15136	3.3116e-09
ARSG	22901	17	68291495	68420859	261.099	639.266	1.22889	3.36153e-09
DENR	8562	12	122752821	122771064	5029.23	2979.85	-0.74415	3.50878e-09
MYCBP	26292	1	38862490	38873378	835.446	1339.28	0.670504	3.58053e-09
LOC105374605	105374605	5	292512	297463	202.927	88.7024	-1.14996	3.67453e-09
UGT2B4	7363	4	69480165	69495908	0.325248	256.765	3.03157	3.69182e-09
MAF1	84232	8	144104402	144107612	1032.85	681.505	-0.594966	3.76733e-09
LOC105374335	105374335	4	135236	138691	349.675	161.47	-1.08066	3.77649e-09
CRACR2B	283229	11	828260	831991	572.502	260.838	-1.09865	3.83703e-09
NFAT5	10725	16	69565966	69704666	8095.79	5501.08	-0.552393	3.8557e-09
NOD2	64127	16	50699350	50733077	300.897	64.3771	-1.97078	3.89499e-09
C3orf70	285382	3	185078050	185153014	611.741	997.963	0.695361	3.92051e-09
NHS	4810	X	17635293	17735994	8.21172	71.9354	2.41912	3.92051e-09
ASAP1	50807	8	130052104	130443660	3939.28	2595.68	-0.595985	3.94216e-09
HSD17B14	51171	19	48813017	48836677	46.0255	158.992	1.65737	3.94987e-09
ZNF19	7567	16	71474073	71489351	4.05028	54.3776	2.70911	3.97262e-09
SNX4	8723	3	125446644	125520214	1235.22	1946.31	0.65087	3.9735e-09
DTNA	1837	18	34593318	34829328	810.595	1383.34	0.759364	4.03102e-09
ESPL1	9700	12	53268299	53293643	692.416	252.421	-1.37873	4.07743e-09
GPAM	57678	10	112149864	112183779	421.392	710.826	0.740109	4.08255e-09
SMPDL3B	27293	1	27934955	27956480	67.9262	171.447	1.27973	4.08912e-09
TBC1D9B	23061	5	179862071	179907856	965.055	1526.83	0.654578	4.13165e-09
TXN	7295	9	110243812	110256640	4485.05	3012.4	-0.569725	4.15421e-09
CYP39A1	51302	6	46549580	46652830	36.616	0.809933	-2.92333	4.17593e-09
NCAPG	64151	4	17810813	17844865	1404.59	501.281	-1.40443	4.25313e-09
CD36	948	7	80638516	80674420	99.0926	1347.67	2.73786	4.26727e-09
FAM188A	80013	10	15778176	15860520	1658.1	919.8	-0.834867	4.28772e-09
FOXD3	27022	1	63323059	63325126	50.457	3.83004	-2.67661	4.30788e-09
GNG4	2786	1	235547685	235650754	122.146	27.7655	-1.91389	4.35369e-09
RNFT1	51136	17	59952362	59964756	727.4	1350.41	0.873336	4.42736e-09
CCDC144B	284047	17	18537800	18625617	2016.77	1219.61	-0.715452	4.43488e-09
LOC100129029	100129029	2	158678656	158724048	31.8257	121.397	1.76901	4.43923e-09
KALRN	8997	3	124094711	124721189	86.5239	392.666	1.92021	4.43988e-09
GAS2	2620	11	22666614	22813001	124.189	6.96152	-2.8635	4.44519e-09
KCNMB4	27345	12	70366282	70434292	158.197	496.305	1.53532	4.44767e-09
ASIC2	40	17	33013087	34156806	34.2462	0	-3.03318	4.50515e-09
PRKCH	5583	14	61321443	61550980	628.365	981.875	0.636045	4.52975e-09
DR1	1810	1	93345921	93362592	3524.92	2629.34	-0.421195	4.61022e-09
MPP6	51678	7	24573346	24693703	636.842	152.627	-1.8523	4.70241e-09
PSMA1	5682	11	14513966	14520445	3757.13	2569.16	-0.544678	4.71632e-09
GABRA3	2556	X	152167162	152451359	375.776	679.074	0.839253	4.8002e-09
LAD1	3898	1	201380838	201399541	302.276	652.421	1.0705	4.84716e-09
SCAMP3	10067	1	155255979	155262385	757.377	1278.38	0.74403	4.98228e-09
SYT5	6861	19	55173096	55179443	59.8264	187.843	1.5331	5.17725e-09
C2orf43	60526	2	20684014	20823130	500.868	205.568	-1.23104	5.19281e-09
TMED10	10972	14	75131468	75176646	3038.9	5044.06	0.719884	5.19281e-09
TIMP3	7078	22	32800816	32863041	0.340774	45.3408	2.96023	5.23064e-09
LOC103611081	103611081	11	130866249	130870247	249.323	452.944	0.847587	5.23706e-09
PISD	23761	22	31618491	31630824	276.073	608.972	1.09849	5.25174e-09
GOSR2	9570	17	46923120	46936839	1508.82	2508.26	0.721401	5.27427e-09
PLCXD1	55344	X	281394	303356	845.101	434.248	-0.935306	5.3233e-09
COX11	1353	17	54961206	54968703	1079.68	1646.54	0.602108	5.3273e-09
NUP188	23511	9	128947693	129007096	1435.29	950.862	-0.590281	5.39229e-09
SEMA3F	6405	3	50155415	50189075	233.274	502.533	1.06936	5.50633e-09
SMG8	55181	17	59210010	59215250	614.732	983.246	0.665514	5.52974e-09
LOC105374256	105374256	3	186095120	186097674	23.5613	0.273748	-2.89061	5.5299e-09
NCOA7	135112	6	125790763	125932030	560.379	256.186	-1.08767	5.65106e-09
POLI	11201	18	54269479	54298234	295.161	572.513	0.935512	5.81866e-09
ZNF195	7748	11	3357927	3379222	841.976	417.314	-0.987004	5.97103e-09
IGSF5	150084	21	39745407	39802096	1.44503	51.5951	2.91516	6.01294e-09
HIST1H2AA	221613	6	25726063	25726562	17.2884	171.885	2.59929	6.0214e-09
RIMS4	140730	20	44751804	44810338	649.908	124.899	-2.06235	6.06565e-09
CUTA	51596	6	33416542	33418288	405.732	712.921	0.799982	6.17021e-09
CCDC175	729665	14	59505067	59576831	24.1901	0	-3.00631	6.31411e-09
DDAH2	23564	6	31727037	31730265	237.404	584.026	1.24795	6.38327e-09
SEC14L1	6397	17	77140923	77217101	1313.99	2433.63	0.870344	6.57948e-09
BRD3	8019	9	134030305	134068019	919.791	506.384	-0.843223	6.59229e-09
B3GNT3	10331	19	17795110	17813576	40.7515	184.387	1.9215	6.66049e-09
LOC101928678	101928678	10	15737773	15797595	228.986	94.0311	-1.22877	6.78707e-09
LOC105376398	105376398	10	8572747	8594412	6.97139	71.063	2.54011	7.02151e-09
SH3RF1	57630	4	169094256	169271098	1015.93	1437.87	0.498165	7.06542e-09
DIS3	22894	13	72755402	72782128	1349.64	2173.52	0.678397	7.15603e-09
TPM3	7170	1	154155304	154183249	7496.38	5519.74	-0.439077	7.20628e-09
PARD6B	84612	20	50731544	50753741	2106.06	1056.87	-0.968156	7.24832e-09
TBX2	6909	17	61399896	61409466	5.46608	76.1358	2.58887	7.24832e-09
PIP4K2C	79837	12	57591159	57603428	905.037	1615.64	0.817145	7.28074e-09
ADCY10	55811	1	167809388	167914226	46.4576	175.381	1.75253	7.32258e-09
NEO1	4756	15	73052484	73305206	428.635	43.7407	-2.55736	7.48644e-09
HNRNPD	3184	4	82353314	82373996	2883.33	1952.93	-0.556617	7.54074e-09
AZI2	64343	3	28331689	28349127	1291.35	1998.28	0.623105	7.62363e-09
RABAC1	10567	19	41956681	41959376	449.554	1012.56	1.13001	7.77442e-09
FBL	2091	19	39834453	39846414	529.76	265.196	-0.974689	7.95711e-09
RAB19	401409	7	140404043	140426250	11.8906	57.2443	1.94948	7.95711e-09
DDIT4	54541	10	72273919	72276039	1994.23	860.159	-1.165	7.96679e-09
LOC105376538	105376538	11	8659429	8665617	111.983	30.3024	-1.71113	8.32225e-09
LOC105371415	105371415	1	149665715	149669149	163.761	32.4264	-2.02609	8.34128e-09
CCDC88A	55704	2	55287842	55419921	690.837	212.441	-1.57562	8.60529e-09
MAT2A	4144	2	85538978	85545280	7027.6	4838	-0.534414	8.6196e-09
OAS2	4939	12	112978469	112988805	3678.1	1194.38	-1.51227	8.67485e-09
CLTB	1212	5	176392455	176416569	380.022	664.962	0.790334	8.70937e-09
EFCAB14	9813	1	46675159	46719064	3401.93	5264.68	0.622932	8.74904e-09
ABAT	18	16	8712969	8784575	207.286	445.123	1.06988	8.76422e-09
HIBCH	26275	2	190204634	190320045	635.277	953.615	0.579666	8.78156e-09
TXNDC17	84817	17	6640902	6644541	371.783	685.271	0.867819	8.78279e-09
NPIPB5	100132247	16	22513523	22536521	1929.68	1108.22	-0.786559	8.78308e-09
CEP85	64793	1	26234153	26279038	977.491	588.453	-0.72349	8.81847e-09
CACNA1C	775	12	2053250	2697949	0.325248	22.3519	2.53661	8.85407e-09
CNOT8	9337	5	154858519	154876792	2236.73	1351.63	-0.715977	8.96203e-09
LOC105370153	105370153	13	33335540	33348190	17.9526	75.1307	1.85899	9.01431e-09
TP53I13	90313	17	29568721	29573157	196.822	397.579	0.992055	9.025e-09
ZG16B	124220	16	2830172	2832284	308.118	581.4	0.898213	9.025e-09
LOC101928711	101928711	3	177765619	177767316	1.44503	71.3358	2.90428	9.0732e-09
LOC105378717	105378717	1	51326753	51328589	23.2887	199.679	2.44737	9.09388e-09
ZNF492	57615	19	22634324	22667670	370.512	147.366	-1.26784	9.35222e-09
AKIRIN2	55122	6	87674860	87702267	672.397	350.096	-0.919123	9.38912e-09
C9orf40	55071	9	74946583	74952886	353.714	148.635	-1.19778	9.43912e-09
GRIN2C	2905	17	74842023	74859884	40.3627	190.301	1.94287	9.55873e-09
TFPI2	7980	7	93885397	93890991	135.309	7290.3	2.97305	9.57034e-09
HADHB	3032	2	26244748	26290465	2107.12	3532.72	0.73408	9.59842e-09
KBTBD11	9920	8	1973878	2006943	31.9211	161.858	1.99657	9.65785e-09
MDH1	4190	2	63589151	63607197	1866.9	3056.86	0.702139	9.66481e-09
LOC105375677	105375677	8	101175166	101183996	1185.67	722.196	-0.705217	9.7124e-09
SLC30A1	7779	1	211575039	211578757	802.262	525.267	-0.604009	9.72158e-09
MAN1A2	10905	1	117367463	117525698	4731.47	6227.87	0.395125	1.00469e-08
IARS2	55699	1	220094113	220148041	4333.58	6285.45	0.532704	1.02518e-08
LOC105373753	105373753	2	176164164	176168203	85.302	15.4242	-2.09711	1.02826e-08
UBE2E2	7325	3	23203293	23590805	558.352	1011.39	0.840818	1.03848e-08
KDELR3	11015	22	38468062	38483447	363.537	809.399	1.11238	1.04413e-08
N4BP2	55728	4	40056904	40158252	2064.13	1296.77	-0.661798	1.04859e-08
ST6GALNAC3	256435	1	76074704	76577209	40.1234	2.38699	-2.81637	1.05049e-08
FOXK1	221937	7	4682299	4771443	2427.09	1360.61	-0.819087	1.05448e-08
SYP	6855	X	49187812	49200202	11.7621	76.6843	2.20399	1.06973e-08
ATP2A3	489	17	3923869	3964464	620.265	1574.54	1.27749	1.07276e-08
IQCJ	654502	3	159069252	159266307	23.8122	0	-2.95053	1.07489e-08
NDUFA13	51079	19	19516210	19528204	1810.92	3115.69	0.769234	1.07942e-08
SLC52A3	113278	20	760080	768584	83.7089	235.075	1.3914	1.0916e-08
LOC102723985	102723985	15	81614940	81663201	28.5812	0.536185	-2.934	1.1003e-08
MYCBP2	23077	13	77044657	77327042	1827.61	2916.19	0.665196	1.1397e-08
SLC17A5	26503	6	73593379	73654014	606.712	1094.02	0.836467	1.14292e-08
MORN2	729967	2	38875962	38882709	231.359	439.359	0.911326	1.17353e-08
MKNK2	2872	19	2037471	2051244	2689.42	1582.08	-0.752266	1.1874e-08
PDDC1	347862	11	767222	777487	696.02	427.192	-0.694827	1.21343e-08
SPOP	8405	17	49598884	49678163	977.814	1588.1	0.689857	1.21893e-08
CLN5	1203	13	76991924	77002517	340.397	782.807	1.15399	1.22549e-08
MROH2A	339766	2	233775679	233833423	1.81685	32.8689	2.65176	1.24846e-08
ANXA7	310	10	73375431	73414083	1475.33	2122.44	0.520607	1.25204e-08
KLF10	7071	8	102648777	102653964	2824.26	1751.09	-0.680963	1.25729e-08
UGT2B11	10720	4	69200317	69214731	10.8776	121.056	2.53783	1.25729e-08
TARDBP	23435	1	11012622	11025492	2283.83	1457.95	-0.639745	1.27188e-08
S100A16	140576	1	153606891	153613038	1400.06	2476.65	0.806551	1.27782e-08
LOC105376059	105376059	9	41025450	41036403	69.3081	175.476	1.28202	1.27811e-08
EHBP1	23301	2	62706897	63046487	880.074	579.386	-0.596974	1.32849e-08
CTR9	9646	11	10750987	10779755	1198.52	780.609	-0.612562	1.33065e-08
ATP5A1	498	18	46084144	46098353	5596.62	7705.36	0.458685	1.33205e-08
CAD	790	2	27217390	27243786	799.535	460.22	-0.785389	1.33726e-08
GAB2	9846	11	78215290	78341880	439.272	185.243	-1.19545	1.36472e-08
C1orf159	54991	1	1081818	1116356	499.4	291.037	-0.765024	1.36904e-08
RNF14	9604	5	141966837	141990291	1093.29	1742.71	0.661711	1.37621e-08
HSPA4	3308	5	133051970	133105017	4399.98	2937.32	-0.577558	1.43079e-08
LINC01139	339535	1	238480384	238486017	10.6776	76.736	2.2409	1.43243e-08
HOXC8	3224	12	54009106	54012763	132.572	46.4399	-1.42398	1.56122e-08
SPEF2	79925	5	35617887	35814611	133.468	435.354	1.5723	1.56264e-08
CD44	960	11	35138870	35232402	484.896	1734.26	1.67504	1.57813e-08
EID3	493861	12	104303732	104305205	151.603	47.5195	-1.55291	1.58451e-08
UBL5	59286	19	9827880	9830121	718.601	1419.16	0.9554	1.58451e-08
SNTA1	6640	20	33407957	33443892	124.873	287.904	1.15205	1.60368e-08
ATRN	8455	20	3471018	3615903	1115.71	1739.7	0.633637	1.60413e-08
HK2	3099	2	74832655	74893354	1868.51	3923.12	1.03671	1.61407e-08
GPC1	2817	2	240435698	240468078	109.036	318.035	1.4425	1.62255e-08
KLHL15	80311	X	23983716	24027186	1042.2	664.055	-0.643412	1.62759e-08
GSAP	54103	7	77310751	77416400	605.677	987.869	0.698931	1.6293e-08
CXCL16	58191	17	4734509	4739928	294.078	534.114	0.847929	1.6359e-08
ATXN2L	11273	16	28823048	28837237	1746.52	957.863	-0.848152	1.65347e-08
FBXO30	84085	6	145798135	145814785	1496.52	873.861	-0.763816	1.67214e-08
ARF1	375	1	228082660	228099212	5909.87	9120.21	0.618856	1.6776e-08
RHBDD2	57414	7	75878999	75888926	499.481	912.298	0.852057	1.6776e-08
ARID3A	1820	19	926037	972816	338.546	183.294	-0.863251	1.69312e-08
ABHD12	26090	20	25300198	25390982	970.386	1588.32	0.700863	1.69925e-08
MRPL55	128308	1	228106679	228109312	323.6	601.348	0.874228	1.69925e-08
IFITM3	10410	11	319673	320914	3711.76	1835.93	-0.986667	1.70724e-08
RNF2	6045	1	185045419	185102608	1005.83	1641.24	0.696052	1.74504e-08
IMPDH2	3615	3	49024325	49029442	1809.92	877.908	-1.0116	1.82489e-08
LYAR	55646	4	4267701	4290021	295.622	117.967	-1.2649	1.8484e-08
C3orf18	51161	3	50558025	50567792	77.4823	207.838	1.34559	1.84927e-08
ITM2A	9452	X	79360384	79367552	9.51636	123.947	2.62103	1.85864e-08
BAIAP2	10458	17	81035147	81117432	516.791	917.981	0.809542	1.86117e-08
LYPD3	27076	19	43460794	43465679	156.357	343.008	1.09129	1.86117e-08
HEBP2	23593	6	138404199	138413445	1269.91	2063.91	0.691345	1.8692e-08
ALAS1	211	3	52198083	52214327	848.869	1332.43	0.642026	1.88509e-08
ALDH4A1	8659	1	18871430	18890891	73.741	209.884	1.40765	1.94328e-08
TLX2	3196	2	74514469	74517148	2.56481	34.9046	2.47805	1.95904e-08
UBE2E3	10477	2	180981124	181063427	347.83	124.526	-1.39141	1.96852e-08
NDUFB3	4709	2	201071739	201085750	325.654	571.317	0.794001	1.98678e-08
SLC46A3	283537	13	28700080	28719013	301.252	608.1	0.984765	1.99171e-08
NKRF	55922	X	119588337	119605883	784.717	439.805	-0.818633	1.99624e-08
HLA-DQB1	3119	6	32659464	32666689	0.938565	106.038	2.91298	2.03017e-08
SLC17A7	57030	19	49429398	49441551	4.57227	53.3504	2.51345	2.03795e-08
TINF2	26277	14	24239643	24242674	651.954	942.393	0.526728	2.05253e-08
ZNF767P	79970	7	149547154	149624790	111.704	262.465	1.17872	2.05768e-08
F11R	50848	1	160995211	161021343	3077.41	4243.56	0.459879	2.06724e-08
IL1RAPL2	26280	X	104566315	105767829	25.9604	113.764	1.89983	2.06968e-08
COL2A1	1280	12	47972965	48004502	61.6259	403.061	2.24214	2.07248e-08
RALA	5898	7	39623553	39708124	1080.29	747.667	-0.527615	2.07259e-08
RAB32	10981	6	146543692	146554950	118.827	25.5682	-1.9361	2.09689e-08
MAPK10	5602	4	86015123	86453130	608.268	1084.49	0.818233	2.12305e-08
LOC105372130	105372130	18	55784177	55839862	256.871	79.8112	-1.55522	2.16852e-08
RAB9B	51209	X	103822325	103832282	396.279	677.981	0.762873	2.18484e-08
IRF1	3659	5	132481609	132490773	274.003	83.4204	-1.578	2.23735e-08
KRT81	3887	12	52285913	52291515	34.5948	139.595	1.79658	2.25561e-08
CTPS2	56474	X	16587999	16712217	1828.28	963.47	-0.902319	2.26855e-08
TFAP4	7023	16	4257186	4273000	176.637	73.8734	-1.20445	2.31379e-08
LOC101929709	101929709	8	89717399	89757711	422.47	238.301	-0.813588	2.33744e-08
RPS6KB1	6198	17	59893046	59950426	2661.4	3682.45	0.46559	2.34074e-08
METTL23	124512	17	76726830	76733881	269.596	578.588	1.06528	2.36841e-08
NDRG4	65009	16	58464090	58513619	41.9723	147.782	1.63531	2.36841e-08
DNASE1L1	1774	X	154401236	154412091	153.34	416.734	1.35153	2.39034e-08
PSME3	10197	17	42833142	42843760	1508.24	2238.98	0.56335	2.41661e-08
GGT1	2678	22	24603157	24629005	609.432	1309.38	1.06588	2.41767e-08
TRAPPC11	60684	4	183659267	183713594	1325.94	1968.22	0.566303	2.42548e-08
SEC11C	90701	18	59139893	59158832	475.925	844.561	0.809389	2.42637e-08
IRX2	153572	5	2746165	2751655	974.24	375.054	-1.30198	2.42728e-08
CADM2	253559	3	84958982	86074429	749.928	13.3277	-2.90285	2.47543e-08
GABARAPL2	11345	16	75566351	75577881	1220.39	2033.71	0.726347	2.47543e-08
TMEM104	54868	17	74776483	74839783	204.229	440.038	1.0711	2.47965e-08
EPCAM	4072	2	47369148	47387028	5057.7	3067.89	-0.710389	2.48766e-08
ENGASE	64772	17	79074937	79088603	172.081	362.227	1.039	2.49997e-08
CTSC	1075	11	88320813	88337773	1399.93	784.07	-0.819354	2.52391e-08
JRK	8629	8	142657460	142669994	258.871	114.898	-1.12565	2.52982e-08
CDC42EP4	23580	17	73283624	73312004	1038.81	2135.98	1.00753	2.54649e-08
SLC24A3	57419	20	19212646	19722897	1.81685	43.7141	2.68573	2.54655e-08
SLC39A9	55334	14	69398668	69462390	2987.82	4498.59	0.58455	2.55367e-08
ARPC1A	10552	7	99325873	99366262	583.722	957.598	0.699776	2.57084e-08
EIF4A2	1974	3	186783572	186789897	2855.39	1690.86	-0.742599	2.59064e-08
CUL4B	8450	X	120524589	120560962	4699.38	3520.52	-0.41434	2.60985e-08
GSR	2936	8	30678061	30727969	2099.45	3364.39	0.670495	2.64408e-08
TTYH3	80727	7	2631969	2664802	383.397	147.415	-1.30175	2.6501e-08
STK39	27347	2	167954020	168247595	1768.93	2734.09	0.620255	2.66553e-08
ZMAT1	84460	X	101882288	101932066	1372.51	3058.99	1.11203	2.66553e-08
NUDCD1	84955	8	109240919	109329933	3142.8	2257.03	-0.474316	2.70692e-08
MYO18B	84700	22	25742153	26031041	1.15083	29.9667	2.7285	2.77974e-08
KIAA1377	57562	11	101915015	102001065	418.616	200.116	-1.03104	2.82166e-08
FGF13	2258	X	138631573	139205023	0.666022	39.3965	2.86854	2.82226e-08
HEXA	3073	15	72343437	72376179	477.513	776.322	0.688538	2.82387e-08
DIO3	1735	14	101561351	101563452	892.229	243.659	-1.70003	2.84981e-08
UGT2B10	7365	4	68815993	68832017	0	102.98	2.88868	2.90734e-08
CPNE7	27132	16	89575768	89597246	130.355	21.3367	-2.18171	2.93374e-08
KCNK2	3776	1	215005542	215237093	22.017	0	-2.8769	2.97362e-08
CDKN2A	1029	9	21967752	21975133	396.88	192.435	-1.01096	3.05386e-08
HRCT1	646962	9	35906192	35907141	40.301	5.35216	-2.25863	3.08462e-08
ZNF746	155061	7	149472793	149497807	176.303	470.425	1.33852	3.1105e-08
LOC100505915	100505915	16	15094411	15109197	472.357	248.328	-0.902744	3.15576e-08
LIMA1	51474	12	50175780	50283570	2748.05	4548.81	0.715625	3.17581e-08
FTH1	2495	11	61964285	61967660	8819.21	4870.86	-0.838024	3.17828e-08
USP14	9097	18	158483	213739	2627.3	1682.62	-0.63536	3.30001e-08
GALNT10	55568	5	154190735	154420984	540.645	912.474	0.743171	3.3046e-08
CREBL2	1389	12	12611833	12645108	726.854	1143.03	0.646832	3.30488e-08
PMF1	11243	1	156212988	156240077	320.785	513.085	0.66515	3.3324e-08
GOLGA5	9950	14	92794231	92839963	727.198	1090.88	0.579983	3.34642e-08
ZNF165	7718	6	28080704	28089563	259.41	106.843	-1.22113	3.35917e-08
KIAA0922	23240	4	153466346	153636711	1153.95	572.751	-0.979725	3.3792e-08
HOXD3	3232	2	176164077	176173098	127.637	16.9238	-2.31885	3.38476e-08
PRKD3	23683	2	37250502	37317079	495.874	123.726	-1.79034	3.44381e-08
ERLEC1	27248	2	53786931	53818819	1450.5	2224.8	0.611094	3.50818e-08
FAM178B	51252	2	96875882	96986564	57.7403	198.266	1.6086	3.52919e-08
ITGA5	3678	12	54395261	54419266	96.184	229.601	1.19885	3.52919e-08
TCIRG1	10312	11	68038995	68050899	241.868	513.972	1.04672	3.53746e-08
MYL6	4637	12	56158261	56161582	5941.78	8418.48	0.498518	3.58467e-08
LINC00536	100859921	8	115950511	116325059	55.3964	8.63633	-2.2112	3.6072e-08
ZNF727	442319	7	64045443	64078549	338.077	64.0526	-2.05571	3.61856e-08
ZNF772	400720	19	57469586	57477570	745.989	430.293	-0.778993	3.61856e-08
CERK	64781	22	46684410	46738255	359.643	100.406	-1.66377	3.65556e-08
PIFO	128344	1	111346560	111353017	132.735	324.08	1.23543	3.76923e-08
FLJ33534	285150	2	11099851	11132176	34.5533	138.459	1.79954	3.82428e-08
TBC1D31	93594	8	123072680	123152153	778.479	352.005	-1.10175	3.87058e-08
AGBL4	84871	1	48532855	50023954	42.933	252.679	2.11517	3.93587e-08
GGT7	2686	20	34844720	34872858	22.017	99.0388	1.88144	3.96802e-08
SCRN1	9805	7	29920103	29990118	2790.41	3914.53	0.485317	4.00215e-08
SRPRB	58477	3	133784033	133821492	1788.86	1049.42	-0.755571	4.00215e-08
ERBB4	2066	2	211375717	212538628	484.39	1672.52	1.62787	4.08204e-08
MOCS2	4338	5	53095679	53109772	837.343	1456.78	0.782575	4.09173e-08
CALR	811	19	12938600	12944490	3128.65	5071.74	0.68637	4.14326e-08
ZNF706	51123	8	101197038	101205732	2961.14	1918.66	-0.618171	4.18027e-08
IRS2	8660	13	109753837	109786567	176.033	41.1069	-1.85282	4.19966e-08
ASCL4	121549	12	107774385	107776644	0	77.1496	2.85384	4.207e-08
ALMS1	7840	2	73385758	73609919	3438.04	4918.37	0.512412	4.22743e-08
RNF130	55819	5	179955067	180072118	896.297	1498.64	0.731024	4.23968e-08
RPS7	6201	2	3575263	3580919	14245.8	10329.9	-0.460665	4.23968e-08
SYNJ2	8871	6	158017048	158099176	752.665	1137	0.588927	4.27916e-08
HDAC6	10013	X	48802080	48824970	410.393	643.501	0.639691	4.297e-08
SAP30BP	29115	17	75667116	75708062	488.01	888.921	0.842675	4.3035e-08
TMEM242	729515	6	157289022	157324259	172.403	329.914	0.90974	4.30727e-08
LOC105375550	105375550	7	143839219	143846238	82.657	220.984	1.33201	4.32845e-08
NDUFA5	4698	7	123536997	123557904	1169.71	1863.21	0.663074	4.39454e-08
MAP3K8	1326	10	30434021	30461833	483.727	229.174	-1.03792	4.46526e-08
NELFA	7469	4	1982714	2009235	448.453	212.375	-1.04283	4.52225e-08
KNTC1	9735	12	122527262	122626400	1492.64	676.693	-1.09802	4.53269e-08
ZNF721	170960	4	439984	499171	1755.85	894.924	-0.945652	4.53269e-08
XAF1	54739	17	6755837	6775647	818.361	330.504	-1.24304	4.59865e-08
GK	2710	X	30653359	30731462	441.109	745.025	0.743704	4.75007e-08
NBPF9	400818	1	149054033	149082311	387.372	105.257	-1.69122	4.76116e-08
CCDC113	29070	16	58249936	58283836	406.41	745.95	0.860106	4.78993e-08
LOC105370479	105370479	14	45706258	45716018	7.57531	87.7596	2.5927	4.79997e-08
PTGER2	5732	14	52314298	52328606	10.9459	86.7649	2.38077	5.05868e-08
ABLIM3	22885	5	149141483	149260439	32.9819	252.308	2.30522	5.11683e-08
LOC105373045	105373045	22	41885186	41892439	98.0752	30.7354	-1.54466	5.11918e-08
MYC	4609	8	127736069	127741434	1398.31	60.3793	-2.75949	5.20056e-08
RRS1	23212	8	66429028	66430733	658.131	345.077	-0.909078	5.25657e-08
ROR2	4920	9	91722596	91950162	501.51	241.731	-1.01639	5.27335e-08
TAF9B	51616	X	78129748	78139682	1175.03	1839.5	0.637787	5.34099e-08
RASGEF1B	153020	4	81426393	81471928	14.0175	129.148	2.37248	5.35644e-08
CMC4	100272147	X	155061622	155071272	125.558	313.021	1.25534	5.42307e-08
CDC42	998	1	22052627	22092943	5103.99	7268.15	0.506207	5.44839e-08
LOC105376070	105376070	9	68395696	68400373	30.624	121.491	1.77491	5.47969e-08
KLF5	688	13	73054976	73077542	571.178	188.637	-1.47965	5.68143e-08
OPLAH	26873	8	144051266	144060703	552.785	235.099	-1.1774	5.85661e-08
ARCN1	372	11	118572387	118603033	3765.6	5200.68	0.462894	6.02981e-08
GRAMD2	196996	15	72159806	72197795	64.6943	199.424	1.49593	6.06938e-08
TSPAN33	340348	7	129144716	129169694	52.2785	172.952	1.57406	6.06938e-08
ANTXR1	84168	2	69013144	69146365	82.7961	15.9063	-2.00206	6.12787e-08
LOC105376851	105376851	18	11635709	11641066	999.486	567.903	-0.797806	6.27341e-08
LOC102724281	102724281	1	61096801	61133282	1830.39	1161.49	-0.646067	6.28614e-08
PKP4	8502	2	158456880	158681429	1451.12	2163.6	0.569665	6.30956e-08
NUDT18	79873	8	22106872	22109419	57.0494	166.713	1.43756	6.34428e-08
ENTPD6	955	20	25195703	25226724	1128.65	1660.7	0.552556	6.36392e-08
ULK1	8408	12	131894734	131923162	1061.57	577.558	-0.857479	6.36493e-08
MAP7	9053	6	136342281	136526213	1328.34	1899.18	0.511788	6.37394e-08
IMPACT	55364	18	24426645	24453531	1015.74	1509.47	0.568131	6.37859e-08
IL17RC	84818	3	9917074	9933621	422.062	937.377	1.10477	6.48532e-08
DNAH12	201625	3	57293699	57544344	150.32	21.8884	-2.25383	6.5366e-08
MCCC2	64087	5	71587288	71658704	2326.17	3484.68	0.577413	6.63097e-08
ZDHHC7	55625	16	84974460	85011535	2770.54	1870.54	-0.560637	6.71101e-08
ZNF695	57116	1	246945547	247008093	260.55	82.4976	-1.52908	6.76743e-08
GANAB	23193	11	62624826	62646726	2577.44	1898.55	-0.438525	6.78416e-08
LOC100129550	100129550	3	122886513	122892416	219.564	452.218	1.01054	6.78416e-08
ST8SIA6-AS1	100128098	10	17386936	17408286	144.486	347.091	1.19492	6.83045e-08
ZNF250	58500	8	144876951	144901461	583.177	312.274	-0.877481	6.96412e-08
DLGAP1-AS3	201477	18	3878180	3897069	17.4989	78.5762	1.89199	6.97405e-08
NDST4	64579	4	114827775	115113876	1.1353	29.4894	2.76613	7.01949e-08
NRBP1	29959	2	27428606	27442259	1930.86	2639.56	0.448411	7.23872e-08
LOC105369199	105369199	1	120963238	120977951	526.794	126.452	-1.81768	7.25686e-08
DENND2D	79961	1	111185969	111204538	1509.69	2544.14	0.739076	7.33985e-08
ZNF728	388523	19	22974883	23003208	93.3777	2.84249	-2.76189	7.3595e-08
CARS	833	11	3000922	3057451	995.144	666.548	-0.572148	7.45514e-08
MMP15	4324	16	58025378	58046901	924.53	1559.26	0.742104	7.46929e-08
TMEM185A	84548	X	149596556	149631912	277.859	529.658	0.903554	7.51712e-08
AATF	26574	17	36948875	37056871	320.179	568.214	0.809645	7.63414e-08
WDR4	10785	21	42849226	42879583	348.74	171.133	-0.998564	7.68122e-08
PACSIN1	29993	6	34514872	34535223	95.2956	215.411	1.12192	7.78422e-08
PRKACB	5567	1	84164184	84238498	1502.08	2795.85	0.873967	7.83251e-08
KRT23	25984	17	40922696	40937643	128.977	433.753	1.59461	7.8766e-08
RUNX1T1	862	8	91954967	92095654	47.5116	0	-2.76435	7.90184e-08
BOD1L1	259282	4	13568742	13627704	2678.98	1706.75	-0.642618	7.94904e-08
PIGS	94005	17	28553388	28571869	781.267	1136.49	0.537725	8.30486e-08
CMPK1	51727	1	47333797	47378839	4792.67	7054.13	0.552374	8.44584e-08
PCK2	5106	14	24094131	24100753	1261.97	795.296	-0.656414	8.57279e-08
GBP2	2634	1	89106132	89126159	488.34	1085.82	1.10836	8.63952e-08
DACH1	1602	13	71437966	71867192	456.764	1314.3	1.41778	8.77732e-08
DCTN4	51164	5	150708747	150759095	2136.38	3054.47	0.510872	8.81846e-08
MFSD6	54842	2	190408355	190502315	1524.18	2531.01	0.720151	8.81846e-08
SDR42E1	93517	16	81997646	82011488	253.047	128.608	-0.950756	8.82768e-08
IL20RA	53832	6	136999971	137044312	398.191	655.576	0.704436	8.83647e-08
RPS12	6206	6	132814569	132817564	6663.89	4185.69	-0.661565	9.16489e-08
CEP70	80321	3	138494339	138594383	679.057	1030.39	0.597092	9.49383e-08
KMT2A	4297	11	118436490	118526824	3931.75	2954.65	-0.409655	9.54236e-08
CITED2	10370	6	139372255	139374362	1179.54	2385.32	0.983945	9.58113e-08
PFDN5	5204	12	53295451	53299450	2081.52	2859.61	0.456126	9.58113e-08
MCOLN2	255231	1	84925583	84997122	15.0781	87.481	2.09537	9.75479e-08
LAMB1	3912	7	107923801	108003359	326.411	697.984	1.06208	9.83886e-08
LOC101927585	101927585	7	16685985	16704540	177.235	70.6757	-1.26088	9.98229e-08
METTL5	29081	2	169811757	169824931	346.531	617.87	0.820313	9.98229e-08
NEK4	6787	3	52710780	52770949	567.406	1026.15	0.83085	1.01471e-07
MAGEA1	4100	X	153179284	153183878	326.242	745.491	1.13636	1.0177e-07
PIGN	23556	18	62044224	62187056	365.924	622.362	0.753401	1.04341e-07
LOC105376337	105376337	9	121194174	121212539	968.097	636.314	-0.597379	1.05634e-07
TNS4	84951	17	40475828	40501602	129.769	19.9091	-2.18458	1.06474e-07
FAM162A	26355	3	122384176	122410114	515.917	843.816	0.700863	1.0668e-07
ARHGEF28	64283	5	73626158	73941993	746.89	1647.08	1.09507	1.06756e-07
PLAGL2	5326	20	32192504	32207743	922.877	627.172	-0.553713	1.09254e-07
EMBP1	647121	1	121519112	121571888	16.6087	82.8999	1.94926	1.09701e-07
LOC105377950	105377950	6	112880153	112904294	0	30.926	2.67083	1.09899e-07
RMST	196475	12	97465021	97533766	15.2535	185.676	2.49438	1.09968e-07
ATPAF1	64756	1	46635039	46668427	758.503	1150.54	0.593823	1.11307e-07
SNX29	92017	16	11976734	12574289	362.331	764.49	1.03648	1.11307e-07
KPNA4	3840	3	160494995	160565588	3300.68	2418.17	-0.445361	1.11772e-07
SCARNA16	677781	17	77089307	77089493	5282.64	9851.82	0.875699	1.11984e-07
CLMN	79789	14	95181939	95319908	465.023	947.273	0.993214	1.12555e-07
ZYX	7791	7	143381267	143391111	136.499	386.437	1.39722	1.14681e-07
KATNAL1	84056	13	30202630	30307054	939.63	601.998	-0.632861	1.1525e-07
ZMYM6NB	100506144	1	34981526	34985347	14.0449	83.4432	2.06147	1.18685e-07
COX6A1	1337	12	120438090	120440742	4185.19	5363.65	0.356493	1.19216e-07
ANKRD36C	400986	2	95849548	95992320	2493.95	1676.14	-0.566762	1.20737e-07
GPR180	160897	13	94601850	94634645	1145.77	1932.6	0.739486	1.21233e-07
MYO1D	4642	17	32594195	32877173	1914.22	2818.57	0.553124	1.21516e-07
GTPBP2	54676	6	43620481	43627353	630.125	381.809	-0.710361	1.21684e-07
ACTR3C	653857	7	150247212	150323669	231.678	463.916	0.967814	1.22055e-07
KIAA1549	57670	7	138831381	138981318	250.653	582.187	1.16418	1.22898e-07
ANO2	57101	12	5562651	5945259	8.68139	1116.1	2.75673	1.23163e-07
DYNLL2	140735	17	58083419	58090257	1535.41	2407.58	0.64034	1.24739e-07
EPHB4	2050	7	100802565	100827521	685.402	1216.21	0.808911	1.25523e-07
SKP2	6502	5	36152043	36184041	2054.85	1158.07	-0.80922	1.26236e-07
ABHD3	171586	18	21650897	21704805	283.132	659.538	1.16476	1.26828e-07
DDRGK1	65992	20	3190366	3204649	326.82	556.392	0.747539	1.29806e-07
BLVRB	645	19	40447784	40465818	318.146	592.484	0.874558	1.31352e-07
DBET	100419743	4	190064502	190067864	8.30956	100.328	2.47905	1.32533e-07
COPA	1314	1	160288587	160343564	5296.35	7472.44	0.492623	1.32872e-07
YIPF1	54432	1	53851719	53889814	484.176	938.58	0.927674	1.33063e-07
KCNQ1OT1	10984	11	2608328	2699998	40472.5	29332.6	-0.461149	1.33456e-07
LOC644554	644554	19	37817411	37826638	54.4852	8.61532	-2.16501	1.35671e-07
LOC105369869	105369869	12	80936093	80937633	0	21.5403	2.73259	1.35832e-07
CALM1	801	14	90396983	90408275	4020.02	6260.7	0.630512	1.3628e-07
P2RX2	22953	12	132618780	132622386	3.29293	40.9214	2.41514	1.36313e-07
AP1G1	164	16	71729000	71809073	5883.44	8066.21	0.452044	1.37629e-07
FMO4	2329	1	171314183	171342084	49.9221	171.127	1.60424	1.4001e-07
ENPP4	22875	6	46129964	46146699	856.171	1671.31	0.937279	1.40114e-07
RPS13	6207	11	17074392	17077673	5137.21	3420.37	-0.580616	1.40114e-07
FAXDC2	10826	5	154818492	154850653	1055.64	367.483	-1.41319	1.43142e-07
MRPL17	63875	11	6680385	6683401	722.374	409.039	-0.802334	1.43859e-07
UBE2B	7320	5	134371176	134392108	664.567	381.681	-0.782171	1.45769e-07
LOC105373843	105373843	2	202075410	202113589	9.28348	105.784	2.47228	1.46824e-07
RPSA	3921	3	39406689	39412542	9531.43	6451.5	-0.557226	1.48103e-07
RAB6B	51560	3	133824235	133895847	251.107	100.198	-1.24782	1.49235e-07
FAM46B	115572	1	27005020	27012842	238.185	456.058	0.912174	1.5135e-07
PKNOX1	5316	21	42974510	43033931	503.764	243.339	-1.00915	1.55624e-07
CDS1	1040	4	84582904	84651340	1798.29	2484.03	0.463251	1.56212e-07
SLC38A10	124565	17	81244811	81295339	546.659	1004.93	0.853287	1.5863e-07
STARD13	90627	13	33117548	33186079	198.031	503.689	1.27319	1.5863e-07
LOC105378797	105378797	1	72283096	72670716	49.3707	3.31486	-2.61379	1.5968e-07
ARHGDIB	397	12	14942016	14961628	401.79	830.329	1.00601	1.59993e-07
CAPN15	6650	16	527856	554636	555.653	309.36	-0.82716	1.60991e-07
CACNA1I	8911	22	39570753	39689735	90.7222	365.562	1.77045	1.611e-07
DHX36	170506	3	154275668	154324497	1087.21	729.273	-0.570221	1.61787e-07
TMUB1	83590	7	151081085	151083533	108.346	228.953	1.03858	1.62254e-07
TMEM147	10430	19	35545600	35547527	657.715	1190.18	0.83282	1.6298e-07
RNF19A	25897	8	100257059	100336218	7150.71	5067.98	-0.492799	1.63841e-07
NES	10763	1	156668763	156677397	1009.08	408.506	-1.23548	1.65817e-07
CTTNBP2	83992	7	117710651	117873507	0.340774	32.5586	2.63746	1.65903e-07
CMTM7	112616	3	32391671	32454841	26.1449	140.764	2.0175	1.67067e-07
MED23	9439	6	131573966	131628239	1233.34	1713.44	0.470194	1.67552e-07
XPOT	11260	12	64404373	64448684	11910.6	7701.6	-0.620855	1.69518e-07
CNNM4	26504	2	96760902	96811891	359.28	634.671	0.796438	1.7306e-07
LOC105377733	105377733	5	173543294	173555535	0	32.4669	2.70653	1.7932e-07
SPRED2	200734	2	65310851	65366797	1352.92	681.445	-0.958094	1.79846e-07
C11orf52	91894	11	111918877	111926871	217.166	425.765	0.941595	1.80227e-07
GATS	352954	7	100200653	100272232	180.774	334.631	0.867781	1.82843e-07
LOC102723344	102723344	15	63390230	63437536	106.408	242.372	1.13174	1.86191e-07
GPR21	2844	9	123033643	123035665	656.087	398.776	-0.704401	1.8919e-07
CLIC2	1193	X	155276207	155334681	63.2955	157.905	1.24075	1.8974e-07
PCMTD2	55251	20	64255695	64276226	1570.81	2171.41	0.464937	1.89849e-07
LRP5	4041	11	68312609	68449275	525.858	290.148	-0.836749	1.90907e-07
RAF1	5894	3	12583601	12664201	1774.65	2497.97	0.489793	1.94006e-07
GTF3C4	9329	9	132670341	132690084	1848.15	1220.73	-0.591153	1.95899e-07
DAPL1	92196	2	158795317	158815985	8.19658	81.3886	2.49679	1.9623e-07
TFB2M	64216	1	246540561	246566263	581.909	870.559	0.574805	1.97012e-07
MPDZ	8777	9	13105704	13279564	974.094	1652.1	0.746765	1.97919e-07
SNHG15	285958	7	44983028	44986660	498.018	207.297	-1.20096	1.97919e-07
LOC105376825	105376825	1	20198996	20202827	15.9607	76.0342	1.94235	2.01132e-07
SF3A2	8175	19	2236817	2248679	344.849	144.767	-1.18759	2.05803e-07
TCF4	6925	18	55222331	55588629	848.827	422.397	-0.972479	2.06464e-07
IFI30	10437	19	18173780	18178124	496.883	864.076	0.784978	2.08179e-07
PSMD4	5710	1	151254721	151267479	1561.48	2374.8	0.598278	2.0967e-07
ZCCHC8	55596	12	122471599	122501073	1044.54	529.617	-0.951098	2.0967e-07
DEGS2	123099	14	100146416	100159675	13.5107	69.7349	1.97613	2.09712e-07
TNRC6C-AS1	100131096	17	78107401	78111799	63.9258	165.193	1.28882	2.09907e-07
MSANTD2	79684	11	124766498	124800403	556.2	249.428	-1.1092	2.12773e-07
LOC105375655	105375655	8	97148039	97171806	214.921	106.666	-0.980674	2.13312e-07
GUCY2D	3000	17	8002670	8020340	48.0416	163.66	1.61327	2.15881e-07
CLIC4	25932	1	24745269	24844324	4906.52	3492.38	-0.486355	2.17596e-07
MIA3	375056	1	222644303	222668012	2812.75	4890.21	0.781707	2.20632e-07
RAP1B	5908	12	68610839	68660605	3836.38	2932.94	-0.385116	2.23e-07
NUPR1	26471	16	28537341	28539174	2192.66	1209.31	-0.837485	2.23707e-07
LRCH1	23143	13	46553161	46744901	535.589	293.944	-0.84298	2.23926e-07
PLD3	23646	19	40348425	40378490	375.676	700.272	0.869059	2.25076e-07
MRPS14	63931	1	175012958	175023455	642.295	961.579	0.575836	2.28972e-07
CKS2	1164	9	89311195	89316703	1489.47	543.128	-1.35815	2.29846e-07
MYLIP	29116	6	16129086	16148248	680.717	1076.83	0.654063	2.30216e-07
TRIM8	81603	10	102644495	102658319	1390.16	752.403	-0.861582	2.33619e-07
GUCY1B2	2974	13	50994511	51066157	12.2996	61.3506	1.91978	2.34105e-07
PSME1	5720	14	24136158	24138967	2022.55	2832.37	0.480922	2.36563e-07
EPHX1	2052	1	225825301	225845563	1183.69	2064.76	0.785409	2.39731e-07
ATG13	9776	11	46617276	46676019	511.037	822.992	0.67762	2.40048e-07
TMEM101	84336	17	44011188	44023151	61.8924	210.633	1.60215	2.40906e-07
IL13RA1	3597	X	118727596	118794533	2410.16	1574.78	-0.605293	2.43607e-07
AP1G2	8906	14	23559563	23567836	1277.81	1905.01	0.569342	2.49027e-07
LINC01003	100128822	7	152464124	152465545	115.297	298.108	1.28771	2.53135e-07
DUSP9	1852	X	153642443	153651326	1.02232	39.6537	2.62286	2.54873e-07
PLIN5	440503	19	4522531	4535196	97.9424	218.384	1.10483	2.56324e-07
JAKMIP1	152789	4	6026199	6200591	31.4395	0	-2.68859	2.57343e-07
LOC101927483	101927483	14	48194123	48209754	287.3	686.886	1.19155	2.6174e-07
CNPY3	10695	6	42929122	42939270	131.781	244.228	0.870399	2.66427e-07
AK2	204	1	33007940	33036911	2472.06	1577.59	-0.639724	2.72989e-07
SULT1A1	6817	16	28605587	28610044	228.542	520.696	1.12589	2.80749e-07
NBL1	4681	1	19643714	19658456	113.375	9.49069	-2.49918	2.81496e-07
LOC101927283	101927283	2	111264447	111279486	73.3537	12.6602	-2.06195	2.83907e-07
LOC105376497	105376497	10	37437593	37438734	44.1737	139.291	1.50241	2.85296e-07
MSI2	124540	17	57256570	57679938	5365.66	7038.71	0.389493	2.86789e-07
ME3	10873	11	86441108	86672198	388.259	133.316	-1.42727	2.90173e-07
TPCN1	53373	12	113221438	113298585	1578	728.731	-1.06864	2.94726e-07
DTX3	196403	12	57604622	57609804	36.7857	142.215	1.6999	2.98511e-07
QSER1	79832	11	32893178	32980270	2452.88	1726.61	-0.502356	2.98652e-07
KCNG3	170850	2	42442017	42494097	312.058	107.316	-1.42718	3.00127e-07
TLL1	7092	4	165873258	166030959	301.423	0.547497	-2.68358	3.01213e-07
DHX15	1665	4	24527464	24584561	4945.6	3248.3	-0.598991	3.01321e-07
SNHG5	387066	6	85677007	85678733	1023.02	543.427	-0.887509	3.06106e-07
VPS9D1-AS1	100128881	16	89711856	89718165	50.2693	6.35759	-2.27148	3.06106e-07
FAM126A	84668	7	22941259	23014151	632.95	8.87545	-2.67901	3.06865e-07
GPKOW	27238	X	49113385	49123801	321.63	506.818	0.646216	3.06865e-07
TMEM115	11070	3	50354749	50359508	330.509	618.333	0.874157	3.09921e-07
LXN	56925	3	158666414	158672693	111.423	285.174	1.27005	3.13003e-07
LOC105376526	105376526	11	3473571	3478053	356.444	725.011	0.990685	3.14437e-07
PDE11A	50940	2	177623249	177888739	12.0967	96.3866	2.238	3.19985e-07
GPR88	54112	1	100538172	100542027	0.681547	60.7789	2.67582	3.21986e-07
GPT2	84706	16	46885190	46931289	1198.03	819.318	-0.542188	3.34227e-07
GSE1	23199	16	85611423	85676206	6053.64	4222.32	-0.51493	3.38116e-07
ASPH	444	8	61500556	61689849	10120.7	2360.13	-1.82432	3.41205e-07
CALHM2	51063	10	103446786	103452405	335.547	189.73	-0.807217	3.45447e-07
C11orf95	65998	11	63759892	63768641	226.622	102.02	-1.10235	3.46904e-07
COX16	51241	14	70325081	70359731	359.88	690.07	0.912972	3.53692e-07
NFKBIA	4792	14	35401510	35404754	2950.27	1930.78	-0.604362	3.57312e-07
CDV3	55573	3	133573590	133590274	11498.2	4902.38	-1.16843	3.58237e-07
RNASEL	6041	1	182573634	182589259	35.8821	125.896	1.63095	3.60624e-07
PTPRA	5786	20	2864195	3038669	609.233	1031.79	0.744755	3.62716e-07
COX6B1	1340	19	35648223	35658784	925.717	1719.15	0.870499	3.63019e-07
SLC25A10	1468	17	81712236	81721016	349.626	595.692	0.754976	3.63059e-07
HOXB3	3213	17	48548870	48574448	2111.31	1039.94	-0.985053	3.63401e-07
TTC6	319089	14	37595199	37842628	2908.97	1827.74	-0.659364	3.66584e-07
OTUD4	54726	4	145133650	145179680	2707.5	1980.3	-0.44716	3.69931e-07
ARTN	9048	1	43933320	43937240	175.905	60.1115	-1.42706	3.7087e-07
LIAS	11019	4	39459024	39477653	121	39.5533	-1.47386	3.73222e-07
SLC1A4	6509	2	64988445	65023865	1369.49	795.774	-0.768223	3.74993e-07
TMEM248	55069	7	66921216	66958551	2131.89	3113.76	0.540308	3.76256e-07
TBX3	6926	12	114670254	114684164	622.074	1219.79	0.941688	3.7947e-07
LOC101929963	101929963	2	176753400	176763093	30.5096	1.04006	-2.61834	3.82286e-07
AFF4	27125	5	132875379	132963662	8405.1	6094.3	-0.460128	3.85651e-07
RSAD2	91543	2	6877665	6898232	1057.98	297.718	-1.63911	3.85653e-07
TMEM176B	28959	7	150791287	150800533	0.650497	30.4375	2.5128	3.86126e-07
RUNDC3A-AS1	101926996	17	44299574	44308431	63.4883	181.839	1.38548	3.92559e-07
FAM104A	84923	17	73207353	73232394	1785.58	2558.42	0.513407	3.97621e-07
ZFC3H1	196441	12	71609599	71663969	3364.98	2267.69	-0.563032	4.02209e-07
MUC16	94025	19	8848844	8981342	1961.7	984.879	-0.959556	4.05132e-07
LOC105373145	105373145	X	18832058	18833960	1.33204	94.6547	2.65707	4.05402e-07
GNAS	2778	20	58891371	58911195	10672.2	17462.1	0.697992	4.05426e-07
NOSTRIN	115677	2	168802590	168865339	113.646	333.201	1.42766	4.05924e-07
PLAG1	5324	8	56160909	56211300	261.95	117.043	-1.10504	4.07864e-07
COX17	10063	3	119669525	119677396	453.064	767.097	0.74383	4.1067e-07
FAM92A1	137392	8	93700507	93729250	962.48	506.209	-0.900013	4.10811e-07
FERMT2	10979	14	52857271	52951097	980.819	504.899	-0.926624	4.13126e-07
AKAP13	11214	15	85619950	85749358	2313.32	1671.3	-0.465789	4.13898e-07
ERCC5	2073	13	102845841	102876001	697.059	1175.52	0.738258	4.16062e-07
GTF2IRD1	9569	7	74453790	74602605	848.733	477.394	-0.809722	4.32901e-07
STAT1	6772	2	190969036	191014250	11587.5	6285.78	-0.858891	4.34486e-07
CPSF1	29894	8	144393231	144409349	1286.89	811.771	-0.655735	4.37013e-07
PTRF	284119	17	42402449	42423320	5.61625	52.1166	2.24395	4.41212e-07
LOC101929633	101929633	2	164840749	164849396	28.3444	1.07318	-2.54035	4.45317e-07
C18orf32	497661	18	49481178	49487274	758.409	1291.07	0.75221	4.48268e-07
SPARC	6678	5	151661096	151687054	592.35	5529.45	2.39243	4.48268e-07
CCDC160	347475	X	134237047	134245778	150.885	302.339	0.971329	4.5073e-07
AARS	16	16	70252394	70289509	3787.95	2410.37	-0.64291	4.53126e-07
LINC01021	643401	5	27472292	27496401	322.101	66.2789	-1.93604	4.55467e-07
CERS6	253782	2	168456249	168775134	5227.86	8238.78	0.64631	4.61017e-07
AKR1B10	57016	7	134527592	134541414	0	39.4081	2.64193	4.6124e-07
LOC105373597	105373597	2	125710919	125793559	16.4921	119.008	2.23702	4.63862e-07
NPIPB9	100507607	16	28752435	28772823	1271.04	777.427	-0.696978	4.68335e-07
NANS	54187	9	98056677	98083083	858.278	1621.34	0.889611	4.79649e-07
VPS36	51028	13	52412602	52450678	875.615	1274.2	0.535688	4.82946e-07
ZNF652	22834	17	49289206	49362114	6150.26	11289.8	0.852756	4.91837e-07
NPY1R	4886	4	163323965	163332795	577.842	11.7507	-2.63099	5.01925e-07
DHRS4	10901	14	23953735	23969279	197.268	478.757	1.20417	5.05586e-07
VAMP8	8673	2	85577491	85582033	1158.08	1659.92	0.51309	5.08409e-07
XPR1	9213	1	180632010	180890279	1493.39	2245.08	0.581719	5.08409e-07
CNNM2	54805	10	102918318	103078587	598.816	213.237	-1.37958	5.13504e-07
AIP	9049	11	67483516	67491108	62.6551	150.767	1.19887	5.22736e-07
ZNF543	125919	19	57320497	57330776	513.595	306.814	-0.729633	5.30641e-07
GABRG3	2567	15	26971282	27481333	0	17.5222	2.40329	5.31982e-07
PTPRQ	374462	12	80444346	80680189	9.53802	97.4233	2.38322	5.31982e-07
UNC50	25972	2	98608579	98618515	582.074	871.971	0.575812	5.34589e-07
LOC100996717	100996717	1	149390593	149414468	255.176	113.223	-1.11268	5.3843e-07
B3GNT7	93010	2	231395624	231401164	85.0638	294.769	1.60232	5.51431e-07
LOC101927858	101927858	7	156655048	156658121	77.0595	176.748	1.14106	5.67929e-07
SEC16A	9919	9	136440096	136483759	4241.15	5576.83	0.3927	5.7029e-07
ESYT2	57488	7	158730998	158829628	1522.78	2940.23	0.920132	5.70787e-07
SALL2	6297	14	21521080	21537216	451.471	691.071	0.608593	5.70787e-07
TMEM144	55314	4	158210249	158255287	206.093	399.56	0.927153	5.75017e-07
GOT2	2806	16	58707131	58734357	1850.38	2689.83	0.534533	5.80854e-07
ENTPD1	953	10	95711779	95877266	1349.09	2706.92	0.968729	5.84511e-07
ZNF460	10794	19	57280485	57294068	3065.66	1730.65	-0.805763	5.88727e-07
DNHD1	144132	11	6497296	6572025	303.674	170.288	-0.814832	5.92447e-07
RFTN1	23180	3	16315845	16513715	49.0007	138.496	1.37823	5.9394e-07
ARFGAP3	26286	22	42796526	42857402	951.553	1734.75	0.843834	5.95842e-07
TOM1L2	146691	17	17843508	17972470	642.631	1153.16	0.81961	5.95921e-07
SNAPIN	23557	1	153658654	153661852	510.598	832.857	0.69572	5.97366e-07
FBXO4	26272	5	41925252	41941570	332.393	637.474	0.911549	5.98578e-07
LRSAM1	90678	9	127451486	127503501	483.941	265.158	-0.846222	6.02525e-07
SLCO4C1	353189	5	102233986	102296549	181.807	59.4217	-1.47892	6.02525e-07
TRIB2	28951	2	12716872	12742734	0	44.6754	2.53831	6.05243e-07
DOCK8	81704	9	273048	465259	352.337	715.956	0.981325	6.19907e-07
DDX21	9188	10	68956440	68985069	3907.82	2413.95	-0.683314	6.22567e-07
GGACT	87769	13	100530164	100588792	55.2715	180.776	1.54107	6.22567e-07
HAVCR1	26762	5	157029520	157058476	19.9384	139.269	2.17101	6.34325e-07
BOLA3-AS1	100507171	2	74147981	74152389	176.399	63.8491	-1.36261	6.39232e-07
KLHDC2	23588	14	49768069	49783138	2088.76	2983.34	0.510267	6.46172e-07
LOC105375586	105375586	7	155203700	155214634	5.19172	63.2183	2.3712	6.47993e-07
SMC4	10051	3	160399304	160434962	3780.78	1931.89	-0.937006	6.4813e-07
AGT	183	1	230702523	230714590	82.1816	21.5282	-1.68848	6.5083e-07
NR1D2	9975	3	23946121	23980618	2480.57	3416.14	0.45871	6.58889e-07
SPG21	51324	15	64963021	64989506	1004.73	1456.2	0.528503	6.5914e-07
WDR19	57728	4	39182404	39285810	736.7	395.216	-0.871636	6.62154e-07
RBCK1	10616	20	408065	430966	737.059	445.804	-0.712038	6.62993e-07
LRG1	116844	19	4537215	4540024	23.9478	205.51	2.28688	6.69777e-07
FBXO45	200933	3	196568854	196589059	1392.94	921.327	-0.587574	6.70415e-07
DYNLRB2	83657	16	80540734	80550809	17.3628	64.6541	1.65512	6.73138e-07
SLC44A1	23446	9	105244613	105397347	11918	7144.98	-0.723633	6.87776e-07
ERC1	23085	12	1027748	1495933	530.471	273.084	-0.926648	7.00234e-07
HEXDC	284004	17	82418376	82442640	150.458	327.301	1.06455	7.00565e-07
AGPAT3	56894	21	43925398	43987594	930.123	1373.7	0.556242	7.02701e-07
CAPS	828	19	5914182	5916211	807.082	1408.08	0.784662	7.05047e-07
MIB1	57534	18	21741329	21870957	4045.34	5627.41	0.471989	7.15534e-07
CYB5R2	51700	11	7665095	7674243	145.53	301.45	1.00716	7.20902e-07
GSTM4	2948	1	109656076	109661709	8.82504	103.726	2.39279	7.22426e-07
ERMAP	114625	1	42817105	42844989	243.653	466.253	0.907445	7.24641e-07
THUMPD3	25917	3	9363033	9386791	1080.42	1600.55	0.560589	7.45814e-07
BACH1	571	21	29298795	29346148	1948.37	1340.43	-0.533765	7.59579e-07
SERINC3	10955	20	44499260	44522085	1652.92	2276.82	0.45833	7.59579e-07
LOC101926969	101926969	2	91571575	91580863	12.9948	69.8683	1.96108	7.64553e-07
EFHC2	80258	X	44147882	44343677	84.1155	203.7	1.21087	7.64804e-07
UGT2B7	7364	4	69096475	69112987	0	22.6216	2.58023	7.70811e-07
FAM189A2	9413	9	69324572	69392454	75.2886	174.241	1.15077	7.7635e-07
YBX1	4904	1	42682395	42702349	4891.38	3272.72	-0.573017	7.84475e-07
BZW2	28969	7	16646134	16706523	572.907	319.399	-0.824002	7.88038e-07
LINC00961	158376	9	35909483	35911620	52.4399	0.251936	-2.5995	7.91114e-07
SFTPA2	729238	10	79555852	79560407	33.6797	267.144	2.26099	7.93298e-07
BEX5	340542	X	102153707	102156014	14.4417	85.4031	2.05722	7.95478e-07
PIGP	51227	21	37065364	37072803	312.063	615.214	0.942445	8.00785e-07
FPR3	2359	19	51795158	51826081	0.325248	26.6388	2.51701	8.02306e-07
OBSCN	84033	1	228208130	228378874	858.546	507.471	-0.743529	8.03973e-07
PANK1	53354	10	89579497	89643891	85.067	9.33557	-2.2603	8.08453e-07
LDHB	3945	12	21635341	21657794	5222.4	1166.49	-1.85406	8.15711e-07
FMO5	2330	1	147184305	147225638	9.73658	169.157	2.46708	8.29583e-07
CLIC3	9022	9	136994608	136996572	30.3789	219.856	2.20601	8.44649e-07
NSMCE1	197370	16	27224994	27268792	263.194	429.427	0.689858	8.46435e-07
POLR1D	51082	13	27620743	27667422	835.106	590.201	-0.495539	8.53046e-07
C10orf2	56652	10	100987536	100994401	203.318	76.8846	-1.30607	8.55065e-07
DOCK4-AS1	100506413	7	111808505	111821779	108.99	24.058	-1.84263	8.71108e-07
LOC105376939	105376939	3	5684336	5697634	10.8141	60.6689	1.97674	8.71873e-07
TSG101	7251	11	18480311	18526956	818.644	1189.49	0.533972	8.73788e-07
LMCD1	29995	3	8501807	8568125	3469.84	616.69	-2.01556	8.85099e-07
KLHL11	55175	17	41848518	41865431	1725.99	2394.58	0.469365	8.92004e-07
VILL	50853	3	37993587	38007185	18.0952	70.1501	1.6905	8.92032e-07
FNDC3B	64778	3	172040554	172400703	2803.55	1356.81	-1.00562	8.97891e-07
CENPA	1058	2	26786015	26794589	305.631	137.412	-1.09956	9.0938e-07
ZBTB10	65986	8	80486213	80526265	6511.76	8757.57	0.424995	9.1782e-07
[truncated: 36,529 more rows]
