# Supplementary material for: NSG-Pro mouse model for uncovering resistance mechanisms and unique vulnerabilities in human luminal breast cancers
Source: Sci Adv. 2021 Sep 15;7(38):eabc8145. doi: 10.1126/sciadv.abc8145 (PMC8443188; doi:10.1126/sciadv.abc8145)
Supplement: Supplementary file 2 — Tables S1, S3 to S9 [file sciadv.abc8145_tables_s1_s3_to_s9.zip › sciadv.abc8145_Table_S9.xlsx]

## Sheet: BCX1TamR2vsBCX1
Supplemental Table 9. RNAseq analysis of human gene expression in BCX1TamR2 compared to BCX1
Symbol	NCBI GeneID	Chromosome	Start	End	Mean Count BCX1	Mean Count BCX1Tamr1	Log2 Fold Change	FDR
SNTB1	6641	8	120535745	120812069	1440.59	32.7573	-5.27781	8.70514e-168
CYP2B7P	1556	19	40924265	40950660	2069.89	23.5466	-6.12696	9.48307e-164
DHRS2	10202	14	23636364	23645639	126.188	14115.2	6.27769	8.0272e-141
PDE3B	5140	11	14643723	14872059	2046.81	314.305	-2.66952	1.99903e-122
RGPD2	729857	2	87757198	87825767	7820.2	1951.61	-1.98732	6.90204e-118
RTN1	6252	14	59595976	59870839	775.226	1.83827	-7.22164	1.26441e-85
SUSD3	203328	9	93058688	93085138	867.489	57.7767	-3.75225	7.95239e-84
SUCNR1	56670	3	151873643	151882088	1198.35	5.00262	-6.8239	3.51794e-83
IGFBP4	3487	17	40443424	40457730	1021.22	59.4224	-3.91122	3.01492e-77
ADGRA3	166647	4	22387374	22516054	1084.43	93.7187	-3.39932	9.10254e-72
SUSD4	55061	1	223234910	223364202	266.783	1079.24	1.99015	3.22982e-71
HERC6	55008	4	88378739	88443097	3318.38	702.363	-2.20446	3.41744e-71
LOC105376908	105376908	19	41135638	41193052	471.158	13.0829	-4.78215	2.86048e-70
ZNF185	7739	X	152914442	152973481	102.145	581.28	2.44729	1.24257e-69
APLF	200558	2	68467559	68580162	1988.7	230.985	-3.01599	1.87507e-69
HS6ST3	266722	13	96090839	96839562	277.702	1857.4	2.67167	5.63524e-69
CYP2F1	1572	19	41114448	41128376	757.352	6.64073	-5.89734	3.33043e-67
CRISPLD1	83690	8	75000154	75034558	609.05	1.08865	-6.74232	3.60674e-67
RGS1	5996	1	192575727	192580029	948.593	7.50985	-6.01	3.33516e-64
TCAF1	9747	7	143851368	143902185	833.262	2922.87	1.78817	7.92501e-64
TXNIP	10628	1	145992435	145996631	695.511	7810.13	3.33581	1.24489e-63
PTPRN2	5799	7	157539056	158587790	107.984	1539.42	3.62353	4.59612e-63
EGLN3	112399	14	33924215	33951078	9869.53	559.586	-3.89126	1.10287e-62
GPR137B	7107	1	236142532	236208909	86.3922	976.353	3.33599	1.26159e-60
CANT1	124583	17	78991716	79009817	1115.98	3611.11	1.67627	1.48692e-60
ADD3	120	10	110007953	110135565	419.122	26.7049	-3.76724	4.94518e-60
HID1	283987	17	74950744	74972805	1714.61	3971.65	1.20613	5.13145e-60
PGR	5241	11	101029624	101129813	1524.39	48.5922	-4.53192	1.69278e-58
MTMR4	9110	17	58489532	58517890	1266.9	2781.82	1.12879	3.9976e-58
PPP1R9A	55607	7	94907637	95296415	587.8	19.2369	-4.53125	5.52215e-58
NUB1	51667	7	151341761	151378461	306.197	1113.51	1.83781	6.73678e-58
IFI44L	10964	1	78620382	78646145	3162.11	267.968	-3.39008	3.33869e-56
MKRN1	23608	7	140456183	140479569	1173.51	2806.74	1.25083	3.41542e-55
BCAS1	8537	20	53943540	54070765	193.04	1107.15	2.44916	6.16102e-55
LOC105374162	105374162	3	152317578	152320701	1784.84	180.08	-3.17047	6.72939e-55
HOXD8	3234	2	176129740	176132695	1859.27	478.787	-1.92862	1.40551e-54
CLU	1191	8	27596917	27614811	1096.88	7431.4	2.67137	7.69742e-54
IGFBP5	3488	2	216672105	216695549	14912.8	1474.29	-3.18521	2.74064e-53
LINC01287	103724390	7	153399919	153412234	289.146	1202.04	2.01432	2.74064e-53
SLC9A2	6549	2	102619689	102711350	317.628	1758.04	2.40519	3.50311e-53
PPM1K	152926	4	88257609	88284831	9133.81	590.354	-3.70774	4.32467e-53
ERO1LB	56605	1	236215122	236282039	28.3144	348.011	3.42469	8.94632e-53
TMEM14E	645843	3	152339698	152340990	723.029	82.4077	-3.01103	2.93999e-52
TPM2	7169	9	35681993	35690056	339.941	11.8899	-4.40982	6.60404e-52
MMP14	4323	14	22836533	22847600	1091.56	67.7857	-3.76105	6.94756e-51
HERC5	51191	4	88457117	88506170	1824.71	253.973	-2.74567	1.70697e-50
TIMP1	7076	X	47582291	47586791	429.577	1659.83	1.91682	5.2656e-49
C1orf64	149563	1	16004236	16006695	20.765	267.504	3.41771	5.55195e-49
KMT2C	58508	7	152134925	152436005	4033.49	8932.81	1.14049	2.48886e-48
MED13L	23389	12	115958576	116277186	11708	3644.39	-1.66135	2.48886e-48
RGS22	26166	8	99960936	100106116	409.716	50.1948	-2.91547	7.32331e-48
PPP1R1B	84152	17	39628498	39636625	15.4095	419.568	4.2217	1.19043e-47
C2orf72	257407	2	231037566	231049714	56.9544	397.431	2.69368	1.99864e-47
DMTN	2039	8	22057864	22082527	2.97381	234.256	4.89812	3.77864e-47
CHI3L2	1117	1	111227659	111243440	34.3938	533.115	3.65027	3.99608e-47
C1GALT1	56913	7	7182615	7248651	3727.63	1078.67	-1.76121	1.37215e-46
IFI44	10561	1	78649792	78664078	2785.51	342.899	-2.89392	2.43852e-46
ST6GALNAC2	10610	17	76565379	76586063	463.804	2172.52	2.17677	7.20901e-46
LOC101928272	101928272	10	9197366	9295593	9.83039	334.595	4.44571	2.44621e-45
PSAT1	29968	9	78297075	78330093	1591.94	320.339	-2.25321	5.41218e-45
LOC105371712	105371712	17	28246454	28250834	11.1116	206.717	3.75501	2.50838e-43
CYR61	3491	1	85580761	85583967	2635.02	950.119	-1.45419	5.4805e-43
TGFA	7039	2	70447280	70554015	707.668	49.857	-3.56324	7.13166e-43
SDC1	6382	2	20200797	20225433	5504.66	15051.8	1.43517	7.55168e-43
AZGP1	563	7	99966727	99976112	966.091	2694.38	1.4644	3.51475e-42
DOCK9	23348	13	98793487	98978084	1410.49	2910.96	1.03775	1.15878e-41
LOC105376872	105376872	18	70470174	70491251	12.7439	426.192	4.39926	1.78525e-41
NELL2	4753	12	44508275	44876850	5.51879	1836.84	5.67635	1.79248e-41
DSCR8	84677	21	38121451	38156511	4.44376	200.689	4.47034	5.77609e-41
BRAF	673	7	140734012	140924764	1310.39	2758.73	1.06809	9.00459e-41
DCTD	1635	4	182890091	182917477	923.616	278.743	-1.69728	2.62749e-40
ATP6AP1	537	X	154428632	154436517	2054.49	5575.37	1.42248	3.68986e-40
PHLDA1	22822	12	76025447	76031776	206.46	951.129	2.13056	4.76502e-40
C8orf87	389676	8	93134095	93166850	210.249	3.18527	-5.09371	7.02969e-40
DNAH8	1769	6	38715341	39030798	19.4579	623.624	4.322	1.3848e-39
MDGA2	161357	14	46839623	47674954	6.98365	372.067	4.5913	3.58254e-39
PDIA4	9601	7	149003062	149028690	554.273	1480.51	1.39847	3.58795e-39
KLHL13	90293	X	117897813	117985413	184.052	0.374813	-5.32558	5.39418e-39
MBNL1	4154	3	152268040	152465779	13585.8	2051.69	-2.61232	1.40142e-38
C1QTNF1	114897	17	79024076	79049788	14.9228	255.776	3.65304	3.64735e-38
COL27A1	85301	9	114155545	114312516	35.3789	526.669	3.58405	4.40142e-38
C21orf91	54149	21	17788967	17819386	1130.84	307.142	-1.84142	5.30143e-38
SLIT1	6585	10	96998038	97185926	95.7164	885.801	3.01534	6.24137e-38
TNRC18P1	644962	4	140641191	140643080	104.182	886.734	2.91156	9.89376e-38
ITGB4	3691	17	75721436	75757818	729.04	1695.51	1.20785	1.00824e-37
MECOM	2122	3	169083499	169146305	4.60332	362.531	4.75815	1.51857e-37
GSTK1	373156	7	143263429	143269129	104.309	603.893	2.4326	1.53744e-37
LIN7A	8825	12	80797392	80937915	33.7281	217.01	2.51166	4.57118e-37
ATP6V0A4	50617	7	138706294	138798196	30.9558	367.675	3.23832	8.37051e-37
PLBD1	79887	12	14503663	14567857	22.644	245.65	3.16117	8.61173e-37
GDI1	2664	X	154436913	154443467	745.681	1871.93	1.31482	1.41851e-36
SCARA3	51435	8	27634060	27673020	89.7591	432.318	2.20189	2.24571e-36
GREB1	9687	2	11534116	11642786	3907.64	304.908	-3.3985	2.50537e-36
SERPINA5	5104	14	94581369	94593120	242.075	23.1718	-3.15772	2.69323e-36
FAM102A	399665	9	127940582	127980533	3773.2	1885.65	-0.993797	3.35002e-36
CETN2	1069	X	152827327	152830757	483.951	1224.96	1.32479	3.57373e-36
REEP1	65055	2	86213993	86338083	18.8421	275.01	3.44637	3.86133e-36
SMARCD3	6604	7	151238973	151248663	23.261	274.462	3.26064	3.92507e-36
CEACAM6	4680	19	41755520	41772208	67.4804	747.1	3.17843	4.3185e-36
PPFIA2	8499	12	81257975	81758695	904.181	142.11	-2.55576	5.15739e-36
CMTM6	54918	3	32481312	32502911	2515.6	4704.29	0.899355	9.73493e-36
GPD1L	23171	3	32106511	32168715	359.292	1123.43	1.61362	1.80211e-35
SLC5A1	6523	22	32043032	32113029	33.1455	550.174	3.65967	2.83801e-35
ATP6V0E2	155066	7	149872968	149880713	314.742	1892.13	2.47868	3.34975e-35
TFCP2L1	29842	2	121216587	121285202	1.27934	153.627	4.61586	7.52168e-35
ADAM28	10863	8	24294040	24359018	1002.55	58.0859	-3.74339	8.5803e-35
NCALD	83988	8	101686542	102124334	820.132	3253.47	1.93779	1.46241e-34
C6orf223	221416	6	44000600	44005958	250.087	11.757	-3.88892	1.93236e-34
CTAGE8	100142659	7	144266674	144269784	183.954	790.668	2.04923	3.548e-34
PEG10	23089	7	94656325	94669695	263.824	8.5269	-4.29999	8.22089e-34
EXT1	2131	8	117799363	118111819	428.569	1142.5	1.39734	8.50131e-34
NBEA	26960	13	35476749	35672737	375.786	1517.67	1.95189	1.96868e-33
CACNA1C	775	12	2053250	2697949	0.325248	140.626	4.95762	5.55846e-33
ARPC4	10093	3	9792495	9807105	1658.82	3135.64	0.911781	6.08463e-33
RGS2	5997	1	192809039	192812277	887.328	32.0987	-4.18309	6.86075e-33
GPRC5C	55890	17	74433697	74447429	524.628	1772.56	1.72229	8.10851e-33
DCXR	51181	17	82035881	82037697	162.711	645.001	1.92672	1.55477e-32
ARHGEF35	445328	7	144186083	144195698	227.816	782.227	1.7347	1.62102e-32
LOC105372185	105372185	18	70773435	70786753	2.1421	151.907	4.65376	1.70335e-32
HLF	3131	17	55264960	55325065	5.57724	184.681	4.11939	2.2554e-32
FUT9	10690	6	96015969	96215612	477.854	2206.05	2.13274	2.7527e-31
UBE2K	3093	4	39698044	39782792	6014.17	3040.47	-0.977208	3.08164e-31
BRK1	55845	3	10115649	10127190	1519.68	2857.35	0.905611	3.59592e-31
XYLT1	64131	16	17102324	17470881	224.046	5.57906	-4.37146	6.36845e-31
GPR160	26996	3	170037947	170085396	1509.56	3485.52	1.19563	8.29871e-31
MXRA8	54587	1	1352689	1363541	468.594	68.9348	-2.6088	1.34243e-30
TPBG	7162	6	82364244	82367417	3438.2	1553.8	-1.13431	2.03951e-30
SYNPO2	171024	4	118888841	119038520	476.736	4784.93	3.05826	2.849e-30
ERGIC1	57222	5	172834220	172952685	1644.1	3396.2	1.03694	2.98488e-30
HTT	3064	4	3074510	3243960	5867.03	2368.39	-1.29241	4.14659e-30
LOC105379362	105379362	8	32927945	33048479	119.104	0.356916	-4.83893	4.86917e-30
ZNF605	100289635	12	132921433	132956306	2045.88	1011.26	-1.00906	6.1401e-30
NLRC5	84166	16	57017074	57083524	524.292	97.9333	-2.31952	7.19688e-30
ABCG1	9619	21	42219157	42297244	520.227	1571.82	1.56359	9.44964e-30
HECTD2	143279	10	91410285	91514829	1656.52	712.318	-1.20357	9.90063e-30
FAM198A	729085	3	42979267	43057715	14.8936	319.339	3.77566	1.06931e-29
GNAQ	2776	9	77716274	78031449	693.507	2052.08	1.53449	1.11274e-29
MNX1	3110	7	157004853	157009435	3.67088	127.005	3.96526	1.12654e-29
CHPF2	54480	7	151232489	151238827	387.365	1084.56	1.4578	1.311e-29
MYBL1	4603	8	66562175	66613249	3788.99	926.424	-1.96906	2.1398e-29
ZNF282	8427	7	149195462	149226248	165.336	610.214	1.82787	4.11646e-29
PITPNC1	26207	17	67377281	67697263	44.4072	293.527	2.57597	4.72917e-29
LOC101927843	101927843	21	22009158	22098459	210.152	14.2552	-3.52475	6.37122e-29
FGD3	89846	9	92947319	93036236	273.969	17.5985	-3.50803	9.21727e-29
GPR39	2863	2	132416574	132646596	0.794531	98.5069	4.303	1.18022e-28
RAB39B	116442	X	155258234	155264589	72.0585	494.006	2.58966	1.32228e-28
CORO1C	23603	12	108645109	108702998	3004.29	1283.39	-1.21169	1.67075e-28
IFIT3	3437	10	89332479	89340968	1302.85	233.888	-2.36097	1.77028e-28
PYGL	5836	14	50905217	50944530	2974.15	1089.08	-1.42461	1.79372e-28
SEMA3C	10512	7	80742538	80919351	650.132	2567	1.92047	2.37308e-28
ANK2	287	4	112818083	113383740	1037.23	5231.05	2.23505	2.42268e-28
DDAH1	23576	1	85318485	85578363	5110.92	2834.61	-0.84565	2.50503e-28
FAM171B	165215	2	186694062	186763787	563.264	2234.11	1.92591	3.16176e-28
PID1	55022	2	229023973	229271341	0	105.081	4.51431	3.5534e-28
SULF1	23213	8	69466624	69660912	134.881	0	-5.18004	4.14876e-28
SLC4A2	6522	7	151058212	151076527	661.056	1517.96	1.18621	5.37831e-28
PLSCR1	5359	3	146515180	146544841	1549.02	349.122	-2.07042	9.51025e-28
NDUFB2	4708	7	140696681	140706646	199.014	739.568	1.83826	1.04175e-27
NDRG2	57447	14	21016763	21070872	191.207	971.308	2.23793	1.33368e-27
UNC13A	23025	19	17601328	17688199	68.8009	493.295	2.6707	1.43001e-27
ADRA2A	150	10	111077032	111080907	161.117	2.88507	-4.49852	1.55054e-27
SEMA6B	10501	19	4542588	4559759	34.6234	299.647	2.86793	1.55218e-27
PCCA	5095	13	100089015	100530437	174.221	522.022	1.55035	1.85783e-27
PLOD2	5352	3	146069440	146161495	4076.69	1271.77	-1.64106	1.88113e-27
ANKRD7	56311	7	118224658	118242731	111.902	0.374813	-4.95274	1.89845e-27
ANXA6	309	5	151100706	151157882	500.188	1526.14	1.5734	2.5987e-27
STMN3	50861	20	63639705	63652766	39.1967	266.22	2.58255	4.86574e-27
SLC7A11	23657	4	138164094	138242349	1708.88	368.958	-2.12364	5.4596e-27
MYB	4602	6	135181315	135219173	264.728	1162.85	2.05141	1.44703e-26
RAB5C	5878	17	42124976	42155044	877.474	1908.23	1.11107	1.49058e-26
MYO5B	4645	18	49822786	50195081	669.296	1727.45	1.34865	2.14599e-26
GJA1	2697	6	121435577	121449744	3679.37	71.919	-4.4644	2.20136e-26
HEY2	23493	6	125749586	125761269	127.716	1.49925	-4.49529	3.14089e-26
RASSF5	83593	1	206507530	206589284	191.325	644.416	1.69536	4.39087e-26
TMEM63A	9725	1	225845532	225882720	1114.73	2016.22	0.849934	6.69769e-26
UTRN	7402	6	144291737	144853034	1979.95	3751.39	0.914902	1.06012e-25
SERPINA1	5265	14	94376747	94388816	3401.34	512.802	-2.55538	1.44378e-25
LOC105375896	105375896	8	72194210	72227255	299.009	35.3142	-2.85861	2.10337e-25
MBNL1-AS1	401093	3	152262616	152269626	589.111	57.3237	-3.05834	2.47228e-25
MUC15	143662	11	26559032	26572268	98.5508	1002.2	3.01304	3.10294e-25
PRKAR1A	5573	17	68512379	68533431	11698.2	17923.3	0.613513	3.12967e-25
NABP1	64859	2	191678135	191688522	590.62	129.547	-2.09996	3.47922e-25
LOC93622	93622	4	6674094	6676047	1514.89	636.504	-1.23466	3.89021e-25
WHSC1	7468	4	1871396	1982207	3015.1	1237.35	-1.26646	3.89021e-25
CDK5RAP3	80279	17	47970528	47981786	1164.87	2325.41	0.987275	4.18925e-25
IFITM1	8519	11	313991	315272	5349.37	1354.51	-1.91241	4.40639e-25
PLEKHB1	58473	11	73646178	73662819	193.218	688.194	1.77401	4.59142e-25
KLF6	1316	10	3775996	3785281	1214.61	429.622	-1.46943	1.32434e-24
KLF9	687	9	70384597	70414657	141.057	581.948	1.97357	1.97478e-24
LMBR1	64327	7	156680876	156893208	1903.49	3997.1	1.05767	1.98668e-24
PBX1	5087	1	164559360	164851830	8340.67	18101.5	1.10489	2.09502e-24
CRABP2	1382	1	156699606	156705816	3636.61	9218.34	1.31882	3.05683e-24
DHX40	79665	17	59565525	59608352	2026.2	3685.02	0.858172	3.40821e-24
SSBP1	6742	7	141738607	141750488	517.587	1051.05	1.0146	4.51224e-24
VTCN1	79679	1	117143587	117203836	1022.62	2797.11	1.42274	5.31338e-24
SHANK2	22941	11	70467856	71224796	626.964	1404.59	1.14835	5.81308e-24
ARHGEF5	7984	7	144355396	144380632	239.777	766.871	1.62693	6.61345e-24
FADS2	9415	11	61816203	61867354	5264.09	2502.74	-1.06075	6.91874e-24
TM4SF18	116441	3	149318498	149333472	8.37166	200.092	3.6338	8.98322e-24
SYTL2	54843	11	85694221	85758069	2154.47	4967.68	1.18864	9.47513e-24
SLITRK6	84189	13	85792787	85799348	17338.9	47267.1	1.41784	1.02609e-23
UGT2A3	79799	4	68928459	68951791	1.80133	125.538	3.99864	1.05608e-23
RBPJ	3516	4	26319710	26435131	3848.2	2014.51	-0.925453	1.12212e-23
FSIP1	161835	15	39600031	39782838	1067.59	186.195	-2.37897	1.15173e-23
LOC100507516	100507516	8	53511779	53524084	383.416	2405.22	2.4738	1.79577e-23
KIAA1147	57189	7	141656728	141702153	1980.52	4272.45	1.09692	2.2781e-23
LOC105374203	105374203	3	169657482	169663004	0	85.6035	4.20767	3.89893e-23
ERBB2	2064	17	39688084	39728662	1238.24	2823.99	1.17281	4.35619e-23
LOC100132891	100132891	8	71844116	72056312	1522.53	114.667	-3.2986	4.42835e-23
APPBP2	10513	17	60443149	60526240	1990.24	4401.33	1.13052	5.87002e-23
ARNT2	9915	15	80404350	80597937	0.325248	174.619	4.29439	6.33282e-23
EIF4G2	1982	11	10797046	10809035	19335	12296	-0.650398	7.04547e-23
TMPRSS2	7113	21	41464551	41508065	176.434	632.375	1.78468	7.1247e-23
AGK	55750	7	141551278	141654409	321.859	766.986	1.23562	7.13059e-23
HOXD4	3233	2	176151385	176153223	435.752	75.8977	-2.38043	7.261e-23
CERS2	29956	1	150965173	150975003	3321.63	7012.6	1.06611	7.34723e-23
LOC105371015	105371015	15	98772629	98780294	404.968	88.7399	-2.09122	8.0721e-23
LOC101929498	101929498	10	37297755	37306964	8939.33	24202.3	1.4074	8.16504e-23
LOC100996664	100996664	14	68619482	68668506	128.562	405.395	1.60435	8.29871e-23
LINC01116	375295	2	176629581	176637574	521.504	171.969	-1.56422	1.19499e-22
RGPD1	400966	2	86917615	87013976	2930.35	1095.86	-1.39064	1.24835e-22
SLC37A3	84255	7	140333752	140398550	257.802	638.984	1.28513	1.31722e-22
SAMD12	401474	8	118189455	118621945	1454.03	6362.72	2.03344	1.48248e-22
LYPD6	130574	2	149329985	149474148	400.976	81.534	-2.20382	1.54201e-22
HOXD10	3236	2	176116764	176119942	1119.39	157.536	-2.63501	1.74518e-22
CSNK1G1	53944	15	64165517	64356243	2283.33	995.952	-1.17957	1.81607e-22
ITPRIP	85450	10	104309696	104328992	610.326	201.69	-1.56071	2.01747e-22
RPLP2	6181	11	809936	812876	6939.76	2886.98	-1.24447	2.15532e-22
PNPO	55163	17	47941523	47949308	2108.2	3954.1	0.898319	2.51033e-22
ELL2	22936	5	95885098	95962071	2174.77	1149.24	-0.910779	4.01469e-22
APOD	347	3	195568702	195584205	83.7523	1939.28	3.6514	5.75213e-22
REPIN1	29803	7	150368790	150374044	496.595	1081.97	1.10926	7.15072e-22
HR	55806	8	22114419	22131052	21.5802	222.089	2.9763	7.97799e-22
CD109	135228	6	73696085	73828317	1440.29	362.338	-1.90986	8.19624e-22
SPR	6697	2	72887383	72892160	210.005	496.617	1.21546	1.04276e-21
DNAJC15	29103	13	43023226	43109170	126.312	4.60991	-3.9234	1.48378e-21
UBE3C	9690	7	157138961	157269372	2032.61	3711.71	0.86075	1.71687e-21
LRRN2	10446	1	204617173	204685353	54.2824	257.411	2.14167	1.72759e-21
GRN	2896	17	44345086	44353106	1270.59	2771	1.11103	1.99077e-21
STAT5B	6777	17	42199177	42276406	439.294	919.529	1.05156	2.193e-21
LOC105372903	105372903	1	211604320	211609562	0.340774	65.4998	3.88521	2.39516e-21
ABCC11	85320	16	48166911	48235177	127.722	789.866	2.44228	2.45644e-21
ZNF862	643641	7	149838420	149867479	240.668	788.2	1.66454	2.56227e-21
HCP5	10866	6	31463180	31465809	324.739	80.003	-1.93385	2.81606e-21
PDZK1IP1	10158	1	47183589	47190099	32.4936	217.633	2.51024	2.86262e-21
MATN2	4147	8	97869083	98036720	3835.59	706.961	-2.29208	3.10633e-21
ADCY5	111	3	123282296	123416342	0	112.834	4.16709	3.94739e-21
HMGCS1	3157	5	43287470	43313512	5803.5	2395.04	-1.25458	4.14834e-21
PCDH17	27253	13	57631655	57728931	285.077	24.4964	-3.11504	4.73806e-21
POC1B	282809	12	89419718	89525567	2712.89	1506.27	-0.841837	5.80025e-21
EXOC7	23265	17	76080993	76103787	1810.17	3522.79	0.950063	6.21029e-21
CKB	1152	14	103519658	103522859	711.899	237.895	-1.53832	7.12406e-21
SNX10	29887	7	26291895	26374329	15.3214	245.811	3.33529	7.28951e-21
GLUD2	2747	X	121047608	121049942	126.609	0	-4.6018	7.59194e-21
BMP5	653	6	55755438	55875577	153.798	13.3503	-3.12712	8.50907e-21
SOX2	6657	3	181711924	181714436	385.195	71.4463	-2.28289	8.94e-21
LOC105379061	105379061	5	85629706	85647805	275.656	41.9835	-2.52019	1.14327e-20
IGDCC3	9543	15	65327127	65378040	4.20045	79.2577	3.3311	1.16316e-20
XRCC5	7520	2	216109297	216206293	5513.42	2557.14	-1.0937	1.26638e-20
INHBB	3625	2	120346143	120351807	226.452	915.573	1.9264	1.42687e-20
TBC1D9	23158	4	140620782	140756317	6589.04	22183.4	1.69239	1.59451e-20
MAPT	4137	17	45894382	46028334	54.5651	246.544	2.04124	1.61653e-20
RPL9	6133	4	39454124	39458948	11158.6	5321.25	-1.05453	1.74772e-20
CUL1	8454	7	148698841	148801110	726.362	1438.14	0.976961	1.96173e-20
TRIM71	131405	3	32818018	32892279	55.5967	336.512	2.42268	2.64296e-20
ZNF275	10838	X	153334155	153352926	646.391	1403.79	1.10229	2.67129e-20
OBSL1	23363	2	219561716	219571546	233.029	675.326	1.49766	3.06241e-20
CPAMD8	27151	19	16892951	17026815	28.0945	179.596	2.44975	3.09689e-20
PTGER3	5733	1	70952432	71047808	2944.75	1203.38	-1.26637	3.19611e-20
VBP1	7411	X	155216273	155239841	1366.67	2222.32	0.696692	3.72701e-20
SAMD5	389432	6	147508692	147570021	810.64	53.9542	-3.33855	3.86885e-20
LOC102724509	102724509	10	37235996	37243159	7194.69	17423.5	1.25245	4.84799e-20
ATIC	471	2	215311956	215349773	1020.57	413.378	-1.2786	5.06801e-20
BCAM	4059	19	44809059	44821421	412.092	1048.49	1.32111	5.14838e-20
KIAA1324	57535	1	109113963	109206781	3089.71	7124.62	1.18502	5.7829e-20
GALNT11	63917	7	152025674	152122347	373.764	1282.43	1.71707	6.89193e-20
ANXA3	306	4	78551588	78610451	109.891	414.212	1.83149	7.07226e-20
SCD	6319	10	100347015	100364831	47351.4	15829.9	-1.53573	8.45104e-20
RPS12	6206	6	132814569	132817564	6663.89	3082.15	-1.09661	8.61011e-20
CACNB4	785	2	151832771	152099079	165.589	642.985	1.87209	9.20093e-20
ETNK2	55224	1	204131061	204152182	549.572	1274.66	1.19584	9.54025e-20
LOC105369192	105369192	4	88284714	88331421	86.5142	1.00798	-4.17833	2.61473e-19
LOC105371386	105371386	16	85449116	85465819	131.134	9.84693	-3.18601	2.68894e-19
MGP	4256	12	14881181	14885919	9608.2	41134.7	1.98947	2.90332e-19
SLC39A8	64116	4	102261664	102345498	4315.02	1606.54	-1.39086	3.21723e-19
SIRPA	140885	20	1894167	1939894	13.3977	149.799	3.01906	3.25637e-19
LAMC1	3915	1	183023460	183145592	2263.3	333.178	-2.53916	3.41833e-19
PANX1	24145	11	94128928	94181972	366.202	147.922	-1.28216	3.68973e-19
GOLGA8B	440270	15	34525282	34536021	55.8961	342.975	2.402	3.86431e-19
HMGCS2	3158	1	119747996	119768932	69.0333	577.224	2.71404	4.08026e-19
PLA2G12A	81579	4	109709989	109730086	1584.55	2901.13	0.864926	4.24292e-19
SHMT2	6472	12	57229573	57234935	1919.48	932.963	-1.02786	4.94524e-19
PARP8	79668	5	50665899	50846522	113.759	6.80812	-3.38052	5.67808e-19
RUNDC3A	10900	17	44308559	44318670	16.5354	189.939	3.02062	5.85657e-19
PLCB4	5332	20	9307800	9480816	340.888	978.342	1.47419	5.91382e-19
GNG12	55970	1	67701466	67833472	2226.3	338.047	-2.50074	6.17937e-19
LOC105378839	105378839	1	88462888	88465805	148.07	12.9889	-3.11638	6.66479e-19
GPX1	2876	3	49357176	49358358	82.1538	2.88507	-3.48339	7.71332e-19
GARS	2617	7	30594565	30634033	4033.04	1949.5	-1.03506	8.43185e-19
TACSTD2	4070	1	58575423	58577494	3235.51	6273.19	0.944763	9.02507e-19
RPS6KB1	6198	17	59893046	59950426	2661.4	4394.69	0.719002	9.73524e-19
UBB	7314	17	16380793	16382745	3278.1	6838.97	1.04651	1.04831e-18
COL12A1	1303	6	75084326	75205907	9100.23	2706.14	-1.68484	1.2093e-18
LCORL	254251	4	17880595	18021860	3423.36	1444.6	-1.22152	1.58621e-18
LPPR3	79948	19	812488	821952	153.772	10.431	-3.23885	1.72999e-18
NAT8L	339983	4	2059512	2069089	498.013	162.156	-1.57152	1.90222e-18
FAM198B	51313	4	158124580	158173050	573.632	1667.42	1.49327	1.99329e-18
PBXIP1	57326	1	154944080	154956091	548.979	1482	1.39677	2.11309e-18
ABCF2	10061	7	151207837	151227374	350.165	878.65	1.29437	2.14975e-18
MEGF10	84466	5	127290764	127461222	506.615	68.6188	-2.61548	2.27828e-18
ARHGEF34P	728377	7	144258996	144286003	160.173	563.008	1.75043	2.69256e-18
LOC101929705	101929705	6	43995723	44074652	183.255	28.7748	-2.44891	2.69256e-18
SLC25A25	114789	9	128068200	128109258	1121.68	421.747	-1.37759	2.89356e-18
MECP2	4204	X	154030234	154097731	1752.08	3705.47	1.06481	2.9933e-18
TRIM22	10346	11	5689587	5710863	297.806	66.4455	-2.04909	3.19695e-18
ITGA4	3676	2	181456892	181537747	104.324	0.356916	-4.30137	3.61896e-18
SLC39A11	201266	17	72645946	73092714	1599.49	3346.17	1.05034	4.0082e-18
GCSAM	257144	3	112120841	112133305	107.551	462.436	1.99427	4.12647e-18
UCHL5	51377	1	193012366	193059393	3971.33	2257.2	-0.807993	4.37507e-18
ZFPM2	23414	8	105318919	105804539	199.676	20.996	-2.90673	4.37507e-18
HMGCR	3156	5	75337168	75362101	2260.35	1220.31	-0.88056	5.25609e-18
NUP98	4928	11	3711829	3797792	3637.34	2001.66	-0.854447	6.26614e-18
GABRG3	2567	15	26971282	27481333	0	60.5856	3.94675	6.27769e-18
IMPA2	3613	18	11981428	12030886	1005.4	378.442	-1.37445	6.66389e-18
RIMS3	9783	1	40620680	40665652	61.2292	211.607	1.70968	6.8823e-18
IL4R	3566	16	27313909	27364778	31.2759	183.864	2.35411	7.29662e-18
LOC105375549	105375549	7	143885446	143901949	177.331	419.194	1.21895	7.58684e-18
NCCRP1	342897	19	39196964	39201882	10.4069	193.181	3.28576	7.81983e-18
ZNF165	7718	6	28080704	28089563	259.41	61.4981	-1.96354	8.19558e-18
CACNA2D2	9254	3	50362613	50503597	90.4121	322.344	1.76555	8.29836e-18
LAMB2	3913	3	49121114	49133166	2910.91	5203.02	0.830057	8.67681e-18
RPS13	6207	11	17074392	17077673	5137.21	2688.24	-0.924075	9.21488e-18
SGPP1	81537	14	63684216	63728095	2428.44	1052.86	-1.18247	9.92067e-18
ST8SIA6	338596	10	17320677	17454255	1842.1	908.843	-1.00505	1.06478e-17
PTPN21	11099	14	88465778	88554779	37.9066	197.49	2.22066	1.1918e-17
CYB561	1534	17	63432304	63446184	1455.55	2978.58	1.01796	1.21631e-17
CTSH	1512	15	78921750	78945078	988.196	2178.71	1.12072	1.33904e-17
CFAP58-AS1	100505869	10	104351301	104353575	626.309	170.621	-1.79949	1.3494e-17
CAMK2B	816	7	44217150	44325631	15.3976	238.188	3.21677	1.568e-17
RAB1B	81876	11	66268585	66277492	1334.18	2472.29	0.879857	1.91614e-17
LINC01554	202299	5	95852232	95860133	242.64	41.8738	-2.33795	2.11058e-17
GPR141	353345	7	37740394	37741311	0.325248	84.168	4.06439	2.25933e-17
TNRC6C	57690	17	78004237	78108835	578.01	1162.86	0.995316	2.28084e-17
SPAG17	200162	1	117953665	118185225	42.4402	255.327	2.3625	2.29521e-17
MYO1D	4642	17	32594195	32877173	1914.22	3497.2	0.861285	2.53959e-17
SMARCD2	6603	17	63832081	63842991	1987.23	3109.81	0.642081	2.58555e-17
PRR15L	79170	17	47951967	47957877	1507.16	2941.94	0.952999	3.08315e-17
WDR75	84128	2	189441433	189475562	1975.18	1225.86	-0.683953	3.09426e-17
HIPK2	28996	7	139561570	139777894	1286.66	2854.58	1.1288	3.14567e-17
FBLN7	129804	2	112138385	112188214	17.4386	141.308	2.65071	3.32847e-17
APP	351	21	25880550	26170820	11160.8	21796.9	0.953588	3.59524e-17
EEF1A2	1917	20	63488012	63499315	1113.59	1827.23	0.710415	3.60332e-17
RYR2	6262	1	237042402	237833988	455.424	58.5512	-2.65579	4.06251e-17
GFM1	85476	3	158644528	158692572	1632.13	956.062	-0.764649	4.07961e-17
P4HB	5034	17	81843158	81860668	5329.24	8842.51	0.724898	4.72534e-17
MBNL2	10150	13	97222296	97394120	2805.02	6376.02	1.16227	4.86655e-17
EZR	7430	6	158765741	158819424	6000.78	9044.54	0.589003	4.97016e-17
LOC105372641	105372641	20	48192338	48198535	77.9115	1.07075	-3.97213	4.97016e-17
GPS1	2873	17	82051887	82057470	697.049	1398.49	0.990903	5.30605e-17
LLGL2	3993	17	75525702	75564723	595.814	1344.1	1.15172	5.35084e-17
MMP15	4324	16	58025378	58046901	924.53	2043.44	1.12569	5.68812e-17
ZNF195	7748	11	3357927	3379222	841.976	306.722	-1.41666	6.33166e-17
BARX2	8538	11	129375986	129452279	64.8416	205.18	1.58009	7.456e-17
KRT23	25984	17	40922696	40937643	128.977	797.765	2.40241	9.65995e-17
ITPR1	3708	3	4493348	4847840	857.002	1993.53	1.193	1.19615e-16
SLC27A2	11001	15	50182196	50236392	30.1377	211.463	2.46421	1.27724e-16
WIPI1	55062	17	68421281	68457512	543.463	1268.73	1.19775	1.27724e-16
FAM13A	10144	4	88725954	88823361	970.633	235.362	-1.93295	1.28958e-16
SLC18B1	116843	6	132769368	132798608	73.8299	1.38582	-3.70019	1.4165e-16
VAMP7	6845	X	155881280	155943769	2172.02	3663.53	0.748371	1.51003e-16
LOC100129455	100129455	2	176124296	176129631	421.504	66.7387	-2.44075	1.75714e-16
BCAP31	10134	X	153700492	153724127	3145.48	6024.67	0.925477	1.86514e-16
HEATR6	63897	17	60043191	60078931	337.789	776.216	1.17636	2.13819e-16
CAPN8	388743	1	223541609	223558167	156.622	415.829	1.3688	2.28757e-16
FZD8	8325	10	35638249	35641434	166.349	762.433	2.06009	2.44076e-16
FILIP1	27145	6	75308084	75493829	53.951	296.128	2.2657	2.62747e-16
GAREM	64762	18	32263521	32470484	643.32	1257.86	0.955951	2.76617e-16
SERF2	10169	15	43791842	43796089	2870.8	5140.83	0.831416	2.76617e-16
LOC105377601	105377601	4	187421482	187437691	77.8546	1.46043	-3.48795	2.86951e-16
DHCR24	1718	1	54849627	54887248	4717.71	9116.49	0.938105	2.8981e-16
LOC105377021	105377021	3	32814869	32817341	22.9028	122.871	2.21401	2.94417e-16
NRK	203447	X	105822543	105958610	3143.43	848.981	-1.79641	2.99136e-16
ESRP1	54845	8	94641136	94707466	12139.1	7927.43	-0.611382	3.36114e-16
NENF	29937	1	212432887	212446379	555.559	1011	0.854324	3.62889e-16
MTMR1	8776	X	150693396	150765102	1298.59	2480.5	0.921269	3.79507e-16
GNG7	2788	19	2511220	2702748	0	50.1814	3.69815	3.90512e-16
PKP3	11187	11	392599	404908	1006.95	492.59	-1.01697	4.03665e-16
GALNT7	51809	4	173168753	173323967	2984.69	6416.33	1.08579	4.13944e-16
LOC105372184	105372184	18	70756207	70770863	1.58906	72.5246	3.69955	5.55557e-16
AGPS	8540	2	177392743	177543836	3877.47	911.869	-1.96443	5.60309e-16
PIK3C2A	5286	11	17086575	17169807	4519.41	2708.04	-0.73282	5.76665e-16
LRP3	4037	19	33194693	33208867	55.1917	216.822	1.87673	6.10057e-16
IL7	3574	8	78732772	78805523	124.015	441.732	1.73373	6.16003e-16
KLF10	7071	8	102648777	102653964	2824.26	1442.97	-0.956529	6.16003e-16
CTR9	9646	11	10750987	10779755	1198.52	651.039	-0.870088	7.42238e-16
CTSO	1519	4	155924118	155953896	191.388	564.002	1.50395	7.6456e-16
PPTC7	160760	12	110534432	110583259	1416.82	764.354	-0.879891	7.77593e-16
TNIK	23043	3	171062503	171460408	59.6835	0	-4.02833	8.55304e-16
LOC105379031	105379031	5	73246494	73274998	0.794531	59.5008	3.51934	9.50481e-16
TMEM139	135932	7	143284899	143288049	13.6157	97.842	2.52025	9.94199e-16
NDFIP2	54602	13	79481124	79556077	951.336	1792.58	0.905719	1.15229e-15
OSBPL7	114881	17	47807367	47821781	10.9506	121.075	2.81916	1.15229e-15
SYNGR2	9144	17	78168590	78172928	1798.9	3959.37	1.11755	1.44626e-15
STARD4	134429	5	111498324	111512459	643.011	49.818	-3.05394	1.47916e-15
PSMB8	5696	6	32840717	32844935	326.947	111.785	-1.49212	1.48083e-15
COL14A1	7373	8	120125108	120372034	231.371	14.7094	-3.29488	1.5704e-15
CLCA2	9635	1	86424086	86456558	0.794531	77.3472	3.49135	1.69172e-15
MUM1L1	139221	X	106168305	106208956	1373.65	337.035	-1.90905	1.7842e-15
FHL2	2274	2	105360826	105399118	1419.61	581.866	-1.25501	1.80271e-15
NHS	4810	X	17635293	17735994	8.21172	135.814	3.20932	1.84071e-15
LOC101929798	101929798	1	121028377	121052167	161.315	32.8874	-2.1511	1.98814e-15
MKNK2	2872	19	2037471	2051244	2689.42	1295.17	-1.03586	2.13795e-15
SCP2	6342	1	52927229	52994232	3090.21	5031.18	0.697896	2.24969e-15
ST8SIA1	6489	12	22193391	22334714	253.141	1306.65	2.18879	2.2692e-15
FAM129A	116496	1	184791025	184974586	525.586	2222.31	1.94848	2.34227e-15
BHLHE41	79365	12	26120026	26125070	8.08972	108.719	2.87244	2.50845e-15
DIO3	1735	14	101561351	101563452	892.229	141.362	-2.39956	2.78645e-15
CLTCL1	8218	22	19179473	19291716	76.3585	238.307	1.56972	2.86508e-15
SH3BGRL	6451	X	81201804	81298547	1605.38	4207.18	1.34958	3.0207e-15
SATB1	6304	3	18347641	18438773	113.282	699.765	2.34951	3.28014e-15
DDR1	780	6	30888688	30900156	2661.18	4362.1	0.707022	3.68114e-15
LOC101929805	101929805	1	145135059	145149891	145.277	17.539	-2.69863	3.75895e-15
CBX6	23466	22	38861427	38872334	531.641	1567.7	1.50576	3.83476e-15
LOC105375649	105375649	8	94253662	94260061	388.584	84.4636	-2.05181	4.24837e-15
RPL6	6128	12	112405190	112409639	10852	6460.17	-0.741887	4.31824e-15
CUL4B	8450	X	120524589	120560962	4699.38	3141.78	-0.5778	4.46195e-15
LOC105376973	105376973	20	37499707	37517257	1018.31	376.618	-1.39141	4.87673e-15
MNX1-AS1	645249	7	157010857	157016424	1.81685	51.9615	3.24209	5.13164e-15
N4BP2	55728	4	40056904	40158252	2064.13	1097.51	-0.899234	5.17449e-15
TFEC	22797	7	115935148	116030813	79.306	2.79256	-3.62	5.35932e-15
ADCK2	90956	7	140673153	140695108	241.798	619.528	1.32188	5.92082e-15
LOC105375716	105375716	8	117173429	117520693	2.45182	81.4842	3.39635	5.94282e-15
SFMBT2	57713	10	7158624	7409341	74.7801	609.117	2.63241	6.39228e-15
LOC102724899	102724899	4	162705376	162746263	79.6199	0	-3.95371	6.46344e-15
TSPAN31	6302	12	57745001	57748243	65.6506	275.303	1.94764	6.78304e-15
UGCG	7357	9	111896766	111935374	4037.54	2506.56	-0.682525	7.25761e-15
JHDM1D-AS1	100134229	7	140177261	140179640	62.5147	247.539	1.86	7.40632e-15
LOC105372639	105372639	20	48024795	48067686	54.425	0.731729	-3.79059	7.76318e-15
GPSM1	26086	9	136327476	136359605	1.81685	65.9689	3.36255	8.18658e-15
FGF14	2259	13	101720855	101916645	0	45.6254	3.56999	8.21501e-15
AJUBA	84962	14	22978612	22982642	1576.87	541.07	-1.48763	8.29803e-15
C2CD4A	145741	15	62066977	62070917	144.927	18.5082	-2.61384	8.7671e-15
LRRFIP2	9209	3	37052626	37176360	1900.82	592.188	-1.61143	8.96401e-15
YWHAG	7532	7	76326791	76359025	4560.17	2669.83	-0.765155	9.059e-15
SLC31A2	1318	9	113150958	113164142	339.738	871.763	1.32027	9.63783e-15
MTM1	4534	X	150568597	150673143	829.462	1560.15	0.899097	1.03606e-14
KCNMA1	3778	10	76869601	77637819	6.0079	178.143	3.31401	1.18581e-14
SORBS1	10580	10	95311773	95441180	2.2179	56.7176	3.14596	1.35008e-14
FAM110B	90362	8	57994554	58149718	514.165	1358.18	1.36136	1.48863e-14
WEE1	7465	11	9574687	9589767	4003.65	1406.42	-1.45611	1.50766e-14
STK17A	9263	7	43583093	43627379	1956.08	832.734	-1.20371	1.57494e-14
SRP9	6726	1	225777813	225790466	7667.84	11040.1	0.523909	1.65533e-14
TBC1D16	125058	17	79932343	79950857	2124.27	3716.04	0.797896	1.75436e-14
NPTXR	23467	22	38818451	38844012	41.6745	247.429	2.34021	1.83194e-14
PSAP	5660	10	71816298	71851325	2849.21	4549.19	0.6707	1.85045e-14
ZNF467	168544	7	149764363	149773206	89.3909	313.006	1.71708	2.26229e-14
ANXA5	308	4	121667997	121696992	1857.37	3436.35	0.876446	2.36407e-14
RPLP0	6175	12	120196700	120201211	16552.1	10574.8	-0.642	2.37882e-14
ZNF398	57541	7	149126416	149183042	555.856	1299.58	1.19594	3.05387e-14
OSTC	58505	4	108650585	108667822	2390.54	1481.94	-0.683867	3.12379e-14
CARS	833	11	3000922	3057451	995.144	563.745	-0.810566	3.21363e-14
SIAH2	6478	3	150741123	150763476	1795.77	1037.99	-0.782145	3.29149e-14
IQCA1	79781	2	236324147	236507535	43.2643	0.374813	-3.41578	3.3228e-14
CHST15	51363	10	124007666	124093607	716.746	1586.85	1.12365	3.89138e-14
POP1	10940	8	98117293	98159841	864.278	421.659	-1.01875	3.89138e-14
TPM3	7170	1	154155304	154183249	7496.38	5046.43	-0.567713	4.7219e-14
TNFSF12	8742	17	7549058	7557890	5.27365	75.2258	2.9693	4.9794e-14
LINC00578	100505566	3	177441921	177752704	1.1353	54.9121	3.2208	5.14347e-14
MAP9	79884	4	155342658	155376970	1544.41	2954.99	0.924134	5.71327e-14
RAI14	26064	5	34656491	34832612	699.002	191.736	-1.76102	5.74038e-14
SLC16A1	6566	1	112911847	112956063	420.94	91.0179	-2.04493	5.93261e-14
FAM216A	29902	12	110468427	110490387	365.204	98.3352	-1.78802	6.07131e-14
RFC1	5981	4	39287449	39366381	2537.05	1680.3	-0.591112	6.36093e-14
GABARAPL1	23710	12	10212890	10223128	482.983	139.64	-1.70179	6.467e-14
NYNRIN	57523	14	24398786	24419288	1854.86	1046.37	-0.815412	6.75265e-14
SCAMP5	192683	15	74995535	75021495	384.162	716.451	0.890258	6.84076e-14
OR2A4	79541	6	131699644	131701401	26.0301	146.682	2.25043	6.90456e-14
KIAA2022	340533	X	74732856	74925452	77.7906	279.693	1.75241	7.1555e-14
SOX9	6662	17	72121020	72126420	1649.7	4029.86	1.25411	7.1555e-14
ZNF841	284371	19	52064466	52095765	1108.1	480.435	-1.17803	7.56599e-14
VANGL2	57216	1	160400574	160428678	4.3073	137.409	3.44621	8.08349e-14
PCDH20	64881	13	61409685	61415522	136.576	8.44624	-3.11913	8.21287e-14
ATP11C	286410	X	139726346	139832288	1282.76	568.373	-1.14751	8.39393e-14
ABHD14B	84836	3	51968510	51974630	653.014	1386	1.06502	8.66046e-14
GAB2	9846	11	78215290	78341880	439.272	139.221	-1.58678	8.82956e-14
CDIPT	10423	16	29858356	29863288	770.049	1490.17	0.938334	8.93388e-14
SHC3	53358	9	89005771	89178767	1645.62	461.027	-1.73758	9.03749e-14
LRRCC1	85444	8	85107088	85146080	1770.15	722.664	-1.25783	9.41255e-14
ZNF850	342892	19	36743478	36772814	462.259	190.931	-1.24473	9.86114e-14
ATP8A2	51761	13	25372071	26021282	32.0799	224.127	2.43338	1.00841e-13
LRPPRC	10128	2	43886224	43996005	7024.67	4427.12	-0.661301	1.0271e-13
DAAM1	23002	14	59188663	59371405	6887.36	4285.11	-0.679001	1.04848e-13
STOM	2040	9	121338988	121370304	4738.38	2644.78	-0.830909	1.06766e-13
ELOVL6	79071	4	110049073	110198615	964.405	448.156	-1.08354	1.10689e-13
KCNG3	170850	2	42442017	42494097	312.058	64.8966	-2.0848	1.10941e-13
PARP4	143	13	24420931	24512810	402.547	1270.57	1.57945	1.12149e-13
TMPPE	643853	3	33090416	33096801	415.112	849.292	1.01233	1.20467e-13
ITPR2	3709	12	26335352	26833198	2289.75	3650.64	0.667766	1.21058e-13
LRP1	4035	12	57128499	57213359	410.609	825.567	0.990679	1.31748e-13
COA3	28958	17	42797618	42798725	224.56	441.495	0.961454	1.33521e-13
MYH10	4628	17	8474205	8630761	610.874	1083.93	0.818059	1.35502e-13
ZNF883	169834	9	112997120	113012192	332.595	111.699	-1.50862	1.35502e-13
ZNF853	54753	7	6615896	6624290	8.50017	86.2356	2.7287	1.41505e-13
GLB1	2720	3	32996608	33097202	1414.68	3013.16	1.0689	1.55402e-13
PBX3	5090	9	125748199	125967377	403.537	903.839	1.13509	1.64152e-13
GSTM3	2947	1	109733932	109741038	256.48	812.996	1.58627	1.64934e-13
SHISA2	387914	13	26044597	26051060	0	48.47	3.25174	1.79366e-13
TBC1D5	9779	3	17157162	17700020	1465.7	3075.76	1.04923	1.99857e-13
AP1M2	10053	19	10572671	10587315	796.305	1296.15	0.696473	2.0282e-13
TM4SF1	4071	3	149369018	149377781	1253.76	2645.12	1.05498	2.49969e-13
FGFR1	2260	8	38411138	38468834	206.709	810.545	1.84557	2.53532e-13
CUX2	23316	12	111034024	111350554	0.340774	53.4042	3.55981	2.54346e-13
FAAH	2166	1	46394267	46413848	248.388	549.448	1.11783	2.62602e-13
ACTR3C	653857	7	150247212	150323669	231.678	594.204	1.31433	2.78331e-13
RGS11	8786	16	268301	275943	4.33078	91.9154	3.12438	3.12158e-13
RAP1GAP	5909	1	21596215	21669363	250.962	752.142	1.51851	3.13989e-13
IPO7	10527	11	9384622	9448127	7288.54	3778.06	-0.93312	3.43709e-13
GALNT10	55568	5	154190735	154420984	540.645	1069.62	0.968212	3.47096e-13
ZNF268	10795	12	133181474	133207112	1367.95	876.354	-0.637598	3.47096e-13
PSMA1	5682	11	14513966	14520445	3757.13	2345.22	-0.67487	3.48441e-13
MREG	55686	2	215942591	216013623	1423.86	616.095	-1.17835	3.53339e-13
KIAA0319	9856	6	24544104	24646155	280.682	60.5665	-2.04813	3.55292e-13
FAM134C	162427	17	42579508	42609427	976.826	1656.19	0.756123	3.56148e-13
RAP2A	5911	13	97434221	97467998	1493.21	2824.24	0.90553	3.96017e-13
PPIC	5480	5	123023383	123036730	75.0277	367.661	2.08065	3.97002e-13
KLHL1	57626	13	69700593	70108493	1.74862	54.7793	3.2053	4.18759e-13
FAM132A	388581	1	1242446	1246722	4.73796	74.8991	3.01377	4.54521e-13
C9orf152	401546	9	110199561	110208133	137.528	484.979	1.71252	4.65746e-13
FASTK	10922	7	151076621	151080883	186.553	534.797	1.46028	4.78424e-13
LOC101059915	101059915	X	71667779	71671527	0.469283	39.14	3.25757	4.87011e-13
S100G	795	X	16650158	16654668	70.6354	2.41472	-3.41464	5.13967e-13
CES3	23491	16	66967475	66975149	254.787	608.86	1.21843	5.25012e-13
OAS3	4940	12	112938433	112973249	3608.96	1217.3	-1.50203	5.4077e-13
BLOC1S1	2647	12	55716034	55719707	254.66	547.576	1.07694	5.71384e-13
TRAK1	22906	3	42091254	42225890	1114.37	1866.78	0.73492	5.77784e-13
ZNRF2	223082	7	30284307	30367692	3296.52	1662.32	-0.970509	5.79427e-13
SUMF1	285362	3	4361145	4467282	578.375	1212.84	1.05056	6.06235e-13
TMC6	11322	17	78112918	78128780	354.844	840.233	1.20822	6.09803e-13
TMEM132A	54972	11	60924441	60937159	363.849	788.231	1.0931	6.09803e-13
TIMP2	7077	17	78852977	78925390	1217.9	2556.3	1.04868	6.33055e-13
DOCK3	1795	3	50675241	51384198	624.922	1150.09	0.870689	7.2148e-13
KIAA1324L	222223	7	86876906	87059698	232.503	646.525	1.41882	7.31933e-13
TAP2	6891	6	32825410	32838770	519.606	143.269	-1.74957	7.43159e-13
KYNU	8942	2	142877626	142989537	157.945	31.6899	-2.11307	7.67533e-13
RNF43	54894	17	58353676	58417570	510.112	1290.47	1.29584	7.98464e-13
TAP1	6890	6	32845209	32853971	644.345	204.221	-1.57725	8.50968e-13
UBP1	7342	3	33388336	33440378	1893.1	2894.79	0.607822	9.44839e-13
NET1	10276	10	5412551	5459056	3892.07	6990.83	0.834155	9.45155e-13
SRPRB	58477	3	133784033	133821492	1788.86	896.854	-0.977883	9.72442e-13
LIG3	3980	17	34980498	35003172	464.201	935.663	0.99123	1.01488e-12
ACE	1636	17	63477061	63498380	57.7489	189.392	1.62999	1.01634e-12
TGOLN2	10618	2	85318018	85328296	2584.72	4132.29	0.670705	1.01634e-12
SEZ6L2	26470	16	29871159	29899264	392.328	963.861	1.2618	1.01717e-12
CD74	972	5	150401637	150412936	160.103	704.731	1.95973	1.03887e-12
MB21D2	151963	3	192796815	192918161	1.81685	63.7074	3.13753	1.03887e-12
TENM1	10178	X	124375903	124963817	2142.21	458.04	-2.04563	1.03983e-12
RPL35	11224	9	124857879	124861961	8662.53	4788.92	-0.843617	1.09652e-12
ALDH1A3	220	15	100879692	100916626	278.046	734.021	1.35327	1.13351e-12
PFKFB3	5209	10	6144880	6235545	5512.85	1265.81	-1.9617	1.18484e-12
BMP4	652	14	53949736	53956836	14.929	159.985	2.73024	1.225e-12
LINC01518	101929397	10	42673013	42691759	0	53.6861	3.53556	1.30256e-12
RAB15	376267	14	64945814	64972157	1118.14	1989.86	0.82223	1.30256e-12
ZNF229	7772	19	44426251	44448578	458.678	221.151	-1.03208	1.35562e-12
STAT5A	6776	17	42287867	42311943	27.6437	175.439	2.33598	1.35875e-12
PDCD10	11235	3	167683906	167734806	1966.91	1235.95	-0.664299	1.36818e-12
MUC5B	727897	11	1223065	1262176	340.736	17.8276	-3.15587	1.5192e-12
MTHFD1L	25902	6	150865679	151101887	346.2	73.0971	-2.05707	1.53793e-12
BDKRB2	624	14	96204798	96244329	131.012	22.9689	-2.23875	1.54717e-12
CLMN	79789	14	95181939	95319908	465.023	1182.36	1.30286	1.70185e-12
CACNA1D	776	3	53495049	53812465	859.122	1717.26	0.98241	1.70606e-12
SCARB1	949	12	124777628	124863973	1189.99	629.376	-0.905006	1.72138e-12
CRTAP	10491	3	33113958	33147773	1629.88	2634.67	0.687029	1.83861e-12
TRIB2	28951	2	12716872	12742734	0	111.087	3.50778	1.85627e-12
SLC17A9	63910	20	62952647	62968597	307.837	27.485	-2.8088	2.22711e-12
LOC100129550	100129550	3	122886513	122892416	219.564	555.853	1.29887	2.3439e-12
SPECC1L-ADORA2A	101730217	22	24270817	24442360	429.33	139.825	-1.53803	2.96498e-12
CTHRC1	115908	8	103372433	103383005	2673.6	552.084	-2.07427	3.00401e-12
ZNF503-AS1	253264	10	75296383	75361678	1.0068	41.4516	3.07876	3.15286e-12
NUCB2	4925	11	17276739	17331523	6212.96	3287.92	-0.903415	3.1986e-12
FAM155A	728215	13	107168531	107867112	42.6976	0.374813	-3.53454	3.28215e-12
LOC105375577	105375577	7	153389597	153396975	59.3499	200.468	1.66184	3.31134e-12
RIF1	55183	2	151409883	151477346	5394.73	3902.88	-0.465018	3.33023e-12
SERPINA3	12	14	94612377	94624053	352.979	32.8816	-2.79181	3.33023e-12
LINC00674	100499466	17	68101555	68135929	3942.39	6349.47	0.68115	3.33995e-12
C17orf62	79415	17	82442586	82450831	298.6	582.694	0.943168	3.4416e-12
LINGO1	84894	15	77613024	77820900	85.8008	315.783	1.75213	3.60077e-12
VGLL3	389136	3	86937973	86991107	46.2937	0.749627	-3.33945	3.61207e-12
RHEB	6009	7	151466012	151519924	534.39	1137.88	1.06538	3.73295e-12
FKTN	2218	9	105558130	105641118	3434.59	1970.53	-0.791471	3.83586e-12
FAM60A	58516	12	31280584	31326187	2334.55	930.263	-1.28348	3.92261e-12
CEP112	201134	17	65635540	65826543	39.4989	0.374813	-3.35386	3.98711e-12
CPE	1363	4	165378945	165498330	5139.72	9619.36	0.890199	4.06605e-12
DEGS1	8560	1	224183208	224193441	1722.72	4151.07	1.23022	4.31255e-12
MFSD11	79157	17	76737501	76779254	500.171	989.269	0.965277	4.32295e-12
FBXL20	84961	17	39252644	39401656	798.343	1442.87	0.841823	4.32764e-12
LOC105375895	105375895	8	72117742	72121729	208.98	26.6978	-2.55704	4.34973e-12
ATP6V0A1	535	17	42458844	42522579	490.466	961.766	0.954757	4.51686e-12
RAB11FIP4	84440	17	31488001	31538217	563.384	1262.72	1.13285	4.61229e-12
ARHGEF11	9826	1	156934840	157045370	1093.96	1683.48	0.618341	4.69156e-12
TOM1L1	10040	17	54900691	54961967	888.311	1664.32	0.890563	4.73991e-12
LINC01139	339535	1	238480384	238486017	10.6776	111.436	2.70793	5.02724e-12
F8A1	8263	X	154886360	154888061	461.975	921.359	0.973971	5.04109e-12
PRDX1	5052	1	45511035	45522890	13457.5	9715.45	-0.468146	5.05786e-12
NDRG1	10397	8	133237171	133297304	28457.1	7873.56	-1.73765	5.24329e-12
REEP6	92840	19	1491166	1497925	310.634	609.701	0.957278	5.42701e-12
HSPA13	6782	21	14371115	14383188	2575.16	1664.04	-0.624522	5.51591e-12
EIF2S2	8894	20	34088309	34112279	3695.7	2563.13	-0.524954	5.56012e-12
LOC105372638	105372638	20	48054523	48057838	54.2492	0.692909	-3.45341	5.82812e-12
TRIM24	8805	7	138460334	138585588	402.445	754.925	0.894593	5.92349e-12
FIG4	9896	6	109691221	109825431	253.304	551.49	1.09122	6.10221e-12
CKMT1B	1159	15	43593054	43599406	176.734	459.7	1.31969	6.86685e-12
OGFOD3	79701	17	82389210	82418637	139.455	429.651	1.53776	6.97414e-12
LOC105373749	105373749	2	174649248	174657611	13.7987	91.7866	2.3879	7.03416e-12
SLC16A2	6567	X	74421493	74533929	91.2492	479.303	2.14113	7.12832e-12
CCNL1	57018	3	157147796	157160693	2842.28	1564.91	-0.847469	7.58622e-12
GABRA3	2556	X	152167162	152451359	375.776	748.893	0.977928	9.33382e-12
MDFIC	29969	7	114922154	115019916	316.497	766.48	1.24013	9.93277e-12
PEX19	5824	1	160276809	160285151	1527.32	2456.15	0.679362	1.03453e-11
CEP85	64793	1	26234153	26279038	977.491	532.764	-0.863623	1.0613e-11
PVR	5817	19	44643798	44666161	253.839	22.5908	-2.83416	1.11028e-11
FAM188A	80013	10	15778176	15860520	1658.1	836.649	-0.968729	1.15542e-11
ARL5B	221079	10	18659384	18678011	3441.03	1786.79	-0.928594	1.21264e-11
CLIC4	25932	1	24745269	24844324	4906.52	3157.66	-0.630175	1.26898e-11
SOX5	6660	12	23532297	24562449	38.6484	0	-3.47209	1.33973e-11
RPL7	6129	8	73290639	73293634	35752.5	21107.3	-0.751426	1.38327e-11
TMEM65	157378	8	124310918	124372699	7208.74	4602.96	-0.641558	1.38327e-11
SMG1P2	440354	16	29527608	29566219	773.11	351.307	-1.11007	1.4699e-11
BMPR1B-AS1	100507012	4	94743668	94757533	0	56.4488	3.4471	1.48605e-11
PTK2B	2185	8	27322402	27459391	61.327	183.724	1.48765	1.60221e-11
PCDH1	5097	5	141862652	141869627	606.342	1303.03	1.0783	1.60936e-11
ESYT2	57488	7	158730998	158829628	1522.78	3644.04	1.22001	1.61715e-11
OS9	10956	12	57693955	57721557	1150.65	1875.54	0.697766	1.71156e-11
BCKDHB	594	6	80106627	80346270	823.715	1334.76	0.690344	1.76987e-11
HSPA4	3308	5	133051970	133105017	4399.98	2725.1	-0.684442	1.79566e-11
ERO1L	30001	14	52639915	52695931	9977.33	4730.33	-1.05128	1.93612e-11
TMEM43	79188	3	14124940	14143680	852.429	1348.07	0.656869	1.97314e-11
RAB14	51552	9	121178137	121202087	7428.76	5169.1	-0.519966	2.0542e-11
HSPA5	3309	9	125234848	125241387	7346.9	3806.19	-0.931451	2.14946e-11
TRIO	7204	5	14143720	14509349	6606.5	3732.48	-0.812442	2.15613e-11
NUDT5	11164	10	12167574	12196144	1907.86	1068.47	-0.824128	2.22359e-11
PGM2L1	283209	11	74330312	74398465	1086.28	383.834	-1.43455	2.28067e-11
TRIB3	57761	20	381306	397559	859.29	371.372	-1.17472	2.28887e-11
TMEM106C	79022	12	47963547	47968878	1518.96	2460.73	0.689236	2.30659e-11
CDK5	1020	7	151053812	151057965	75.0723	229.697	1.5407	2.3099e-11
LAMB3	3914	1	209614870	209652475	60.1856	177.394	1.46978	2.37666e-11
S100P	6286	4	6693839	6697170	1965.81	705.925	-1.41395	2.39313e-11
ASPSCR1	79058	17	81977550	82017406	217.974	429.74	0.959024	2.3963e-11
ARRDC4	91947	15	97960703	97973838	97.881	292.271	1.48035	2.4351e-11
METTL7B	196410	12	55681546	55684611	0.810056	41.6757	3.02544	2.57326e-11
SMOC2	64094	6	168441151	168667994	1.99807	121.64	3.21613	2.6064e-11
ST6GALNAC3	256435	1	76074704	76577209	40.1234	0.374813	-3.35279	2.64489e-11
VAMP8	8673	2	85577491	85582033	1158.08	1855.09	0.672354	2.78411e-11
SFXN2	118980	10	102714541	102739189	969.59	305.655	-1.57357	2.93909e-11
SHISA4	149345	1	201888677	201892587	47.1597	158.61	1.62135	2.99764e-11
SDC4	6385	20	45325288	45348424	3268.88	4898.26	0.579831	3.00687e-11
TLX2	3196	2	74514469	74517148	2.56481	49.7799	2.91696	3.04701e-11
NAP1L4	4676	11	2944430	2992377	3230.21	2129.61	-0.596618	3.06617e-11
CKMT1A	548596	15	43692886	43699222	140.706	419.27	1.49967	3.10801e-11
RPL27A	6157	11	8682448	8689872	4904.07	2716.42	-0.839708	3.1515e-11
GTPBP2	54676	6	43620481	43627353	630.125	333.518	-0.901698	3.30055e-11
LDHB	3945	12	21635341	21657794	5222.4	709.313	-2.45453	3.39415e-11
BIK	638	22	43110748	43129712	192.787	503.345	1.33416	3.39784e-11
MANSC1	54682	12	12329284	12350235	318.706	643.885	0.991779	3.42429e-11
CALML5	51806	10	5498695	5499570	2186.12	7770.11	1.70915	3.50198e-11
NR1D2	9975	3	23946121	23980618	2480.57	3777.13	0.602605	3.60405e-11
PPP4R4	57718	14	94174312	94227846	212.196	30.4039	-2.39625	3.62985e-11
LOC105375644	105375644	8	93156981	93167431	54.5849	2.07873	-3.22404	3.63022e-11
LOC105379106	105379106	5	102974443	102983479	237.969	75.562	-1.57287	3.65522e-11
HLA-A	3105	6	29942470	29945884	324.379	97.4749	-1.62573	3.83182e-11
PCYT2	5833	17	81902901	81911477	172.695	448.574	1.31843	3.86713e-11
LCMT2	9836	15	43327776	43330622	216.54	498.704	1.16238	4.06976e-11
NXPH3	11248	17	49575936	49583810	102.961	288.827	1.41584	4.16012e-11
TBX2	6909	17	61399896	61409466	5.46608	103.154	2.94733	4.17976e-11
LOC105370290	105370290	13	84872099	84902431	20.755	128.103	2.26531	4.22761e-11
MIF4GD	57409	17	75266228	75271230	252.2	496.857	0.962665	4.24542e-11
ENAH	55740	1	225486832	225653143	8955.93	13984.9	0.637438	4.30475e-11
NEK10	152110	3	27110903	27216523	69.0897	253.51	1.74949	4.30475e-11
CYTH1	9267	17	78674047	78723750	645.948	1167.62	0.838869	4.39849e-11
MFAP3L	9848	4	169986597	170003792	1125.7	3246.63	1.45397	4.53496e-11
SSPN	8082	12	26195336	26234777	4.9578	65.7498	2.71547	4.68325e-11
EPHA1	2041	7	143391112	143408892	79.1602	315.198	1.83453	4.71382e-11
IL17REL	400935	22	49994513	50012626	43.2452	306.861	2.40703	4.76613e-11
FAM155A-IT1	100874375	13	107787361	107835458	37.891	0	-3.38636	4.91012e-11
GTF3C4	9329	9	132670341	132690084	1848.15	1095.04	-0.745845	4.91369e-11
LOC105369345	105369345	11	65435347	65445919	29742.7	14911.8	-0.975274	4.91369e-11
YARS	8565	1	32775239	32818032	1286.65	790.309	-0.695933	4.97235e-11
VPS25	84313	17	42773436	42779600	524.372	981.024	0.891917	5.1305e-11
EVPL	2125	17	76006846	76027426	541.244	944.448	0.793248	5.30857e-11
TXN	7295	9	110243812	110256640	4485.05	2870.91	-0.638415	5.30857e-11
GRPEL1	80273	4	7060053	7068073	990.284	539.331	-0.864272	5.81646e-11
RBM5	10181	3	50088908	50118964	940.234	1496.53	0.662229	5.8453e-11
C8orf46	254778	8	66493256	66518524	95.1782	13.619	-2.39329	6.06473e-11
PTPRE	5791	10	127907061	128085916	1.44503	51.9154	3.10475	6.21441e-11
LOC105376497	105376497	10	37437593	37438734	44.1737	186.658	1.89218	6.22285e-11
LOC105378941	105378941	1	120323845	120328644	1426.08	246.255	-2.23693	6.29618e-11
PSMD13	5719	11	236808	252984	1572.09	965.976	-0.696202	6.40649e-11
TSEN15	116461	1	184051651	184074212	1126.87	721.158	-0.636476	6.74817e-11
NEAT1	283131	11	65422798	65426532	37282.3	18302.1	-1.00343	7.34396e-11
ARSG	22901	17	68291495	68420859	261.099	701.42	1.35704	7.43698e-11
CMTM8	152189	3	32238679	32370321	92.1009	350.893	1.78722	7.55866e-11
OAS1	4938	12	112906934	112919907	1425.41	527.602	-1.37271	7.77261e-11
SLC41A2	84102	12	104803497	104928694	242.861	964.352	1.82798	8.15708e-11
ABCA11P	79963	4	425435	474209	283.595	93.3127	-1.51824	8.43328e-11
HIF1A	3091	14	61697622	61748259	4851.19	7046.63	0.535002	8.52005e-11
KBTBD11	9920	8	1973878	2006943	31.9211	198.61	2.25864	8.52005e-11
PDS5A	23244	4	39822863	39977956	6408.68	4013.9	-0.668482	8.74431e-11
BOD1L1	259282	4	13568742	13627704	2678.98	1555.3	-0.774809	9.34945e-11
MED13	9969	17	61942605	62065282	6656.59	10260.6	0.618855	9.36989e-11
FBXL5	26234	4	15604384	15655412	5109.34	3036.31	-0.741867	9.3754e-11
LOC100499484-C9ORF174	57653	9	97238426	97377295	12.3754	68.7466	2.14712	9.75248e-11
PLAU	5328	10	73911104	73917501	5.87326	56.2086	2.51328	9.84905e-11
XYLT2	64132	17	50346032	50361185	655.953	1042.54	0.659973	1.00189e-10
GDF15	9518	19	18386158	18389176	877.609	236.699	-1.74988	1.01934e-10
STC2	8614	5	173314723	173329503	1260.7	3226.38	1.30171	1.02939e-10
LOC105375301	105375301	7	57540792	57549935	209.347	711.872	1.64852	1.06124e-10
LINC00645	100505967	14	27612588	27639636	807.481	386.858	-1.03859	1.06504e-10
PLXND1	23129	3	129555213	129606739	1724.5	3128.38	0.846455	1.07184e-10
FA2H	79152	16	74712955	74774831	0.681547	32.3437	2.90602	1.0881e-10
SLC9B2	133308	4	103025490	103077371	233.087	74.0852	-1.5715	1.09723e-10
WWTR1	25937	3	149517235	149703273	1228.38	622.814	-0.957843	1.1212e-10
DGCR2	9993	22	19036282	19122454	1229.65	2211.39	0.833263	1.12568e-10
TMEM50B	757	21	33449141	33480009	713.363	1219.93	0.766144	1.21603e-10
HIBADH	11112	7	27525440	27663001	776.414	1339.58	0.777031	1.21972e-10
CAMK2D	817	4	113451032	113761927	5269.33	3176.41	-0.72151	1.22183e-10
DNAJC3	5611	13	95677139	95794989	3366.74	4766.56	0.498654	1.269e-10
ORMDL3	94103	17	39921043	39927631	712.789	1323.67	0.87939	1.269e-10
RPL36	25873	19	5690335	5691667	3978.37	2470.18	-0.68093	1.27673e-10
ACP5	54	19	11574660	11578777	97.45	294.679	1.49628	1.28831e-10
PLSCR4	57088	3	146192335	146251179	147.232	13.7579	-2.75506	1.28831e-10
TSTD1	100131187	1	161037631	161038984	550.087	1027.36	0.886003	1.29306e-10
DCAF7	10238	17	63550435	63594279	2323.7	3798.31	0.70074	1.31114e-10
PKIA	5569	8	78516101	78605267	11.0556	1076.13	3.12683	1.33414e-10
B3GALT5	10317	21	39612940	39662889	1.1353	37.2147	2.88335	1.35022e-10
RAN	5901	12	130871994	130877678	7677.73	4315.97	-0.818378	1.35083e-10
CTNND2	1501	5	10971840	11588917	257.085	558.924	1.08783	1.35886e-10
NBR1	4077	17	43170970	43209857	2142.31	3262.46	0.602779	1.38709e-10
TACC3	10460	4	1721490	1745178	757.649	236.01	-1.58377	1.43167e-10
SEMA6A	57556	5	116443555	116574926	327.641	39.7404	-2.56069	1.45409e-10
ZNF727	442319	7	64045443	64078549	338.077	47.3173	-2.4098	1.49043e-10
SORL1	6653	11	121452203	121633762	3850.72	5955.55	0.62347	1.59212e-10
RPS7	6201	2	3575263	3580919	14245.8	9797.31	-0.536535	1.59364e-10
RAMP1	10267	2	237859544	237912114	204.078	21.3262	-2.5971	1.59885e-10
PRKAG2	51422	7	151556114	151814871	449.83	863.661	0.92304	1.72124e-10
ANO1	55107	11	70078302	70189545	14.9181	406.169	3.02619	1.72454e-10
RPS2	6187	16	1962061	1964826	16875.2	9811.13	-0.771684	1.74447e-10
IGF1R	3480	15	98648539	98964530	3679.88	1273.99	-1.45325	1.79207e-10
LOC105374845	105374845	2	86562068	86620173	862.151	341.507	-1.28249	2.08297e-10
SFMBT1	51460	3	52903567	53046073	1544.15	2186.69	0.499891	2.10435e-10
DTX3	196403	12	57604622	57609804	36.7857	191.244	2.08794	2.1206e-10
RBCK1	10616	20	408065	430966	737.059	386.541	-0.914301	2.1206e-10
SKP2	6502	5	36152043	36184041	2054.85	1033	-0.970523	2.24027e-10
KRBA1	84626	7	149715011	149734575	63.6265	200.226	1.55591	2.27756e-10
LRRC6	23639	8	132571953	132675617	37.3459	227.525	2.25848	2.34273e-10
LAMC2	3918	1	183186039	183245127	218.424	33.2115	-2.3459	2.3714e-10
GEM	2669	8	94249253	94262319	393.967	75.9866	-2.10045	2.50169e-10
NT5DC3	51559	12	103772303	103841197	2385.94	1331.92	-0.827218	2.60557e-10
LOC101927543	101927543	8	120761253	120776832	33.5253	0	-3.26582	2.71992e-10
TRPV6	55503	7	142871203	142885745	0	53.3361	3.24653	2.80288e-10
JUP	3728	17	41754607	41786712	6428.36	10670.2	0.721976	2.85122e-10
SCRN1	9805	7	29920103	29990118	2790.41	4117.74	0.557655	2.85592e-10
LOC145837	145837	15	69561720	69571440	63.9572	204.475	1.56204	2.8926e-10
PLA2R1	22925	2	159945815	160062615	109.305	312.738	1.43764	2.91572e-10
RNF187	149603	1	228487367	228496188	2334.66	1439.78	-0.689425	2.94143e-10
RNF223	401934	1	1071746	1074307	189.558	45.3136	-1.88193	3.08226e-10
TTLL4	9654	2	218710845	218755416	487.583	1120.39	1.16005	3.12737e-10
RGL1	23179	1	183636047	183928551	101.459	10.9835	-2.62343	3.38747e-10
SWAP70	23075	11	9664077	9752991	1783.47	997.05	-0.825228	3.48646e-10
SLC25A39	51629	17	44319625	44324849	1052.15	1979.65	0.892485	3.58694e-10
PTCHD1	139411	X	23334868	23396801	4.21597	63.1085	2.61272	3.71378e-10
NEDD4L	23327	18	58047226	58401540	426.214	950.875	1.12274	3.76299e-10
PRSS8	5652	16	31131433	31135830	846.341	1311.93	0.62942	3.85354e-10
BTG1	694	12	92140278	92145897	6074.43	3088.21	-0.95422	3.99254e-10
ESR1	2099	6	151807679	152103274	1232.74	10106.9	2.48218	4.00493e-10
CA8	767	8	60188864	60281395	1401.68	321.263	-1.92599	4.01044e-10
FAS	355	10	88990531	89015785	443.717	152.274	-1.45764	4.09512e-10
RRAS2	22800	11	14277920	14358527	528.975	146.445	-1.72084	4.21567e-10
SGK3	23678	8	66712418	66862022	2671.9	954.922	-1.41017	4.30987e-10
FOLR1	2348	11	72189915	72196323	130.994	437.592	1.61336	4.40175e-10
APLP2	334	11	130069821	130144811	3150.15	5236.64	0.723506	4.4243e-10
UBAC2	337867	13	99200425	99386499	722.479	1140.98	0.653333	4.50903e-10
LOC101929787	101929787	1	148867840	148871271	218.524	52.6816	-1.8814	4.53378e-10
PDGFD	80310	11	103907186	104164299	225.573	829.87	1.73397	4.53378e-10
CLSTN3	9746	12	7130371	7158945	196.415	389.067	0.965217	4.61702e-10
FKBP8	23770	19	18531758	18543573	1108.85	1926.9	0.787739	4.74445e-10
ARAP2	116984	4	36065998	36244357	1892.18	1163.3	-0.693877	4.75324e-10
SNAP23	8773	15	42495306	42533061	736.942	1301.57	0.810082	4.75591e-10
NEO1	4756	15	73052484	73305206	428.635	35.0076	-2.77501	4.85474e-10
LYAR	55646	4	4267701	4290021	295.622	104.684	-1.42899	4.88758e-10
VCPIP1	80124	8	66630253	66667217	10275	7827.39	-0.391115	4.9667e-10
ZG16B	124220	16	2830172	2832284	308.118	615.349	0.978632	5.1325e-10
LOC101927561	101927561	8	120714117	120716108	30.4569	0	-3.21448	5.3824e-10
VPS36	51028	13	52412602	52450678	875.615	1387.27	0.657144	5.67854e-10
UFC1	51506	1	161153744	161158856	496.086	838.978	0.748326	5.72893e-10
LRRC37BP1	147172	17	30576465	30637466	213.974	441.07	1.01708	5.88608e-10
SMS	6611	X	21940573	21994837	6900.11	4282.32	-0.680018	5.93737e-10
PGPEP1	54858	19	18340587	18369953	271.339	580.594	1.06491	5.94121e-10
HELZ	9931	17	67070438	67245203	5770.57	8043.13	0.47664	6.02559e-10
RUNDC3A-AS1	101926996	17	44299574	44308431	63.4883	225.986	1.67933	6.06768e-10
SLC9A7	84679	X	46599251	46759172	1690.35	3334.18	0.957525	6.31635e-10
GBE1	2632	3	81489699	81761799	395.261	165.84	-1.20476	6.42383e-10
PPT1	5538	1	40072710	40097470	3425.18	8284.74	1.22611	6.74365e-10
TSPAN3	10099	15	77044017	77071228	777.63	1377.67	0.812406	6.92536e-10
KCNH2	3757	7	150944956	150978314	118.922	332.302	1.41241	7.07742e-10
AFF3	3899	2	99547253	100105583	1964.81	3940.2	0.979725	7.10525e-10
B2M	567	15	44711487	44718159	17688	8419.41	-1.04198	7.14867e-10
PDCD6IP	10015	3	33798571	33869707	5852.38	8421.53	0.521587	7.24652e-10
HDAC11	79885	3	13480344	13506424	877.633	512.823	-0.763133	7.4199e-10
CADM2-AS1	100874038	3	85992183	86028007	45.236	1.38279	-3.08697	7.44423e-10
GABARAPL2	11345	16	75566351	75577881	1220.39	2148.88	0.8045	7.51388e-10
ID1	3397	20	31605283	31606515	99.3641	461.626	1.98329	7.51388e-10
SCARNA16	677781	17	77089307	77089493	5282.64	10859.8	1.01267	7.51388e-10
CYP4B1	1580	1	46798998	46819349	14.9774	158.552	2.61581	7.59388e-10
PAX2	5076	10	100745711	100829941	0	40.9717	3.11041	7.59388e-10
SH3RF1	57630	4	169094256	169271098	1015.93	1474.55	0.534258	8.74654e-10
KIAA0100	9703	17	28614440	28645159	4841.45	6506.63	0.424366	9.50119e-10
RPS18	6222	6	33272075	33276504	7976.85	4981.18	-0.671616	9.51194e-10
NAA25	80018	12	112026689	112108831	2462.62	1436.55	-0.766569	9.74534e-10
F11R	50848	1	160995211	161021343	3077.41	4376.03	0.504009	9.85673e-10
BAP1	8314	3	52401004	52410105	604.833	1012.33	0.734667	9.86885e-10
WWC2	80014	4	183099310	183320777	1744.77	853.508	-1.00515	1.01296e-09
HOXB2	3212	17	48542655	48545031	1098.95	1814.06	0.714926	1.04251e-09
ATP8B2	57198	1	154325560	154337846	2331.6	4823.99	1.02159	1.06818e-09
TSPAN33	340348	7	129144716	129169694	52.2785	200.961	1.77491	1.08884e-09
AQP5	362	12	49961496	49965682	74.6085	471.765	2.24547	1.10994e-09
ITGA3	3675	17	50055976	50090485	634.383	1093.9	0.774953	1.11481e-09
MCEE	84693	2	71109676	71130264	179.875	368.465	1.01155	1.15828e-09
CCDC88A	55704	2	55287842	55419921	690.837	195.776	-1.68215	1.19453e-09
CTAGE4	100128553	7	144183455	144186080	51.3855	201.99	1.77919	1.22539e-09
DDIT4	54541	10	72273919	72276039	1994.23	816.863	-1.2367	1.22863e-09
FAM83B	222584	6	54846771	54945099	903.682	316.878	-1.43003	1.23812e-09
SMCHD1	23347	18	2655887	2805017	3392.88	2165.43	-0.641298	1.23812e-09
TRAP1	10131	16	3658037	3717597	1623.11	923.194	-0.801793	1.24607e-09
CRBN	51185	3	3149633	3179717	928.359	1498.74	0.683834	1.25754e-09
AES	166	19	3052910	3062373	1402.97	2080.31	0.565029	1.27402e-09
PCK2	5106	14	24094131	24100753	1261.97	744.105	-0.75106	1.28152e-09
PREX1	57580	20	48624255	48827883	729.235	172.904	-1.87942	1.30005e-09
LOC105370291	105370291	13	85111801	85205470	184.388	406.93	1.10709	1.31177e-09
ENDOD1	23052	11	95089810	95132651	421.149	166.451	-1.2877	1.36762e-09
DYNLL2	140735	17	58083419	58090257	1535.41	2569.72	0.733165	1.42979e-09
DHX36	170506	3	154275668	154324497	1087.21	681.63	-0.66607	1.48928e-09
CKAP4	10970	12	106237881	106247935	2404.36	1647.66	-0.541268	1.52121e-09
LOC105377732	105377732	5	173464241	173524433	8.03089	65.5508	2.36224	1.59474e-09
ALDH4A1	8659	1	18871430	18890891	73.741	228.629	1.52391	1.59618e-09
ANXA11	311	10	80155124	80205572	437	903.128	1.01566	1.63924e-09
KNSTRN	90417	15	40382721	40394288	643.152	380.295	-0.74865	1.67561e-09
ATP1B3	483	3	141876628	141926540	2013.35	1251.69	-0.676456	1.70175e-09
SOCS6	9306	18	70288901	70330198	1703.36	3795.08	1.11827	1.71651e-09
NCAPG	64151	4	17810813	17844865	1404.59	482.831	-1.45459	1.71908e-09
SLC44A4	80736	6	31863192	31879046	35.3934	126	1.65474	1.71908e-09
ARHGAP31	57514	3	119294373	119419476	197.885	520.901	1.32877	1.73527e-09
C7orf13	129790	7	156638366	156640654	176.578	353.455	0.979075	1.77212e-09
POLR3B	55703	12	106358082	106510198	454.687	232.652	-0.942685	1.80081e-09
YPEL2	388403	17	59331692	59401734	506.684	1170.61	1.16579	1.80421e-09
PODXL2	50512	3	127629159	127672810	329.386	546.342	0.718609	1.81922e-09
USP47	55031	11	11841423	11959325	3830.11	2558.74	-0.57708	1.86778e-09
ZDHHC9	51114	X	129803288	129843585	1327.31	1931.08	0.535584	1.96717e-09
RAB19	401409	7	140404043	140426250	11.8906	62.0279	2.05302	2.02147e-09
TMEM254	80195	10	80079023	80092551	603.413	1164.16	0.927396	2.02904e-09
LAD1	3898	1	201380838	201399541	302.276	670.059	1.1081	2.07649e-09
PTPRS	5802	19	5205508	5340803	1049.28	1841.09	0.798534	2.08282e-09
TRAF7	84231	16	2155798	2178129	1278.79	796.207	-0.674629	2.1324e-09
NECAB3	63941	20	33657087	33674458	416.763	877.485	1.04025	2.18079e-09
TFRC	7037	3	196049284	196082161	10775.8	6323.21	-0.757436	2.18878e-09
HOTAIR	100124700	12	53962308	53968756	308.871	113.683	-1.37034	2.31101e-09
SPNS2	124976	17	4498834	4539933	121.759	285.635	1.18247	2.34706e-09
VGLL4	9686	3	11556067	11643977	1278.1	2235.17	0.794075	2.41192e-09
CASP2	835	7	143289588	143307696	477.404	952.549	0.967818	2.45357e-09
NDUFC1	4717	4	139289917	139301210	581.709	967.262	0.725012	2.55039e-09
MFAP2	4237	1	16974502	16981586	79.6825	11.9793	-2.34645	2.56061e-09
RNF10	9921	12	120534329	120577594	1859.95	1126.41	-0.713833	2.5972e-09
DEPDC7	91614	11	33015864	33033582	44.0303	1.71878	-2.92373	2.76978e-09
LGR4	55366	11	27365961	27472787	2574.08	1407.87	-0.854306	2.84161e-09
HAUS3	79441	4	2231836	2242164	858.627	486.941	-0.807043	2.84346e-09
FBXL3	26224	13	77005254	77027196	1251.18	2109.31	0.74376	2.84816e-09
PRRT3	285368	3	9945542	9952394	276.428	658.748	1.20341	2.99695e-09
GAS2	2620	11	22666614	22813001	124.189	6.0227	-2.93769	3.06374e-09
LOC101927003	101927003	8	78533892	78558503	1.77028	77.6608	2.8295	3.09282e-09
TMEM127	55654	2	96250208	96266013	1105.89	2259.39	1.00274	3.11227e-09
EEF1E1	9521	6	8073360	8102595	776.437	326.345	-1.20186	3.11542e-09
ZYX	7791	7	143381267	143391111	136.499	436.982	1.56372	3.18386e-09
PRKD3	23683	2	37250502	37317079	495.874	109.698	-1.94092	3.28193e-09
MTMR6	9107	13	25246201	25287566	467.743	787.746	0.745248	3.29969e-09
PIGG	54872	4	499200	539921	784.835	418.342	-0.890625	3.30782e-09
SLC16A14	151473	2	230034974	230068999	432.312	921.966	1.06026	3.32019e-09
EFNA5	1946	5	107376889	107670895	1158.61	2443.68	1.04504	3.38958e-09
PRTG	283659	15	55611540	55743119	18.7028	98.5366	2.01001	3.38958e-09
SMC2	10592	9	104094550	104141419	2322.66	1239.55	-0.887223	3.39733e-09
HMGA1	3159	6	34236800	34246231	2767.99	1579.68	-0.796261	3.41811e-09
SLC9C1	285335	3	112140905	112294227	13.4486	68.7388	2.00603	3.45853e-09
GDAP1	54332	8	74350383	74367110	480.978	773.132	0.677258	3.58855e-09
ATRNL1	26033	10	115093365	115171370	57.671	767.775	2.6709	3.59867e-09
DNAH7	56171	2	195737703	196068812	52.4894	177.191	1.60993	3.61561e-09
SYT7	9066	11	61513716	61580872	1057.73	2025.51	0.917048	3.6649e-09
CHFR	55743	12	132840352	132887618	801.146	472.192	-0.751204	3.7126e-09
SSR3	6747	3	156540140	156555184	4285.72	2798.26	-0.608641	3.86767e-09
ARV1	64801	1	230979077	231000733	209.885	422.488	0.987035	3.87617e-09
PTRF	284119	17	42402449	42423320	5.61625	70.5641	2.60657	3.93974e-09
RABGGTB	5876	1	75786194	75795090	1772.72	1069.18	-0.719127	3.93974e-09
NIPAL2	79815	8	98192159	98294393	3495.13	4986	0.509183	4.04043e-09
SEMA3F	6405	3	50155415	50189075	233.274	511.304	1.09342	4.06273e-09
MXRA5	25878	X	3308565	3346643	133.239	21.8218	-2.21891	4.12499e-09
ZC2HC1A	51101	8	78666047	78719765	815.331	1697.02	1.02664	4.13753e-09
SNORD97	692223	11	10801467	10801608	1539.9	801.716	-0.92143	4.16558e-09
ZNF652	22834	17	49289206	49362114	6150.26	12472.1	0.992613	4.16571e-09
KDM7A	80853	7	140084746	140176941	1251.44	2889.25	1.16285	4.29527e-09
PLCB1	23236	20	8132265	8884900	801.15	1364.44	0.757072	4.41084e-09
SUMO2	6613	17	75167730	75183003	3699.08	5709.21	0.619268	4.41084e-09
TRPA1	8989	8	72021251	72075584	15395	2040.89	-2.40054	4.53906e-09
DCAF16	54876	4	17800655	17810758	1171.91	649.783	-0.834983	4.64592e-09
EPSTI1	94240	13	42886388	42992271	137.148	45.6521	-1.48853	4.67244e-09
RPL13A	23521	19	49487554	49492308	12413	7633.06	-0.6925	4.68064e-09
TRIAP1	51499	12	120443961	120446412	642.991	356.241	-0.83644	4.70652e-09
IFITM3	10410	11	319673	320914	3711.76	1775.89	-1.03291	4.76554e-09
ILVBL	10994	19	15114974	15125799	890.314	511.144	-0.787193	4.83214e-09
IFI30	10437	19	18173780	18178124	496.883	256.391	-0.928714	4.83903e-09
MRPL17	63875	11	6680385	6683401	722.374	380.327	-0.904634	4.86871e-09
ABCB8	11194	7	151028422	151047782	87.9513	223.731	1.28249	4.95932e-09
CRELD1	78987	3	9933841	9945413	156.741	325.511	1.02127	5.18805e-09
NDST1	3340	5	150497778	150558211	1224.39	2266.24	0.869948	5.31482e-09
SP140L	93349	2	230327179	230403730	477.737	243.218	-0.950085	5.31482e-09
SMG8	55181	17	59210010	59215250	614.732	991.197	0.677224	5.37485e-09
LOC105369140	105369140	1	143744880	143785882	442.734	98.9779	-1.93037	5.40348e-09
ANKS1B	56899	12	98743974	98894896	3470.34	1983.28	-0.793533	5.44166e-09
LOC105376471	105376471	10	29108194	29133234	3.1489	49.8198	2.61224	5.55909e-09
TMEM115	11070	3	50354749	50359508	330.509	674.714	0.997224	5.62444e-09
TMEM176B	28959	7	150791287	150800533	0.650497	42.2882	2.87797	5.65526e-09
IFIT2	3433	10	89301949	89309276	1197.49	365.517	-1.58933	5.94101e-09
BAG2	9532	6	57172306	57185215	260.069	102.96	-1.2789	6.05819e-09
TEX264	51368	3	51671175	51704323	364.553	656.205	0.833093	6.11453e-09
CLN5	1203	13	76991924	77002517	340.397	803.089	1.18944	6.21726e-09
NUCB1	4924	19	48900050	48923283	697.632	1091.47	0.641274	6.38157e-09
SNHG5	387066	6	85677007	85678733	1023.02	496.975	-1.01275	6.47441e-09
LOC105370672	105370672	14	101468200	101471243	32.9206	0.692909	-3.00827	6.48407e-09
LOC101926935	101926935	20	25844667	25854021	85.9168	234.144	1.37582	6.5682e-09
SH3BP4	23677	2	234951984	235055714	916.976	2241.41	1.23429	6.61205e-09
CREB3L2	64764	7	137912811	138002101	3096.86	5095.03	0.709418	6.67247e-09
IL6ST	3572	5	55935095	55994993	20863.3	9196.18	-1.13875	6.67247e-09
ACTA2	59	10	88935074	88991390	52.1782	2.90599	-2.88946	6.72312e-09
FAM160B2	64760	8	22089203	22104380	312.803	551.643	0.806753	6.79587e-09
HSPD1	3329	2	197486584	197499916	9049.77	4370.12	-1.01998	6.86292e-09
EIF2B5	8893	3	184135022	184145311	598.687	967.484	0.686485	6.88584e-09
LOC105378059	105378059	6	152061131	152088443	249.133	1893.38	2.36673	6.89577e-09
OAT	4942	10	124397303	124418976	2534.97	4800.31	0.900795	6.95934e-09
RPS27L	51065	15	63153340	63157542	1214.81	743.113	-0.700678	7.04767e-09
VIPR1	7433	3	42489299	42537573	120.784	252.693	1.02905	7.08174e-09
NCSTN	23385	1	160343273	160358952	923.534	1522.5	0.710946	7.08533e-09
PDCD11	22984	10	103396655	103446262	1161.16	656.646	-0.809498	7.08533e-09
AGAP3	116988	7	151086712	151123638	167.547	413.652	1.24663	7.09008e-09
GGH	8836	8	63015079	63039051	2389.76	687.821	-1.65264	7.10944e-09
RNF183	138065	9	113297093	113299040	125.348	19.5971	-2.23731	7.12725e-09
CYC1	1537	8	144095035	144097527	1633.93	1042.36	-0.640265	7.19223e-09
ZNF598	90850	16	1997652	2009821	646.661	347.984	-0.875368	7.19223e-09
SEMA3E	9723	7	83363906	83641431	212.509	473.963	1.10822	7.45065e-09
SBNO1	55206	12	123289109	123350441	5546.35	4061.94	-0.447462	7.6863e-09
ZNF26	7574	12	132986348	133012568	648.029	347.229	-0.881049	7.72483e-09
DDX21	9188	10	68956440	68985069	3907.82	2237.66	-0.790802	7.80282e-09
IRS2	8660	13	109753837	109786567	176.033	36.5397	-1.99357	7.95169e-09
ZNF84	7637	12	133037286	133063304	2133.67	1361.67	-0.63947	7.98693e-09
ALDH1L2	160428	12	105019784	105084563	1432.85	473.619	-1.49567	8.13767e-09
ACSS1	84532	20	25006230	25058182	747.366	1626.35	1.08443	8.39926e-09
ENGASE	64772	17	79074937	79088603	172.081	375.17	1.08789	8.40527e-09
NOD2	64127	16	50699350	50733077	300.897	64.6062	-1.96163	8.70019e-09
BNIPL	149428	1	151036553	151047600	355.503	797.363	1.12743	8.80331e-09
KCNK5	8645	6	39188971	39229475	95.0111	11.7749	-2.45173	8.81031e-09
PIM1	5292	6	37170146	37175428	107.813	25.1117	-1.88303	8.81264e-09
LTBP1	4052	2	33134597	33399509	1701.9	1038.58	-0.702446	9.00117e-09
RCN1	5954	11	32090931	32105726	410.851	198.083	-1.01976	9.13381e-09
LOC158960	158960	X	154424380	154428479	58.8644	150.58	1.29056	9.42289e-09
ZNF469	84627	16	88427471	88440757	12.9656	78.0689	2.18908	1.00391e-08
BAIAP2	10458	17	81035147	81117432	516.791	934.664	0.8349	1.01843e-08
ZNF516	9658	18	76357682	76495190	471.393	257.145	-0.854135	1.0287e-08
KIAA0195	9772	17	75456583	75500452	640.759	1233.48	0.921775	1.036e-08
ARHGEF25	115557	12	57610180	57617245	28.8053	123.168	1.87476	1.04003e-08
FMOD	2331	1	203340621	203351429	4.2315	48.137	2.54754	1.0596e-08
PELI1	57162	2	64092652	64144471	952.79	492.09	-0.930105	1.08105e-08
CRACR2B	283229	11	828260	831991	572.502	262.645	-1.08841	1.09561e-08
MAPK10	5602	4	86015123	86453130	608.268	1104.27	0.843518	1.15592e-08
SPOP	8405	17	49598884	49678163	977.814	1600.03	0.700222	1.16085e-08
RLIM	51132	X	74582976	74614626	2671.53	1812.53	-0.555058	1.16727e-08
DCTN1	1639	2	74361154	74380355	2027.22	2946.69	0.53467	1.24245e-08
NCOA7	135112	6	125790763	125932030	560.379	256.601	-1.08522	1.25804e-08
NSF	4905	17	46590669	46757464	2559.32	3971.56	0.626791	1.25974e-08
SNHG6	641638	8	66921930	66925542	9865.96	5883.79	-0.734342	1.2727e-08
STARD9	57519	15	42575659	42720998	178.505	53.0221	-1.61797	1.31338e-08
IL1R1	3554	2	102142776	102179874	106.809	380.343	1.671	1.3137e-08
WDR60	55112	7	158856578	158946192	371.14	648.658	0.789569	1.32551e-08
ATP5H	10476	17	75038860	75046979	1631.83	2490.38	0.602976	1.33682e-08
CGNL1	84952	15	57376505	57550727	373.241	714.882	0.908712	1.38268e-08
CRADD	8738	12	93677375	93850756	147.841	279.056	0.886323	1.38799e-08
NEIL3	55247	4	177309837	177362938	304.552	98.4686	-1.51841	1.41595e-08
KIAA0586	9786	14	58427385	58548831	2005.59	1227.5	-0.698497	1.42685e-08
SOCS2	8835	12	93570399	93576745	7.84355	286.709	2.7948	1.42685e-08
AARD	441376	8	116938225	116944000	51.7367	362.377	2.30899	1.43807e-08
SECISBP2L	9728	15	48988638	49046563	947.706	1672.35	0.805109	1.44285e-08
ZNF614	80110	19	52013324	52028427	678.309	399.575	-0.754834	1.44285e-08
AFAP1L2	84632	10	114294824	114404778	55.7122	175.11	1.51874	1.45656e-08
EPHX2	2053	8	27491002	27544922	41.5374	156.845	1.71989	1.46849e-08
PIGS	94005	17	28553388	28571869	781.267	1166.62	0.575293	1.50115e-08
FZD4	8322	11	86945675	86955398	1342.27	2402.93	0.823958	1.50399e-08
S100A9	6280	1	153357854	153361027	1.02232	45.518	2.80157	1.5472e-08
GUSB	2990	7	65960684	65982314	330.591	531.595	0.673178	1.57622e-08
ACLY	47	17	41866926	41919019	2729.38	3855.11	0.493785	1.57899e-08
KITLG	4254	12	88492793	88580473	3002.46	7781.16	1.30346	1.58594e-08
FAM46B	115572	1	27005020	27012842	238.185	481.992	0.990083	1.60343e-08
RNF4	6047	4	2469453	2515859	1502.7	895.113	-0.736288	1.63043e-08
LOC105371384	105371384	16	85575901	85583486	336.737	143.648	-1.18243	1.68868e-08
LOC105372578	105372578	20	24929217	24932985	727.748	1406.98	0.928831	1.68868e-08
CTSD	1509	11	1752752	1763992	5427.69	2701.17	-0.978548	1.69881e-08
LOC102723458	102723458	4	88415381	88442522	140.233	34.6554	-1.82382	1.70286e-08
SH3BP5L	80851	1	248810452	248825955	649.416	972.262	0.57504	1.72486e-08
C2orf43	60526	2	20684014	20823130	500.868	208.193	-1.21299	1.74529e-08
LOC105370158	105370158	13	34347943	34616275	4.82929	43.5853	2.35781	1.74529e-08
FRYL	285527	4	48497363	48780299	5482.07	3859.77	-0.502708	1.77935e-08
HLA-DRA	3122	6	32439842	32445046	26.8636	386.506	2.5483	1.79141e-08
TMBIM4	51643	12	66136936	66170072	714.753	1345.12	0.892793	1.79141e-08
BAHCC1	57597	17	81399721	81466332	0	47.4431	2.9157	1.80295e-08
LOC105374335	105374335	4	135236	138691	349.675	163.684	-1.0616	1.8135e-08
DHX15	1665	4	24527464	24584561	4945.6	3111.1	-0.660496	1.8397e-08
IL17RA	23765	22	17084959	17115694	337.667	735.027	1.08385	1.86061e-08
RHOU	58480	1	228735077	228746669	4.08746	56.7473	2.53918	1.88569e-08
PADI2	11240	1	17066761	17119453	213.385	566.601	1.33058	1.88588e-08
KIAA1467	57613	12	13044381	13083449	955.225	1605.58	0.739083	1.89698e-08
LOC105376436	105376436	10	17437290	17446775	1310.08	606.764	-1.07255	1.91393e-08
ADIRF	10974	10	86968431	86970909	521.34	1066.18	0.99974	1.91968e-08
ASIC2	40	17	33013087	34156806	34.2462	0	-2.93417	1.92532e-08
VEGFA	7422	6	43770209	43786487	5046.36	1680.26	-1.4802	1.97386e-08
MATN3	4148	2	19992052	20012694	18.7551	119.524	2.19194	2.01443e-08
ISYNA1	51477	19	18434388	18438301	757.799	373.402	-0.993515	2.01959e-08
F8	2157	X	154835788	155022723	229.511	516.844	1.1296	2.02342e-08
LOC105377950	105377950	6	112880153	112904294	0	36.2221	2.83803	2.0402e-08
TDP2	51567	6	24649977	24666887	1077.86	701.433	-0.612457	2.04622e-08
WDR48	57599	3	39051986	39096671	2108.38	1428.44	-0.555486	2.06178e-08
ASNS	440	7	97852117	97872542	1059.12	488.576	-1.07889	2.07331e-08
LOC105369346	105369346	11	65487241	65489968	75.0214	10.4234	-2.29093	2.13698e-08
PPIF	10105	10	79347464	79355334	628.379	323.098	-0.935736	2.13698e-08
BAMBI	25805	10	28677495	28682939	210.783	588.722	1.38888	2.18271e-08
HOXD9	3235	2	176122685	176124917	723.125	239.853	-1.48997	2.2026e-08
LOC105377734	105377734	5	173561470	173574123	5.48591	70.3598	2.49416	2.2026e-08
SLC25A16	8034	10	68482333	68527523	489.206	1041.01	1.05423	2.2026e-08
AIP	9049	11	67483516	67491108	62.6551	167.526	1.34416	2.21255e-08
FKBP5	2289	6	35573585	35728583	827.898	436.046	-0.901955	2.21255e-08
EPS8L2	64787	11	706120	727727	1055.45	666.698	-0.656341	2.22378e-08
LOC105375550	105375550	7	143839219	143846238	82.657	228.973	1.37862	2.22827e-08
CALCOCO1	57658	12	53711119	53727523	457.297	852.728	0.880532	2.26558e-08
SLC52A3	113278	20	760080	768584	83.7089	233.953	1.38418	2.28303e-08
TMTC1	83857	12	29500813	29783810	90.6735	457.054	2.02593	2.29789e-08
RYR1	6261	19	38433700	38587564	7.4562	50.964	2.2125	2.30441e-08
BLCAP	10904	20	37517417	37527931	1291.6	863.741	-0.573714	2.33792e-08
TNRC6C-AS1	100131096	17	78107401	78111799	63.9258	179.057	1.39869	2.35081e-08
ABCC8	6833	11	17392885	17476845	8.67343	55.2186	2.17768	2.36603e-08
C14orf132	56967	14	96039324	96093971	479.039	213.409	-1.12029	2.37078e-08
RPL12	6136	9	127447674	127451432	10194.1	5884.83	-0.778388	2.42784e-08
ATP8A1	10396	4	42408373	42657105	1671.83	3964.53	1.19194	2.4804e-08
CPNE7	27132	16	89575768	89597246	130.355	20.0669	-2.24445	2.4804e-08
LINC01021	643401	5	27472292	27496401	322.101	54.8327	-2.1563	2.53392e-08
RAB31	11031	18	9708231	9862556	90.257	21.6874	-1.81196	2.59011e-08
EP400	57634	12	131949920	132080466	2520.75	1541.72	-0.699355	2.6571e-08
CTPS2	56474	X	16587999	16712217	1828.28	958.289	-0.909629	2.71451e-08
STRA13	201254	17	82018703	82022909	592.722	1089.7	0.855274	2.75455e-08
DNAH12	201625	3	57293699	57544344	150.32	19.5938	-2.36089	2.76523e-08
SOWAHA	134548	5	132813324	132816797	112.076	486.131	1.85906	2.96346e-08
MMRN2	79812	10	86935540	86957668	475.927	242.136	-0.94671	2.965e-08
RAB27B	5874	18	54828477	54895516	1006.77	2058.96	1.00259	2.965e-08
RPL7A	6130	9	133348214	133351425	10417.9	6432.79	-0.685748	3.02669e-08
TLN2	83660	15	62647311	62844631	53.512	183.922	1.62369	3.02669e-08
LOC105370783	105370783	15	39473243	39493031	322.266	79.7195	-1.81018	3.14865e-08
ESRRG	2104	1	216503246	217137755	54.6405	179.498	1.59651	3.18232e-08
FAM208B	54906	10	5684838	5763740	7088.99	10634.8	0.57944	3.21706e-08
SLC33A1	9197	3	155826511	155854459	1342.76	830.337	-0.68288	3.21706e-08
CCDC175	729665	14	59505067	59576831	24.1901	0	-2.8908	3.2232e-08
MAGEA3	4102	X	152698752	152702347	1684.82	2941.86	0.790286	3.23592e-08
MAGEA12	4111	X	152733862	152737669	717.067	1220.03	0.754749	3.2406e-08
FAM110C	642273	2	38814	46588	479.201	814.188	0.749882	3.33403e-08
DNAJB6	10049	7	157337016	157386324	1378.21	2218.62	0.677404	3.3784e-08
NAV1	89796	1	201739835	201826974	287.739	693.72	1.21193	3.39882e-08
HEY1	23462	8	79764010	79767863	492.343	169.24	-1.44314	3.41463e-08
KLF4	9314	9	107484852	107489766	435.436	178.253	-1.22631	3.42884e-08
CUX1	1523	7	101815904	102258233	1026.01	1671.83	0.692561	3.45053e-08
NDRG4	65009	16	58464090	58513619	41.9723	148.572	1.6409	3.57535e-08
FAM122B	159090	X	134769566	134797155	868.957	1283.3	0.557713	3.59416e-08
PSMB3	5691	17	38752713	38764231	796.405	1267.98	0.661026	3.60741e-08
HHAT	55733	1	210328252	210676296	148.608	303.954	1.00627	3.64176e-08
RBM12B	389677	8	93731500	93740996	4075.69	2910.2	-0.482526	3.64764e-08
ZNF300	91975	5	150894392	150904983	256.309	98.2052	-1.30802	3.70222e-08
ERBB3	2065	12	56080108	56085617	4044.04	6420.98	0.658769	3.80336e-08
NAAA	27163	4	75910655	75941013	254.951	524.916	1.00668	3.80749e-08
MAGEA6	4105	X	152766147	152769716	1382.04	2409.86	0.785756	3.83976e-08
C3orf52	79669	3	112086335	112118226	309.375	764.966	1.24488	3.84289e-08
CXCL16	58191	17	4734509	4739928	294.078	531.813	0.841464	3.92613e-08
LOC101927789	101927789	11	65454421	65466720	110.117	30.4024	-1.68671	4.01191e-08
XPOT	11260	12	64404373	64448684	11910.6	7514.8	-0.655704	4.05386e-08
DCAF11	80344	14	24114697	24125242	983.564	1583.28	0.678851	4.12459e-08
LOC146880	146880	17	64749662	64781999	230.721	490.403	1.05694	4.19328e-08
DNAJA3	9093	16	4425805	4456775	1648.65	1118.48	-0.555062	4.2944e-08
DNAJC1	64215	10	21756548	22003721	2339.59	1416.3	-0.713256	4.2944e-08
PLXNB3	5365	X	153764196	153779346	192.377	430.056	1.11625	4.32844e-08
DHX8	1659	17	43483917	43526796	683.216	1024.79	0.575521	4.35048e-08
PITX1	5307	5	135027734	135034274	831.984	329.016	-1.27187	4.3858e-08
DNER	92737	2	229357629	229714570	0.469283	29.1736	2.73097	4.39829e-08
KAT2B	8850	3	20040032	20154404	581.938	1143.07	0.949424	4.43043e-08
LOC102724235	102724235	1	145164645	145166132	83.6541	13.3218	-2.22778	4.50847e-08
SERP1	27230	3	150541993	150546641	8144.87	5411.91	-0.583527	4.56312e-08
DACH1	1602	13	71437966	71867192	456.764	1356.12	1.4599	4.682e-08
KLHDC7B	113730	22	50548033	50551023	60.4859	9.25561	-2.22994	4.682e-08
SMARCAL1	50485	2	216412750	216483053	247.222	109.095	-1.13066	4.682e-08
TLR1	7096	4	38796255	38804791	231.104	94.8587	-1.22149	4.682e-08
RRM1	6240	11	4094694	4138876	3061.88	1631.64	-0.886158	4.84116e-08
C2CD2	25966	21	41885110	41953890	673.453	1346.98	0.972484	4.84349e-08
CTPS1	1503	1	40988448	41012565	1330.41	780.068	-0.758344	5.12651e-08
COL19A1	1310	6	69866556	70212454	0	32.8287	2.7177	5.1445e-08
ZMYM6NB	100506144	1	34981526	34985347	14.0449	89.2456	2.14218	5.15898e-08
DR1	1810	1	93345921	93362592	3524.92	2668.16	-0.400036	5.25029e-08
OASL	8638	12	121020292	121039242	374.633	128.558	-1.44054	5.26591e-08
PSEN2	5664	1	226870572	226896103	360.605	670.63	0.874639	5.47972e-08
LETM1	3954	4	1811479	1856247	1490.76	795.256	-0.885898	5.596e-08
SNORA81	677847	3	186786675	186786852	9305.43	16571.7	0.815307	5.6959e-08
RIPK2	8767	8	89757747	89791064	1559.92	935.447	-0.725341	5.72557e-08
EPO	2056	7	100720800	100723700	171.532	59.3982	-1.42389	5.82251e-08
CARD9	64170	9	136363956	136373681	73.026	7.78307	-2.4462	5.87503e-08
SEC11C	90701	18	59139893	59158832	475.925	839.391	0.800478	5.95893e-08
DKFZP586I1420	222161	7	30370050	30372809	1264.72	753.969	-0.734578	5.99262e-08
LINC00993	101929520	10	37309186	37347029	1022.32	1988.08	0.934472	6.01098e-08
DENND2D	79961	1	111185969	111204538	1509.69	2567.6	0.75216	6.05564e-08
TES	26136	7	116210493	116258783	934.477	473.927	-0.953145	6.10266e-08
GJB1	2705	X	71223206	71225215	18.1418	93.1867	1.99342	6.2599e-08
CERCAM	51148	9	128419160	128437351	769.248	325.787	-1.18186	6.26016e-08
CD63	967	12	55725443	55729673	3140.99	5179.68	0.710136	6.29836e-08
LOC105375715	105375715	8	116944395	116948719	10.4766	109.683	2.5167	6.37471e-08
CNNM4	26504	2	96760902	96811891	359.28	651.449	0.833512	6.66139e-08
REEP5	7905	5	112876384	112922334	3310.22	6239.2	0.891662	6.79153e-08
ADAMTS6	11174	5	65148736	65481877	266.731	23.756	-2.58044	6.96265e-08
AARS	16	16	70252394	70289509	3787.95	2329.27	-0.691539	7.01359e-08
TTC9	23508	14	70641787	70675360	654.215	1042.08	0.663309	7.02657e-08
NPY1R	4886	4	163323965	163332795	577.842	4.40975	-2.83	7.05235e-08
ZNF830	91603	17	34961530	34963186	114.685	252.846	1.08992	7.09966e-08
SNHG15	285958	7	44983028	44986660	498.018	197.895	-1.26322	7.18322e-08
CHMP6	79643	17	80991841	81000133	117.278	243.504	1.02572	7.26443e-08
PARP1	142	1	226360691	226408100	2619.71	3496.18	0.413957	7.27884e-08
MYRFL	196446	12	69824569	69958724	51.8767	152.835	1.44104	7.40827e-08
MED28	80306	4	17614628	17625628	1110.83	645.146	-0.771241	7.48656e-08
SLK	9748	10	103967185	104029233	7299.2	5165.63	-0.494919	7.57764e-08
MRPS33	51650	7	141006161	141014679	129.844	283.053	1.08234	7.71778e-08
TRIM21	6737	11	4384897	4393696	271.85	110.324	-1.23735	7.75847e-08
SETD1B	23067	12	121804732	121832656	1060.59	611.581	-0.779429	7.81853e-08
ZNF217	7764	20	53567071	53583097	4798.03	8098.55	0.742238	7.85226e-08
SLC27A1	376497	19	17470444	17506168	147.949	389.205	1.31452	7.85604e-08
CENPH	64946	5	69189548	69210357	173.907	78.6724	-1.09877	7.97396e-08
DENR	8562	12	122752821	122771064	5029.23	3097.5	-0.689158	8.02678e-08
CMC4	100272147	X	155061622	155071272	125.558	313.762	1.2584	8.20549e-08
CYP4Z2P	163720	1	46843095	46900475	66.4177	319.816	1.9402	8.32043e-08
TMUB1	83590	7	151081085	151083533	108.346	235.968	1.08056	8.33225e-08
MRRF	92399	9	122264603	122323464	968.781	629.214	-0.616383	8.36565e-08
MIS18BP1	55320	14	45203190	45253402	3051.51	1907.53	-0.668261	8.68279e-08
SPDL1	54908	5	169583634	169604778	493.044	247.853	-0.965112	8.72354e-08
EPHB4	2050	7	100802565	100827521	685.402	1232.46	0.828233	8.95128e-08
CCDC160	347475	X	134237047	134245778	150.885	317.647	1.04068	8.96388e-08
EPDR1	54749	7	37920561	37951941	153.542	41.7771	-1.70574	9.08487e-08
SSR4	6748	X	153794449	153798512	1944.75	3181.11	0.698774	9.0887e-08
PMF1	11243	1	156212988	156240077	320.785	511.173	0.660276	9.24625e-08
TCP11L2	255394	12	106302791	106329871	944.119	576.654	-0.700486	9.27832e-08
ARHGAP32	9743	11	128965060	129192198	1188.88	1725.94	0.533318	9.48208e-08
CAPNS1	826	19	36139926	36150353	985.222	1633.97	0.716119	9.83475e-08
FADS1	3992	11	61799625	61817057	1656.11	578.02	-1.4158	1.00666e-07
LOC100506585	100506585	7	157854585	157866092	0	25.1341	2.7325	1.01029e-07
SAMD9L	219285	7	93130054	93148388	888.242	323.696	-1.36444	1.01707e-07
PWP1	11137	12	107685813	107712480	872.518	562.043	-0.629283	1.04192e-07
FAM49A	81553	2	16549459	16665866	9.28062	115.257	2.54436	1.06067e-07
ZNF860	344787	3	31981774	31991736	58.6955	211.963	1.66908	1.074e-07
STAT1	6772	2	190969036	191014250	11587.5	6068	-0.908297	1.08262e-07
CREB3L4	148327	1	153967839	153974364	605.765	1140.95	0.888174	1.09224e-07
NBPF6	653149	1	108450282	108470638	450.117	135.549	-1.58667	1.11883e-07
STEAP4	79689	7	88276429	88306913	72.9368	659.908	2.34965	1.12915e-07
PSCA	8000	8	142680456	142682727	39.8819	150.451	1.70346	1.17137e-07
ZFAS1	441951	20	49278178	49289260	2538.85	1357.24	-0.88029	1.1889e-07
CGN	57530	1	151511386	151538692	1082.38	1719.36	0.65907	1.21268e-07
MTMR12	54545	5	32227007	32313008	936.918	1793.25	0.912739	1.22984e-07
SUPT4H1	6827	17	58345175	58352238	924.078	1640.05	0.811271	1.23638e-07
GNAI2	2771	3	50246894	50259354	559.917	1000.57	0.816759	1.24399e-07
FAM65B	9750	6	24804281	24936052	1.81685	33.7119	2.47058	1.26931e-07
SEPT9	10801	17	77281410	77500596	1914.57	3014.5	0.645386	1.27765e-07
SOWAHB	345079	4	76894929	76897849	120.739	261.297	1.06158	1.29352e-07
TMEM97	27346	17	28319095	28328685	3791.16	1975.46	-0.914616	1.3244e-07
KCNK2	3776	1	215005542	215237093	22.017	0	-2.76652	1.3321e-07
CST3	1471	20	23633657	23638048	1172.48	1987.56	0.748514	1.33633e-07
PRDX2	7001	19	12796820	12801910	1332.67	1893.12	0.500968	1.33817e-07
TRAM2	9697	6	52497402	52577064	588.365	973.206	0.71388	1.34211e-07
SLC38A1	81539	12	46183055	46269425	22866.3	36435.2	0.662469	1.37162e-07
ITGA2	3673	5	52989326	53094779	579.383	1300.12	1.11675	1.37491e-07
RPL3	6122	22	39312882	39319665	9732.32	6877.25	-0.496674	1.41258e-07
FXYD3	5349	19	35115828	35124324	1007.06	1913.53	0.901139	1.41395e-07
USP24	23358	1	55066359	55215366	6097.65	4840.89	-0.332134	1.41395e-07
LOC105378837	105378837	1	88175239	88271652	54.0478	3.5989	-2.66516	1.4237e-07
CRYZ	1429	1	74705486	74733408	781.252	340.949	-1.14534	1.42792e-07
PIGT	51604	20	45416067	45426245	800.877	1201.33	0.579177	1.45037e-07
GAA	2548	17	80101556	80119880	1052.79	1836.9	0.786996	1.46141e-07
LDLRAD4	753	18	13611464	13652754	1834.31	3708.17	0.983456	1.46141e-07
OXLD1	339229	17	81665036	81666637	283.725	461.893	0.693216	1.46319e-07
LOC102724872	102724872	15	96341202	96353520	171.693	318.942	0.876865	1.47136e-07
FBXL6	26233	8	144355428	144358523	335.017	153.365	-1.08369	1.50479e-07
YBX1	4904	1	42682395	42702349	4891.38	3181.19	-0.61338	1.50941e-07
CX3CL1	6376	16	57372461	57385048	182.489	470.145	1.28947	1.52981e-07
KLHL15	80311	X	23983716	24027186	1042.2	677.786	-0.614063	1.5367e-07
DENND5A	23258	11	9138825	9265326	1042.77	636.478	-0.700671	1.56112e-07
TNFRSF21	27242	6	47231527	47309947	120.099	282.56	1.17703	1.58929e-07
CEMIP	57214	15	80779343	80951662	18.6233	94.3204	1.95422	1.59519e-07
TMEM59	9528	1	54031676	54053438	4404.6	7509.37	0.75532	1.60684e-07
UBA3	9039	3	69054730	69080373	2514.1	1770.85	-0.500123	1.61943e-07
SMC4	10051	3	160399304	160434962	3780.78	1855.83	-0.992888	1.62757e-07
JADE3	9767	X	46912276	47061242	1478.68	874.899	-0.742615	1.63406e-07
SLC1A4	6509	2	64988445	65023865	1369.49	776.481	-0.802025	1.63843e-07
NACA	4666	12	56712427	56725542	7492.78	5618.79	-0.413109	1.67494e-07
PDZD2	23037	5	31798924	32110932	585.779	1067.93	0.846191	1.70159e-07
LOC105378797	105378797	1	72283096	72670716	49.3707	2.8044	-2.65897	1.70781e-07
PPEF1	5475	X	18690926	18827917	30.7139	87.1963	1.37682	1.71955e-07
ZSCAN31	64288	6	28324737	28336134	549.415	208.546	-1.31556	1.71955e-07
IKBKE	9641	1	206470243	206496890	148.89	289.941	0.926717	1.77059e-07
MPP6	51678	7	24573346	24693703	636.842	173.592	-1.68741	1.78307e-07
SERINC3	10955	20	44499260	44522085	1652.92	2324.69	0.48832	1.80962e-07
RNF144B	255488	6	18387350	18468874	1489.79	3256.09	1.08332	1.86349e-07
CENPA	1058	2	26786015	26794589	305.631	128.568	-1.18956	1.92879e-07
DNAH5	1767	5	13690328	13944480	1612.19	983.684	-0.700726	2.01995e-07
CCDC50	152137	3	191329085	191398670	810.418	1578.38	0.934832	2.07673e-07
GRIA2	2891	4	157220584	157366075	62.0841	405.093	2.17871	2.08663e-07
AGPAT3	56894	21	43925398	43987594	930.123	1404.98	0.588636	2.1002e-07
TMEM154	201799	4	152626114	152680165	132.565	282.402	1.04365	2.12553e-07
SUMF2	25870	7	56064224	56080672	657.862	1131.14	0.767442	2.1398e-07
SATB2	23314	2	199269500	199458096	24.4833	158.744	2.16449	2.15347e-07
DIRC2	84925	3	122795054	122881139	427.675	764.041	0.821639	2.1783e-07
FBXL16	146330	16	692500	705825	262.647	485.808	0.865161	2.18908e-07
TMEM87B	84910	2	112055223	112119318	1489.12	2049.25	0.457699	2.20172e-07
SLC38A3	10991	3	50205246	50220979	1.47608	40.3579	2.53197	2.20631e-07
CDV3	55573	3	133573590	133590274	11498.2	4791.45	-1.19974	2.21835e-07
NUP188	23511	9	128947693	129007096	1435.29	985.325	-0.539148	2.25772e-07
ARTN	9048	1	43933320	43937240	175.905	57.2431	-1.49204	2.27073e-07
GPT2	84706	16	46885190	46931289	1198.03	808.42	-0.561189	2.27073e-07
ERGIC3	51614	20	35542029	35557634	1510.94	2282.4	0.587887	2.29944e-07
PCCB	5096	3	136250325	136330171	434.564	701.379	0.677903	2.29954e-07
TERC	7012	3	169764610	169765060	2706.02	4330.47	0.668893	2.31776e-07
DDX60	55601	4	168216291	168318807	4333.21	1980.73	-1.08342	2.3579e-07
CLTB	1212	5	176392455	176416569	380.022	637.424	0.729983	2.38573e-07
KNTC1	9735	12	122527262	122626400	1492.64	697.097	-1.0566	2.38573e-07
LRRK2	120892	12	40225011	40369285	330.237	45.8443	-2.21591	2.41856e-07
EIF2A	83939	3	150546787	150586016	1387.5	847.682	-0.699418	2.43704e-07
LOC105369151	105369151	12	22326022	22333987	200.11	713.86	1.65738	2.4611e-07
TRIM37	4591	17	58982638	59106905	1713.88	2537.19	0.56035	2.4611e-07
NPAS2	4862	2	100820151	100996825	114.564	262.625	1.14563	2.46552e-07
ARF3	377	12	48936209	48957469	2687.66	3997.85	0.56633	2.51751e-07
ATP10D	57205	4	47485393	47593486	55.3054	4.29484	-2.49086	2.52154e-07
ANAPC11	51529	17	81891713	81900533	298.94	575.992	0.921773	2.58875e-07
SOCS7	30837	17	38352124	38405593	629.188	945.375	0.577325	2.60415e-07
WBP5	51186	X	103356452	103358469	477.439	112.382	-1.82406	2.61016e-07
FLNB	2317	3	58008400	58172255	9254.8	14177.8	0.60751	2.62539e-07
SSBP2	23635	5	81417360	81751253	574.333	1119.09	0.933134	2.6413e-07
THRIL	102659353	12	125025443	125027423	858.85	457.119	-0.885106	2.69431e-07
ANKRD18B	441459	9	33524413	33573003	476.39	193.61	-1.22958	2.7121e-07
PPM1J	333926	1	112709994	112715328	261.123	113.362	-1.14753	2.7121e-07
SH2D4A	63898	8	19313976	19396218	529.442	1098.39	1.01424	2.8353e-07
DUSP23	54935	1	159780969	159782543	177.68	374.969	1.04614	2.84447e-07
TRIM59	286827	3	160435503	160449838	1148.03	498.733	-1.14595	2.84447e-07
LINC00472	79940	6	71407864	71420745	911.815	2236.35	1.2256	2.87641e-07
BECN1	8678	17	42810132	42824292	823.424	1537.54	0.87606	2.87922e-07
KDM3A	55818	2	86441461	86492716	3831.37	2158.28	-0.808868	2.89467e-07
KRT81	3887	12	52285913	52291515	34.5948	128.59	1.6877	2.95894e-07
HEATR5B	54497	2	36980999	37084345	1569.55	2169.16	0.463707	2.98728e-07
LOC650226	650226	7	56423704	56448375	549.02	225.767	-1.21599	2.99466e-07
LRBA	987	4	150264659	151015267	11206.2	16805.4	0.578145	3.0022e-07
PPARGC1B	133522	5	149730252	149855022	219.078	92.2254	-1.18829	3.04785e-07
PARVA	55742	11	12377479	12535356	393.419	949.098	1.20675	3.05082e-07
UBE2Q1	55585	1	154548575	154558644	1110.93	1539.33	0.467377	3.05082e-07
SRPK1	6732	6	35833034	35921180	2331.54	1521.1	-0.608574	3.05101e-07
TPRG1	285386	3	189171974	189323482	198.015	58.1483	-1.60133	3.11813e-07
SYTL4	94121	X	100674491	100732148	1411.32	775.248	-0.842231	3.14304e-07
ANKRD30A	91074	10	37125857	37232567	16310	27240.3	0.726407	3.15658e-07
KIF21A	55605	12	39293228	39443390	2266.62	1554.53	-0.538678	3.19259e-07
HHIPL2	79802	1	222522260	222548102	40.0454	160.689	1.7606	3.20162e-07
ARSD	414	X	2903970	2929375	563.084	942.189	0.730107	3.2217e-07
TP53I13	90313	17	29568721	29573157	196.822	374.519	0.908421	3.26451e-07
GYG2	8908	X	2828822	2882820	3.43696	43.3335	2.34198	3.29164e-07
LONP1	9361	19	5691834	5720165	855.791	523.386	-0.699819	3.33169e-07
WBP2	23558	17	75845699	75855420	1132.08	1755.55	0.62597	3.33169e-07
CAB39	51719	2	230713548	230821075	3714.93	5710.16	0.61236	3.36804e-07
FMNL2	114793	2	152335237	152649834	417.635	149.386	-1.38531	3.40654e-07
RHOC	389	1	112701127	112707403	2074.82	2772.23	0.416469	3.41584e-07
SEC13	6396	3	10300929	10321188	1674.45	2513.01	0.579717	3.49487e-07
SLBP	7884	4	1692800	1712303	1783.5	884.98	-0.977365	3.52613e-07
KPNA4	3840	3	160494995	160565588	3300.68	2433.77	-0.435973	3.53435e-07
RBM20	282996	10	110644397	110839471	460.775	102.366	-1.85381	3.59726e-07
KIAA1549	57670	7	138831381	138981318	250.653	571.956	1.13919	3.63353e-07
ADM	133	11	10304980	10307402	653.264	127.257	-1.98002	3.66542e-07
CORO1B	57175	11	67438047	67443821	351.595	603.553	0.766623	3.70205e-07
TRAFD1	10906	12	112125545	112153604	1969.21	1308.91	-0.581819	3.70205e-07
ZNF746	155061	7	149472793	149497807	176.303	442.81	1.25595	3.74388e-07
SGSH	6448	17	80209280	80220400	180.382	321.566	0.814686	3.74396e-07
NPTN	27020	15	73560003	73633412	3941.92	6667.6	0.743709	3.77919e-07
AMPH	273	7	38383696	38631567	0.469283	34.4739	2.46962	3.89478e-07
CSNK1D	1453	17	82242661	82273718	1069.52	1761.46	0.705524	3.95337e-07
ZNF767P	79970	7	149547154	149624790	111.704	247.45	1.09578	4.10265e-07
THUMPD3	25917	3	9363033	9386791	1080.42	1623.65	0.580874	4.12961e-07
RSL1D1	26156	16	11834196	11851585	2501.72	1367.87	-0.849112	4.15306e-07
WDR1	9948	4	10074339	10116949	3049.02	1917.87	-0.659216	4.21546e-07
NEBL	10529	10	20779973	21174187	8800.8	13542.6	0.613675	4.32434e-07
PDCD4	27250	10	110871795	110900006	11227.1	6380.97	-0.796785	4.32925e-07
TACC2	10579	10	121989174	122254545	2172.26	1171.39	-0.866951	4.35985e-07
ATPAF1	64756	1	46635039	46668427	758.503	1137.67	0.577812	4.41e-07
SUV420H1	51111	11	68154863	68213345	1048.48	1576.29	0.580186	4.41367e-07
LINC01138	388685	1	148432959	148459920	545.369	134.447	-1.7787	4.504e-07
PSMC5	5705	17	63827684	63832027	708.73	1316.75	0.8694	4.53497e-07
PDIA3	2923	15	43746392	43772606	4675.05	3525.92	-0.404809	4.56928e-07
ETS2	2114	21	38805307	38824955	287.569	89.8025	-1.53149	4.62938e-07
PPAT	5471	4	56393362	56435636	1700.46	993.744	-0.75905	4.6399e-07
ZSCAN12P1	221584	6	28090807	28095715	131.176	47.4937	-1.36255	4.70463e-07
PTTG1IP	754	21	44849585	44873903	2628.51	3666.38	0.476383	4.767e-07
CD151	977	11	832952	838835	1370.08	867.265	-0.650609	4.78609e-07
RRP1B	23076	21	43659551	43696079	1265.38	795.254	-0.661051	4.84928e-07
SET	6418	9	128683655	128696396	12627	8339.45	-0.591187	4.87533e-07
ZNF721	170960	4	439984	499171	1755.85	932.455	-0.887951	4.98485e-07
CPD	1362	17	30380478	30469657	3067.83	4789.05	0.633894	5.01233e-07
NOVA1	4857	14	26445883	26597754	68.9861	5.30584	-2.55202	5.05242e-07
LOC100508631	100508631	4	37001802	37020706	33.6039	2.21309	-2.54342	5.0819e-07
ACAT2	39	6	159762479	159779112	780.279	433.261	-0.829165	5.18618e-07
LOC105373546	105373546	2	109733089	109764662	127.453	320.283	1.248	5.22341e-07
NUP155	9631	5	37291633	37371126	3135.27	1952.24	-0.672741	5.24488e-07
ACOX1	51	17	75941507	75979434	3233.77	4547.54	0.487866	5.31604e-07
FAM47A	158724	X	34129752	34132330	19.2554	71.648	1.67377	5.36186e-07
C9orf89	84270	9	93096168	93113283	331.783	149.386	-1.0987	5.43195e-07
ZMAT1	84460	X	101882288	101932066	1372.51	2868.65	1.02275	5.47773e-07
CTDSPL	10217	3	37862178	37984469	563.222	1001.69	0.81385	5.68504e-07
LOC105379511	105379511	21	9529922	9559264	52.4533	260.42	1.93754	5.82181e-07
BMPR1B	658	4	94757977	95158450	822.772	4208.45	1.98493	5.82918e-07
JPH1	56704	8	74234704	74321327	1324.44	845.589	-0.639226	5.94239e-07
NDUFA3	4696	19	54102852	54106974	313.772	570.687	0.838014	6.03378e-07
TONSL	4796	8	144428780	144444429	360.883	170.392	-1.0421	6.03378e-07
FAM195A	84331	16	641849	648474	372.729	207.498	-0.823641	6.11434e-07
RAB28	9364	4	13367723	13484365	584.889	335.366	-0.786363	6.13169e-07
KRT7	3855	12	52233170	52248925	4773.33	7067.33	0.560182	6.17558e-07
CRABP1	1381	15	78340324	78348230	503.766	1073.85	1.04813	6.19772e-07
HAUS7	55559	X	153447665	153470631	30.1471	103.214	1.57596	6.20064e-07
AGBL4	84871	1	48532855	50023954	42.933	222.944	1.95881	6.46517e-07
PPP1R15A	23645	19	48872392	48876062	280.092	116.097	-1.20377	6.50113e-07
MRFAP1	93621	4	6640091	6642745	3684.12	2325.82	-0.653583	6.65822e-07
ERCC5	2073	13	102845841	102876001	697.059	1175.14	0.737061	6.67241e-07
C3orf70	285382	3	185078050	185153014	611.741	937.771	0.607164	6.73536e-07
LOC105375170	105375170	7	16988840	17021615	75.969	11.9945	-2.12887	6.73715e-07
CTSZ	1522	20	58995187	59007254	700.419	1208.31	0.771387	6.81687e-07
TMEM185A	84548	X	149596556	149631912	277.859	511.811	0.855787	6.82539e-07
SEMA4A	64218	1	156153531	156177751	300.471	632.414	1.02982	6.82581e-07
KLF7	8609	2	207074137	207166856	397.605	16.5195	-2.62375	6.83484e-07
INSIG2	51141	2	118088474	118110021	803.749	2263.14	1.3808	6.84184e-07
LOC105369889	105369889	12	89352603	89427440	793.134	428.272	-0.866382	6.88114e-07
ATP11A	23250	13	112690329	112887168	355.232	197.778	-0.826214	6.93874e-07
USP32	84669	17	60177330	60392225	1466.43	2075.12	0.497747	7.04596e-07
WBP1	23559	2	74458400	74460891	331.595	610.437	0.854971	7.04612e-07
SBK2	646643	19	55529733	55537068	64.877	12.399	-2.04914	7.087e-07
PARP14	54625	3	122680825	122730840	8102.17	4366.03	-0.867264	7.0891e-07
SNX30	401548	9	112750854	112874987	1595.62	1063.28	-0.578405	7.0891e-07
MAPKAPK3	7867	3	50617131	50649297	469.351	882.397	0.885511	7.14621e-07
VPS16	64601	20	2840697	2866732	290.665	495.809	0.752322	7.34838e-07
TSPAN6	7105	X	100627108	100636732	794.941	1510.31	0.898366	7.51009e-07
KIF3C	3797	2	25926586	25982574	232.948	390.255	0.730865	7.52277e-07
WDR12	55759	2	202880600	202912226	519.176	287.603	-0.832195	7.53027e-07
DIRAS1	148252	19	2714567	2721392	6.39525	46.7129	2.14256	7.57009e-07
IDH3G	3421	X	153785766	153794523	445.237	807.323	0.834646	7.67564e-07
LOC105377862	105377862	6	76774936	76995676	35.1258	1.42464	-2.53742	7.69486e-07
MAP1A	4130	15	43517608	43531620	354.614	740.223	1.01736	7.74246e-07
NFIX	4784	19	13024581	13098796	722.784	2203.46	1.47503	7.75144e-07
ATP2A3	489	17	3923869	3964464	620.265	1416.2	1.13193	7.76262e-07
GIT1	28964	17	29573469	29589592	333.467	617.995	0.868386	7.76982e-07
HILPDA	29923	7	128455830	128458418	2248.36	1010.96	-1.10047	7.78227e-07
PRMT5	10419	14	22920511	22929585	1641.35	1210.98	-0.436221	8.14015e-07
PGC	5225	6	41740838	41747401	0	18.2587	2.38864	8.18388e-07
FAM58A	92002	X	153587925	153599177	196.094	375.567	0.90389	8.2462e-07
HOXB4	3214	17	48575507	48578381	183.247	430.871	1.17124	8.30173e-07
SLC15A4	121260	12	128793194	128823996	557.553	357.766	-0.631487	8.32031e-07
P2RX2	22953	12	132618780	132622386	3.29293	37.6584	2.30905	8.35985e-07
SNORD3B-1	26851	17	19061912	19062128	13108.8	2880.59	-1.86058	8.38922e-07
SNORD3B-2	780852	17	19063920	19064136	13108.8	2880.59	-1.86058	8.38922e-07
TRANK1	9881	3	36826817	36945057	1064.75	576.153	-0.862208	8.44196e-07
CADM2	253559	3	84958982	86074429	749.928	26.6285	-2.62014	8.54549e-07
PNRC2	55629	1	23959811	23963462	2819.17	3877.43	0.456752	8.54644e-07
HSPA6	3310	1	161524540	161526897	114.79	26.4064	-1.82907	8.69876e-07
KLHDC7A	127707	1	18480930	18485999	60.7559	249.106	1.76012	8.70428e-07
ARID3A	1820	19	926037	972816	338.546	194.242	-0.782566	8.92022e-07
UPK1A	11045	19	35666516	35678485	10.1109	59.6323	2.0628	8.99557e-07
PIP4K2C	79837	12	57591159	57603428	905.037	1502.14	0.714122	9.04731e-07
MRPS6	64968	21	34073523	34143034	925.991	617.881	-0.574004	9.06504e-07
GATA2	2624	3	128479422	128488530	197.986	401.645	0.98809	9.06955e-07
CHAC1	79094	15	40953438	40956519	141.963	52.6322	-1.33194	9.13298e-07
SLC46A3	283537	13	28700080	28719013	301.252	567.115	0.886392	9.25452e-07
LOC105375724	105375724	8	118281186	118295715	96.2847	268.605	1.3698	9.32873e-07
LASP1	3927	17	38869859	38921770	2575.56	4098.13	0.658858	9.33805e-07
NOP14	8602	4	2937936	2963506	1010.59	533.918	-0.894487	9.39833e-07
SEPW1	6415	19	47778585	47784682	1562.25	2474.24	0.653752	9.39833e-07
NBPF4	148545	1	108223341	108244081	112.004	20.3316	-2.02796	9.4991e-07
RCAN3	11123	1	24502897	24537020	1133.77	647.824	-0.787768	9.56258e-07
ANAPC7	51434	12	110375467	110403730	1436.9	971.219	-0.559256	9.68304e-07
HEXIM2	124790	17	45160174	45170040	135.182	254.89	0.889845	9.73701e-07
TLK2	11011	17	62479025	62615481	1232.1	2045.43	0.715308	9.79491e-07
PLCH2	9651	1	2467459	2505530	12.7981	65.6817	1.95449	9.85138e-07
NEK4	6787	3	52710780	52770949	567.406	990.338	0.780981	1.00397e-06
SERPINA6	866	14	94304248	94323351	970.668	27.1223	-2.56468	1.00806e-06
LINC01003	100128822	7	152464124	152465545	115.297	289.117	1.24686	1.01177e-06
CFL2	1073	14	34710382	34714555	1811.31	1178.74	-0.610886	1.02306e-06
SERPINI1	5274	3	167735644	167825569	557.385	185.478	-1.45238	1.02712e-06
LOC105376575	105376575	11	17333650	17337515	462.204	212.96	-1.06691	1.03123e-06
ABCA12	26154	2	214931542	215032086	409.09	120.659	-1.57059	1.0385e-06
BAX	581	19	48954860	48961798	570.053	277.845	-0.998482	1.0633e-06
EBP	10682	X	48521776	48528716	991.871	573.304	-0.774418	1.0633e-06
LOC105375933	105375933	8	85086561	85109574	83.2509	24.0215	-1.60355	1.0633e-06
SEC24D	9871	4	118722823	118836171	4519.13	3040.35	-0.565562	1.0633e-06
TEX2	55852	17	64147433	64263323	2182.17	3114.6	0.508378	1.0633e-06
MAP4	4134	3	47850690	48089279	3926.46	2682.16	-0.544088	1.06596e-06
MYO5A	4644	15	52307283	52529050	1064.14	1659.1	0.63226	1.06596e-06
MYCBP2	23077	13	77044657	77327042	1827.61	2754.91	0.584229	1.07888e-06
C8orf4	56892	8	40153468	40155308	50.2777	1.48136	-2.55717	1.09952e-06
KIF12	113220	9	114091638	114099057	34.5811	110.44	1.52146	1.10636e-06
PCMTD2	55251	20	64255695	64276226	1570.81	2141.52	0.445024	1.10636e-06
SNTA1	6640	20	33407957	33443892	124.873	263.389	1.02737	1.11497e-06
GGA3	23163	17	75236592	75262393	533.07	774.181	0.531011	1.12144e-06
LOC102723985	102723985	15	81614940	81663201	28.5812	1.38582	-2.56352	1.12333e-06
PRKACB	5567	1	84164184	84238498	1502.08	2669.73	0.809081	1.13264e-06
SLC7A5	8140	16	87830023	87869494	3176.58	1140.42	-1.36717	1.1461e-06
TADA3	10474	3	9779964	9793011	661.032	1000.6	0.588331	1.15015e-06
IARS	3376	9	92210207	92293756	8293.49	5799.84	-0.510998	1.15797e-06
AHCTF1	25909	1	246839098	246931424	7504.44	5534.63	-0.435807	1.16117e-06
PCNXL4	64430	14	60091911	60134814	2623.65	1892.84	-0.466208	1.19055e-06
CDS2	8760	20	5126761	5197887	819.211	1295.18	0.648765	1.21537e-06
BRCC3	79184	X	155071420	155123074	389.509	684.507	0.793691	1.23137e-06
ALPL	249	1	21509365	21578412	1.47608	48.178	2.5169	1.23783e-06
LOC105370051	105370051	12	124882087	124900419	30.6767	2.11755	-2.46319	1.23849e-06
ASL	435	7	66075789	66093343	242.047	399.368	0.708771	1.25791e-06
ZNF804A	91752	2	184598366	184939487	436.496	132.561	-1.5545	1.25966e-06
ACOT1	641371	14	73537224	73543794	1095.91	519.974	-1.03072	1.26403e-06
SYT5	6861	19	55173096	55179443	59.8264	160.632	1.31899	1.28683e-06
SLC5A3	6526	21	34073523	34106262	11831.6	6911.06	-0.758524	1.29808e-06
SPCS3	60559	4	176319939	176332245	5485.61	3441.61	-0.660999	1.31356e-06
ZNF529	57711	19	36543615	36605276	673.011	316.202	-1.04539	1.33477e-06
MOCS1	4337	6	39904258	39934551	32.3401	92.0439	1.36652	1.3375e-06
EPS15L1	58513	19	16355244	16472012	1105.78	712.715	-0.62601	1.33929e-06
KIF1C	10749	17	4997948	5028399	819.788	1369.92	0.724899	1.33929e-06
KDM2B	84678	12	121429096	121580459	744.571	448.012	-0.718236	1.34294e-06
GTSCR1	220158	18	70630519	70650857	0	22.7193	2.56296	1.35169e-06
BET1L	51272	11	202924	207422	784.285	514.404	-0.601929	1.35711e-06
LOC101927858	101927858	7	156655048	156658121	77.0595	175.287	1.12826	1.36572e-06
HCK	3055	20	32052188	32101856	0	19.8673	2.44818	1.37024e-06
CELF3	11189	1	151700058	151716316	48.6195	156.939	1.53168	1.3711e-06
NOP58	51602	2	202265792	202303661	1758.26	1030.7	-0.754348	1.38647e-06
SLC12A4	6560	16	67943474	67968694	112.728	293.493	1.2792	1.38768e-06
FRK	2444	6	115941530	116060758	729.363	262.739	-1.36237	1.38777e-06
DBR1	51163	3	138160988	138174949	313.237	518.21	0.716118	1.3959e-06
MIR205HG	642587	1	209428823	209432549	68.3187	5.09513	-2.40334	1.40011e-06
COMMD6	170622	13	75525219	75537872	410.635	691.578	0.738188	1.41127e-06
NSDHL	50814	X	152830967	152869363	337.505	535.819	0.651923	1.41255e-06
ZBTB38	253461	3	141324213	141449792	1695.5	2198.84	0.37314	1.42127e-06
RECQL5	9400	17	75649714	75667189	353.455	600.961	0.748698	1.42638e-06
PLAC4	191585	21	41175231	41185239	489.303	228.127	-1.0539	1.43885e-06
TM9SF2	9375	13	99501374	99564048	4009.95	5861.27	0.541496	1.44613e-06
DNAJC25	548645	9	111631352	111654351	537.06	293.363	-0.846893	1.45714e-06
LOC105371775	105371775	17	40687265	40697840	0.650497	28.9775	2.42202	1.48646e-06
CAPN15	6650	16	527856	554636	555.653	318.932	-0.782289	1.49386e-06
LINC00383	103689913	13	69222346	69322101	350.817	867.837	1.22786	1.50177e-06
RAB3IP	117177	12	69778952	69823204	2524.51	3620.2	0.515319	1.50177e-06
ZNF786	136051	7	149069641	149090777	59.9664	158.527	1.29932	1.50775e-06
HSDL2	84263	9	112379909	112472405	1347.83	809.916	-0.720488	1.51231e-06
PLD3	23646	19	40348425	40378490	375.676	678.875	0.825701	1.53476e-06
GSR	2936	8	30678061	30727969	2099.45	3189.15	0.594582	1.55601e-06
TMED3	23423	15	79311062	79384721	2223.62	3660.01	0.705423	1.55846e-06
LOC101927592	101927592	12	126915227	127060397	2.80812	33.3413	2.31894	1.55847e-06
KIAA1671	85379	22	25027974	25197448	3093.66	4013.1	0.373129	1.55879e-06
VSIG10L	147645	19	51331541	51342124	142.212	399.987	1.37295	1.55947e-06
POLE3	54107	9	113407235	113410749	2051.32	1329.38	-0.617211	1.57306e-06
KIAA0141	9812	5	141923820	141942047	490.715	763.399	0.625977	1.58601e-06
FGD5-AS1	100505641	3	14942779	14948441	2353.91	3965.9	0.736574	1.61548e-06
VPS33A	65082	12	122231547	122266521	672.14	412.297	-0.691432	1.63318e-06
SERBP1	26135	1	67407810	67430440	9164.83	6269.52	-0.541773	1.66615e-06
PKM	5315	15	72199029	72231386	13580.1	9069.02	-0.575048	1.67942e-06
C17orf70	80233	17	81539885	81552403	295.932	482.387	0.695875	1.70021e-06
PDIK1L	149420	1	26111165	26125548	1810.9	2705.08	0.572277	1.703e-06
LAMP1	3916	13	113297154	113323426	1613.39	2247.93	0.47476	1.72258e-06
BAIAP2-AS1	440465	17	81029133	81034719	88.7184	210.728	1.17642	1.74376e-06
ERMAP	114625	1	42817105	42844989	243.653	461.374	0.892485	1.80682e-06
LOC105377986	105377986	6	125645673	125749208	19.2323	0	-2.53462	1.81855e-06
RASGRF1	5923	15	78959947	79090873	11.8848	113.527	2.25365	1.81889e-06
TBC1D32	221322	6	121079494	121334500	1163.21	823.008	-0.494922	1.82314e-06
LPGAT1	9926	1	211743457	211830772	4440.94	6516.69	0.547442	1.83116e-06
PDE11A	50940	2	177623249	177888739	12.0967	88.4471	2.13167	1.83116e-06
CYB561D2	11068	3	50350695	50354069	79.0435	244.179	1.46469	1.84469e-06
CTTNBP2	83992	7	117710651	117873507	0.340774	27.888	2.4585	1.85016e-06
LOC101927483	101927483	14	48194123	48209754	287.3	655.694	1.12677	1.8512e-06
FAM111A	63901	11	59142845	59155039	796.804	484.61	-0.704546	1.85321e-06
SEC62	7095	3	169966792	169998373	2348.65	3546.97	0.587472	1.87375e-06
PVT1	5820	8	127890628	128101253	828.428	331.556	-1.2397	1.87884e-06
MAPK8IP2	23542	22	50600685	50611551	17.536	66.4466	1.67323	1.89282e-06
DNHD1	144132	11	6497296	6572025	303.674	171.545	-0.804896	1.90969e-06
SLC4A3	6508	2	219627570	219641980	19.2338	69.142	1.62907	1.96003e-06
RPL14	9045	3	40457339	40462372	6600.47	4402.27	-0.576931	1.96057e-06
ADAT2	134637	6	143422832	143442677	391.277	167.054	-1.1593	1.96393e-06
C9orf41	138199	9	74982957	75028394	1656.79	1224.78	-0.433389	1.9855e-06
RPS21	6227	20	62387065	62388520	4984.26	3039.66	-0.700011	2.02374e-06
C1QTNF3	114899	5	34017858	34043266	302.387	577.402	0.903205	2.02764e-06
LOC105370326	105370326	13	98395608	98408327	961.322	1486.18	0.619922	2.03477e-06
KLHL2	11275	4	165210019	165323156	1820.44	3029.09	0.720892	2.04593e-06
STAT3	6774	17	42313325	42388495	1088.97	1993.72	0.84847	2.07672e-06
SRSF9	8683	12	120461668	120469755	3089.56	2319.24	-0.410596	2.08569e-06
CALD1	800	7	134779413	134970729	164.053	26.7032	-2.099	2.08932e-06
RAC3	5881	17	82031656	82034204	127.069	318.558	1.24559	2.09131e-06
NT5C3A	51251	7	33014113	33062797	990.044	660.189	-0.576188	2.09336e-06
RECQL4	9401	8	144511284	144517826	413.156	238.927	-0.774044	2.10319e-06
IMPDH2	3615	3	49024325	49029442	1809.92	966.872	-0.87664	2.12373e-06
ANAPC5	51433	12	121308245	121354209	2551.74	1934.93	-0.396055	2.18161e-06
SYT10	341359	12	33375413	33439819	19.9182	0	-2.49943	2.18966e-06
ABLIM1	3983	10	114431110	114684655	2467.28	3648.25	0.557858	2.20308e-06
BSCL2	26580	11	62690262	62707707	624.745	961.937	0.616218	2.21456e-06
MIEN1	84299	17	39729156	39730535	146.225	269.461	0.8576	2.21931e-06
HNRNPA3	220988	2	177212694	177223957	4196.94	2877.6	-0.538385	2.22934e-06
RASSF3	283349	12	64610513	64697567	3044.87	2048.63	-0.564092	2.24247e-06
THUMPD2	80745	2	39736060	39779276	450.101	260.724	-0.768427	2.26825e-06
LOC105376012	105376012	9	31848686	31978375	333.24	177.769	-0.877001	2.30929e-06
THRB	7068	3	24117153	24494822	846.559	1258.97	0.564246	2.31524e-06
EMBP1	647121	1	121519112	121571888	16.6087	73.0426	1.78613	2.32631e-06
HEG1	57493	3	124965710	125055958	107.637	381.996	1.61312	2.34461e-06
ARHGAP10	79658	4	147732302	148072776	4.68708	255.704	2.47039	2.34849e-06
SNORA52	619565	11	811681	811814	233.696	76.0082	-1.46635	2.36137e-06
IRF5	3663	7	128940670	128950042	17.2469	135.021	2.18528	2.37451e-06
PLEKHA6	22874	1	204218851	204359929	765.42	1310.99	0.760799	2.37451e-06
TLR5	7100	1	223109406	223143282	150.219	434.04	1.40418	2.37451e-06
LOC102724359	102724359	8	53393831	53487960	42.9701	196.706	1.8353	2.38427e-06
ABHD11	83451	7	73736094	73738854	488.58	765.873	0.639353	2.38907e-06
USP14	9097	18	158483	213739	2627.3	1775.56	-0.558251	2.40234e-06
NDC1	55706	1	53765460	53838552	1826.94	1121.43	-0.690427	2.46035e-06
PCYOX1	51449	2	70258099	70281185	1353.82	2188.6	0.681084	2.46035e-06
ITGA6	3655	2	172427586	172506453	5.7094	120.302	2.44565	2.48131e-06
NEURL1B	54492	5	172641273	172691540	539.412	248.497	-1.0654	2.49024e-06
PCBD1	5092	10	70883508	70888786	235.614	410.964	0.784526	2.52451e-06
WBSCR22	114049	7	73683568	73698221	677.338	1034.35	0.598216	2.52451e-06
LY6G6C	80740	6	31718648	31721734	6.44183	50.5814	2.1525	2.53967e-06
RPL39	6170	X	119786504	119791659	11315.9	7259.2	-0.63009	2.56335e-06
CYP7B1	9420	8	64595972	64798791	172.677	563.4	1.53216	2.57323e-06
P4HA1	5033	10	73007217	73096974	2712.61	1271.83	-1.04343	2.5958e-06
NTN4	59277	12	95657807	95790758	421.348	771.777	0.846938	2.59815e-06
YPEL3	83719	16	30092316	30096216	586.154	937.683	0.66938	2.62055e-06
SSPO	23145	7	149776042	149833965	41.4207	134.186	1.51784	2.62653e-06
FTH1	2495	11	61964285	61967660	8819.21	5255.2	-0.730779	2.63659e-06
KIAA0368	23392	9	111360693	111484745	7297.96	5709.58	-0.352645	2.65519e-06
BRINP3	339479	1	190097667	190477629	89.4728	846.566	2.30554	2.67964e-06
ABCC1	4363	16	15949577	16143074	796.511	449.326	-0.804299	2.72915e-06
PAICS	10606	4	56436103	56461368	4344.74	2484.35	-0.786271	2.74876e-06
E2F6	1876	2	11444375	11466177	597.652	347.23	-0.763056	2.75742e-06
LOC101926969	101926969	2	91571575	91580863	12.9948	66.6891	1.89856	2.81215e-06
LINC00665	100506930	19	36319716	36331718	177.94	58.1553	-1.47429	2.81625e-06
DNAJC5	80331	20	63895102	63936031	2078.88	2900.35	0.476442	2.86341e-06
CXCL17	284340	19	42428543	42442984	161.547	45.8808	-1.59977	2.86885e-06
RPS9	6203	19	54200858	54207647	3046.91	2100.54	-0.530768	2.87312e-06
RPS10	6204	6	34417454	34426125	3808.34	2436.13	-0.633674	2.87914e-06
NWD1	284434	19	16719976	16817963	77.8325	249.266	1.49906	2.88909e-06
SLC12A8	84561	3	125082636	125211399	198.667	364.672	0.853273	2.90043e-06
TMEM75	641384	8	127946559	127948723	437.885	153.664	-1.39188	2.90043e-06
LOC105376066	105376066	9	41357978	41373358	1702.15	1151.68	-0.55454	2.91397e-06
HOXB8	3218	17	48612346	48614939	9.02178	79.6567	2.26302	3.02093e-06
BPTF	2186	17	67825664	67984378	5544.68	7408.92	0.414703	3.02328e-06
PPIP5K1	9677	15	43533462	43590253	461.766	694.188	0.580584	3.04017e-06
S100A14	57402	1	153614255	153616332	2754.26	1442.07	-0.901967	3.07096e-06
TARS	6897	5	33440696	33468091	4043.77	2600.43	-0.627349	3.12523e-06
SEC14L1	6397	17	77140923	77217101	1313.99	2191.91	0.722705	3.13764e-06
GRPEL2	134266	5	149345414	149354583	1755.82	1249.61	-0.486124	3.14752e-06
ZDHHC14	79683	6	157381525	157673945	42.8752	112.872	1.30098	3.16158e-06
DHRS7	51635	14	60144778	60165493	1072.56	684.365	-0.635783	3.21587e-06
B3GALT2	8707	1	193178730	193186613	395.371	210.74	-0.876646	3.21824e-06
ZNF528	84436	19	52397868	52418404	540.756	250.793	-1.05607	3.24157e-06
GLIPR1	11010	12	75480733	75501936	225.111	81.8798	-1.33913	3.2536e-06
ERP27	121506	12	14914027	14929125	9.8694	54.3459	1.88743	3.29105e-06
FOXK2	3607	17	82519718	82604607	1632	2341.36	0.514151	3.2937e-06
LOC101928678	101928678	10	15737773	15797595	228.986	108.983	-1.0259	3.2937e-06
PFKFB4	5210	3	48517684	48556794	865.888	439.05	-0.941938	3.29573e-06
AK4	205	1	65147830	65232145	4923.18	2488.09	-0.947335	3.316e-06
ITPRIPL2	162073	16	19113932	19121630	1746.63	1002.53	-0.781012	3.36584e-06
KCNK6	9424	19	38319844	38329014	235.891	118.546	-0.949533	3.37941e-06
GBP1	2633	1	89052304	89065360	169.628	44.0884	-1.68543	3.40673e-06
C11orf52	91894	11	111918877	111926871	217.166	402.828	0.863576	3.42256e-06
LOC102723488	102723488	4	88760642	88784082	120.239	18.4545	-2.10194	3.47957e-06
C5AR2	27202	19	47332147	47342015	216.968	65.8566	-1.53438	3.48371e-06
TMEM242	729515	6	157289022	157324259	172.403	305.659	0.80211	3.48594e-06
ATP5B	506	12	56638175	56646068	6018.06	4544.29	-0.402756	3.51275e-06
CNN2	1265	19	1026275	1039068	1062.49	593.762	-0.814646	3.51275e-06
PRDX4	10549	X	23667528	23686397	2029.94	1354.94	-0.575411	3.55411e-06
LAP3	51056	4	17577304	17607967	2016.79	1191.43	-0.742165	3.57446e-06
WDR35	57539	2	19910263	19990123	779.203	1669.4	1.04793	3.57446e-06
LOC105374043	105374043	3	112142794	112200721	8.29404	42.177	1.82545	3.58918e-06
MGST2	4258	4	139665768	139740745	248.943	422.121	0.742023	3.58918e-06
SMARCC1	6599	3	47585888	47781915	3897.59	2892.4	-0.42699	3.59082e-06
PKIB	5570	6	122471917	122726373	481.692	203.336	-1.16793	3.67551e-06
RPL8	6132	8	144789769	144792420	10551.7	6682.18	-0.647789	3.68131e-06
ANTXR2	118429	4	79977507	80073323	507.033	37.5533	-2.39983	3.68227e-06
MPP7	143098	10	28050993	28282138	3358.19	4477.31	0.412221	3.70021e-06
DQX1	165545	2	74518131	74526281	8.65791	49.4918	1.95594	3.71353e-06
S100A16	140576	1	153606891	153613038	1400.06	2260.24	0.677383	3.72776e-06
GUCY1B2	2974	13	50994511	51066157	12.2996	54.8914	1.77221	3.7695e-06
DUS1L	64118	17	82057872	82065821	510.755	762.754	0.571034	3.77195e-06
RET	5979	10	43077069	43127504	36.1359	138.926	1.64904	3.80021e-06
ZNF93	81931	19	19900913	19935573	525.174	219.853	-1.18279	3.81539e-06
ACVR1B	91	12	51951667	51997079	365.225	664.209	0.836813	3.83119e-06
ANKLE2	23141	12	132725667	132761888	1634.71	1189.73	-0.455671	3.83413e-06
CXorf57	55086	X	106611930	106679443	35.6006	1.38582	-2.42162	3.85795e-06
UBE2Z	65264	17	48908369	48929060	1737.07	2338.32	0.423866	3.85864e-06
CLTC	1213	17	59619689	59696956	23074.9	33189.8	0.518586	3.86408e-06
BOP1	23246	8	144262046	144291438	543.139	298.688	-0.839483	3.88197e-06
AKIRIN2	55122	6	87674860	87702267	672.397	390.011	-0.766557	3.88942e-06
TMEM144	55314	4	158210249	158255287	206.093	385.824	0.878424	3.93169e-06
CAMKK2	10645	12	121237692	121296753	978.919	663.688	-0.554021	4.0586e-06
PCBP4	57060	3	51957454	51967466	171.836	371.967	1.06704	4.07218e-06
LOC101927857	101927857	18	39655611	39665488	90.78	24.2577	-1.6645	4.08911e-06
ZFAND1	79752	8	81701331	81721304	3191.9	2379.99	-0.419753	4.08911e-06
NOC3L	64318	10	94333226	94362976	651.358	346.204	-0.883421	4.09637e-06
APLP1	333	19	35868499	35879797	91.1359	206.107	1.12097	4.10906e-06
FAM126A	84668	7	22941259	23014151	632.95	18.9026	-2.45969	4.16442e-06
LARP1	23367	5	154712902	154817607	3740.57	2909.21	-0.361093	4.1712e-06
SYP	6855	X	49187812	49200202	11.7621	58.0467	1.84666	4.23393e-06
PTGES3	10728	12	56663341	56688408	7373.65	4999.13	-0.553775	4.23625e-06
CFAP47	286464	X	35919734	36385319	0.340774	20.5017	2.37135	4.25291e-06
GNA14	9630	9	77423079	77648316	68.0909	178.656	1.2896	4.25558e-06
PPP1CC	5501	12	110719808	110742978	4570.51	3327.33	-0.454078	4.31613e-06
UNC13D	201294	17	75827225	75844717	476.2	945.702	0.950259	4.33462e-06
DNASE2B	58511	1	84398532	84415008	5.3805	86.8234	2.379	4.34595e-06
COG1	9382	17	73193034	73208507	894.985	1289.46	0.518526	4.35677e-06
LOC100507460	100507460	2	131682485	131699863	3095.4	1758.84	-0.793614	4.35677e-06
PSMG1	8624	21	39175446	39183514	533.701	333.299	-0.665996	4.38809e-06
KIAA0232	9778	4	6782732	6884172	4637.65	3282.34	-0.494166	4.40178e-06
TCF12	6938	15	56918635	57288518	1654.85	2252.98	0.441515	4.42678e-06
NBL1	4681	1	19643714	19658456	113.375	12.0974	-2.28751	4.42692e-06
PACSIN1	29993	6	34514872	34535223	95.2956	196.713	0.996026	4.46487e-06
ARHGEF40	55701	14	21070260	21090248	187.906	321.402	0.756502	4.4856e-06
APBB2	323	4	40810027	41214618	3535.63	2303.27	-0.608451	4.49307e-06
MTHFD2	10797	2	74198563	74215298	4991.16	2948.73	-0.74172	4.49307e-06
BABAM1	29086	19	17267376	17279353	571.213	794.81	0.471462	4.58861e-06
TNFSF15	9966	9	114784635	114792530	275.075	46.8063	-2.04837	4.64948e-06
AFF4	27125	5	132875379	132963662	8405.1	6247.93	-0.424367	4.71113e-06
PPFIBP1	8496	12	27524112	27695564	1569.36	3242.86	1.00145	4.74905e-06
FUCA1	2517	1	23845077	23868369	334.13	520.837	0.634143	4.77982e-06
ZNF891	101060200	12	133119969	133130473	270.617	142.764	-0.894504	4.77982e-06
CISD3	284106	17	38730257	38735605	204.378	343.476	0.725574	4.83868e-06
LINC00536	100859921	8	115950511	116325059	55.3964	11.4717	-1.89678	4.83972e-06
RAPGEF3	10411	12	47734670	47759106	197.946	337.546	0.753293	4.84964e-06
ARHGAP1	392	11	46677075	46700665	726.026	1234.63	0.746657	4.8642e-06
ANXA9	8416	1	150982023	150995638	390.659	709.192	0.833877	4.87056e-06
PPP2R5E	5529	14	63373892	63543361	3846.26	3005.49	-0.353872	4.88977e-06
LOC105374204	105374204	3	169533077	169536254	0	21.274	2.40134	4.9083e-06
MAP2	4133	2	209424047	209734110	2.63304	45.1411	2.32384	4.9083e-06
MAPK1	5594	22	21759657	21867680	8371.36	6509.82	-0.360861	4.91321e-06
ZNF292	23036	6	87155551	87263688	5734.87	3492.81	-0.700239	5.05953e-06
BBS1	582	11	66510648	66533613	229.837	413.49	0.824434	5.0783e-06
PAIP2B	400961	2	71182738	71227103	478.298	270.959	-0.796452	5.15343e-06
BTRC	8945	10	101354033	101557321	1395.46	1969.16	0.491219	5.16497e-06
FAM3A	60343	X	154506159	154516242	300.164	521.001	0.772934	5.30752e-06
SAYSD1	55776	6	39104063	39115186	896.915	1239.44	0.462672	5.34987e-06
ZNF35	7584	3	44648741	44660791	572.172	347.919	-0.704299	5.34987e-06
ICOSLG	23308	21	44222991	44241004	23.4032	83.9837	1.61448	5.36429e-06
DGAT2	84649	11	75768733	75801536	41.037	111.051	1.31063	5.37445e-06
ATP6V0D1	9114	16	67438014	67481186	910.143	1423.88	0.633916	5.38538e-06
LOC105375368	105375368	7	77990389	77996366	396.092	142.698	-1.35565	5.47248e-06
CHD7	55636	8	60678765	60868028	6117.16	4145.46	-0.554422	5.52549e-06
RPL37	6167	5	40831328	40835285	8319.84	5760.37	-0.524511	5.55671e-06
LOC105372743	105372743	21	17803428	17812311	58.5392	13.622	-1.77702	5.6105e-06
CDC42EP4	23580	17	73283624	73312004	1038.81	1904.58	0.8472	5.74663e-06
LOC105371420	105371420	1	149615928	149625411	4585.83	1164.92	-1.7077	5.75248e-06
GNAI3	2773	1	109548564	109595843	2064.96	1574.99	-0.388273	5.79373e-06
GAK	2580	4	849278	932390	1249.1	890.181	-0.486114	5.84515e-06
ZKSCAN4	387032	6	28241705	28259252	207.79	91.3969	-1.1163	5.86693e-06
GPR173	54328	X	53049324	53080615	11.9353	63.0928	1.92994	5.88439e-06
IL17RC	84818	3	9917074	9933621	422.062	841.516	0.955064	5.90802e-06
BLMH	642	17	30248195	30292166	14.4976	80.9082	1.92049	5.93747e-06
DISP1	84976	1	222815089	223005995	156.339	291.623	0.871689	6.02751e-06
COMMD8	54951	4	47450798	47463659	336.639	207.319	-0.685272	6.10007e-06
TSPAN13	27075	7	16753726	16784536	3170.87	4893.36	0.615972	6.20665e-06
PARD6B	84612	20	50731544	50753741	2106.06	1205.75	-0.782788	6.28354e-06
UBE2C	11065	20	45812576	45816957	685.268	344.445	-0.953483	6.43347e-06
LOC105373754	105373754	2	176611437	176616503	125.636	32.8231	-1.68931	6.52346e-06
GLE1	2733	9	128504692	128542301	855.483	514.107	-0.719842	6.53825e-06
PPP1R9B	84687	17	50133735	50150517	577.668	831.853	0.522783	6.549e-06
ZKSCAN8	7745	6	28141910	28159472	1273.58	795.7	-0.665344	6.56133e-06
ZNHIT3	9326	17	36486627	36499310	485.011	747.454	0.617822	6.62413e-06
PLD2	5338	17	4807101	4823432	169.916	344.706	0.970501	6.75091e-06
PEG3	5178	19	56810077	56840726	11324.5	5406.81	-1.01738	6.80804e-06
LOC105376264	105376264	9	123079494	123087380	934.54	589.74	-0.653001	6.83791e-06
F7	2155	13	113105788	113120681	53.1503	11.2925	-1.85485	6.92398e-06
PLBD1-AS1	101928290	12	14567732	14619755	4.91304	39.2067	2.0914	6.9621e-06
GMPS	8833	3	155870536	155937732	2760.67	1659.49	-0.717365	7.00408e-06
LOC105372333	105372333	19	23074945	23100647	40.3263	3.55403	-2.30774	7.02119e-06
BEND5	79656	1	48727523	48776969	3.00486	40.735	2.24677	7.03517e-06
LOC154761	154761	7	143811968	143836717	39.8014	126.594	1.48143	7.03672e-06
TAPT1	202018	4	16160505	16226538	1681.37	1156.63	-0.532898	7.06889e-06
APOBR	55911	16	28494649	28498970	3.80697	40.1878	2.22626	7.11116e-06
LIN28A	79727	1	26410778	26429728	2105.96	810.086	-1.27521	7.11116e-06
PGK1	5230	X	78104169	78126827	9710.31	6282.81	-0.617739	7.11842e-06
RRN3	54700	16	15060022	15094335	905.962	626.037	-0.527344	7.16797e-06
ATF4	468	22	39520559	39522686	3331.46	2420.79	-0.456107	7.24666e-06
SLC26A11	284129	17	80220401	80253509	209.485	360.549	0.769453	7.31455e-06
TOP2B	7155	3	25597905	25664372	7032.61	9227.79	0.388993	7.50988e-06
NME8	51314	7	37848597	37900401	0	17.0954	2.38746	7.56154e-06
CAPN5	726	11	77066945	77126155	22.9443	81.9635	1.5947	7.57583e-06
GALNT4	8693	12	89519412	89524806	1296.3	547.287	-1.16659	7.57629e-06
LOC728739	728739	12	107903150	107903771	5.50326	67.5673	2.23302	7.64793e-06
FAM83A	84985	8	123182026	123210079	480.482	1207.79	1.2346	7.73348e-06
IFITM10	402778	11	1732410	1750594	118.763	20.9113	-1.97625	7.73348e-06
MAOA	4128	X	43654907	43746824	97.3438	38.444	-1.24427	7.77342e-06
HES6	55502	2	238238267	238240124	212.276	82.1059	-1.26763	7.77739e-06
LOC101927087	101927087	4	124499942	124558434	2.28613	32.5391	2.27789	7.77739e-06
PTP4A1	7803	6	63572012	63583588	2055.19	1253.68	-0.697473	7.78793e-06
BCYRN1	618	2	47335315	47335514	284.354	73.8581	-1.68379	8.21286e-06
PDLIM3	27295	4	185500660	185535558	513.346	1434.58	1.34805	8.23137e-06
CASC4	113201	15	44288711	44415761	3345.91	4341.02	0.372822	8.23195e-06
CMYA5	202333	5	79689836	79800226	1738.34	3551.91	0.98527	8.28657e-06
WWOX	51741	16	78099413	79212667	129.665	267.906	0.993986	8.28993e-06
ZC3H7A	29066	16	11750586	11797258	1314.81	872.274	-0.582611	8.34527e-06
SEMA3B	7869	3	50267558	50277171	18.5024	70.4089	1.60957	8.42249e-06
CCDC40	55036	17	80036632	80090822	45.8588	108.454	1.14883	8.46233e-06
GLDC	2731	9	6532464	6645692	2.77707	44.7272	2.23599	8.47806e-06
EVC	2121	4	5711197	5814304	13.9756	128.142	2.20279	8.50628e-06
EIF1AX	1964	X	20124518	20141848	5524.67	4364.57	-0.338464	8.55579e-06
ASPH	444	8	61500556	61689849	10120.7	2757.22	-1.63172	8.57207e-06
SUMO3	6612	21	44805617	44818129	1302.68	2151.46	0.706088	8.57661e-06
MTFR1	9650	8	65669873	65710563	3896.93	2617.01	-0.566487	8.93378e-06
TTN	7273	2	178525989	178807423	63.9889	189.743	1.41446	9.03551e-06
STIM2	57620	4	26860691	27025381	643.647	415.945	-0.619359	9.20841e-06
NRARP	441478	9	137299631	137302251	350.997	183.033	-0.90674	9.21609e-06
GORASP1	64689	3	39096599	39107900	572.863	863.972	0.582544	9.24731e-06
COA1	55744	7	43639247	43729541	1707.59	969.735	-0.793753	9.24904e-06
ACADSB	36	10	123008913	123058290	3107.91	2081.51	-0.569633	9.34973e-06
FBXO8	26269	4	174236658	174284251	315.029	513.883	0.686167	9.44038e-06
RBPMS	11030	8	30384501	30572261	321.641	681.526	1.032	9.44038e-06
NPLOC4	55666	17	81556885	81637153	2343.25	3342.49	0.506212	9.5006e-06
UNC119	9094	17	28546707	28552628	257.163	431.451	0.730751	9.5006e-06
MPP2	4355	17	43875359	43909711	280.567	502.155	0.814517	9.55296e-06
RAB9A	9367	X	13689121	13709825	794.551	484.818	-0.695831	9.59149e-06
HGS	9146	17	81683932	81702121	912.997	1315.25	0.520659	9.65985e-06
SMAD1	4086	4	145482805	145559176	660.33	1031.88	0.632966	9.67598e-06
SLC4A7	9497	3	27372721	27484420	5814.32	3632.8	-0.66498	9.68077e-06
INPP5A	3632	10	132537849	132783480	368.581	599.931	0.690673	9.68438e-06
BLVRA	644	7	43758673	43807342	1732.67	941	-0.852324	9.74526e-06
PDHB	5162	3	58427630	58433852	1293.91	1687.5	0.380092	9.81101e-06
NPIPB9	100507607	16	28752435	28772823	1271.04	815.617	-0.629875	9.81671e-06
MED23	9439	6	131573966	131628239	1233.34	1644.71	0.411769	9.97717e-06
TNKS1BP1	85456	11	57299629	57324939	1106.07	1466.45	0.404702	1.00333e-05
RNF103	7844	2	86603393	86623877	3850.57	2800.83	-0.454798	1.01442e-05
FOXN2	3344	2	48314656	48379295	1620.13	993.925	-0.689602	1.02462e-05
WDR76	79968	15	43826914	43868419	663.201	313.265	-1.03019	1.02711e-05
BTD	686	3	15601745	15645822	160.412	350.173	1.06688	1.0411e-05
UGT2B11	10720	4	69200317	69214731	10.8776	79.4583	2.04472	1.04208e-05
KCNS3	3790	2	17877847	17932958	1071.53	524.244	-0.985055	1.04497e-05
VWA3A	146177	16	22092538	22156966	0.666022	21.3917	2.23522	1.04739e-05
LRP2	4036	2	169127109	169362612	1209.3	2602.54	1.0467	1.05281e-05
ANGPTL4	51129	19	8364127	8374375	618.744	185.655	-1.53297	1.06685e-05
TWISTNB	221830	7	19695462	19709037	840.861	556.231	-0.588778	1.06872e-05
STK36	27148	2	218672026	218702717	216.861	435.09	0.961227	1.0711e-05
ARHGDIA	396	17	81867719	81870974	1150.04	1739.07	0.58674	1.08142e-05
PDIA3P1	171423	1	147177851	147179949	11.8844	63.8874	1.9175	1.10543e-05
SPEF2	79925	5	35617887	35814611	133.468	347.999	1.27137	1.10617e-05
SEC61G	23480	7	54752247	54759246	1056.93	674.53	-0.636858	1.11588e-05
MAGED2	10916	X	54808338	54816015	3703.95	5682.09	0.607534	1.11764e-05
LINC00623	728855	1	120913217	120955811	590.725	188.369	-1.47944	1.12493e-05
AP2M1	1173	3	184174846	184184091	1917.41	2565.56	0.418629	1.12899e-05
UBN2	254048	7	139231485	139308236	1657.48	2583.3	0.629833	1.14336e-05
SLC25A10	1468	17	81712236	81721016	349.626	562.78	0.674467	1.14392e-05
LOC105375562	105375562	7	149973528	149984139	28.2094	83.4104	1.40845	1.15145e-05
GNB2L1	10399	5	181236928	181243906	7637.27	5664.75	-0.427253	1.15649e-05
GCSH	2653	16	81081947	81096375	1131.77	724.171	-0.631133	1.16695e-05
LOC105375643	105375643	8	93226139	93230444	84.6779	13.3876	-2.08314	1.18143e-05
KALRN	8997	3	124094711	124721189	86.5239	283.022	1.49465	1.20072e-05
NMT1	4836	17	45061299	45109016	1390.53	1914.1	0.455811	1.20238e-05
ASNA1	439	19	12737492	12748323	356.153	567.018	0.654643	1.20238e-05
MTDH	92140	8	97644179	97730260	14683.8	10514.9	-0.476856	1.20304e-05
C3orf18	51161	3	50558025	50567792	77.4823	173.582	1.09747	1.21706e-05
RASGEF1B	153020	4	81426393	81471928	14.0175	92.6304	1.97844	1.22558e-05
LOC105378936	105378936	1	119727787	119732090	158.424	63.4602	-1.22893	1.23375e-05
RABEP2	79874	16	28904421	28925211	235.144	399.792	0.748194	1.23448e-05
TEX19	400629	17	82359247	82363776	42.9254	183.413	1.74379	1.24248e-05
EFCAB14	9813	1	46675159	46719064	3401.93	4803.14	0.492002	1.24612e-05
CDK8	1024	13	26254619	26404432	680.746	453.024	-0.579297	1.2508e-05
COX11	1353	17	54961206	54968703	1079.68	1502.91	0.471867	1.2533e-05
LMOD1	25802	1	201896456	201946588	39.2707	99.8136	1.24467	1.2533e-05
GPR137	56834	11	64284339	64289500	83.5628	214.477	1.25101	1.26759e-05
EZH1	2145	17	42700275	42745053	403.166	707.066	0.784159	1.2734e-05
HDAC6	10013	X	48802080	48824970	410.393	597.943	0.53478	1.27403e-05
LRP10	26020	14	22871751	22878084	2433.15	3837.28	0.644839	1.27403e-05
C1QBP	708	17	5432779	5439151	2183.02	1402.15	-0.627057	1.27883e-05
ARSJ	79642	4	113900284	113979722	3230.88	1437.7	-1.10185	1.28145e-05
MARC1	64757	1	220786697	220814399	234.075	72.5383	-1.49944	1.28317e-05
EPHX1	2052	1	225825301	225845563	1183.69	1921.61	0.684054	1.28366e-05
CENPE	1062	4	103105806	103198409	2567.13	1261.82	-0.978686	1.29838e-05
ATP9A	10079	20	51596775	51768411	3443.22	5205.89	0.587372	1.29932e-05
SRI	6717	7	88208203	88220084	558.393	831.65	0.565177	1.30514e-05
TBX3	6926	12	114670254	114684164	622.074	1128.14	0.832343	1.30593e-05
GNG4	2786	1	235547685	235650754	122.146	39.1861	-1.47431	1.31458e-05
NOM1	64434	7	156949723	156973182	217.955	484.794	1.08178	1.31458e-05
CLCN5	1184	X	50067560	50099235	1467.5	832.657	-0.793081	1.32251e-05
LOC283045	283045	10	62339588	62375127	94.0419	190.189	0.970482	1.32776e-05
LOC102724663	102724663	12	81279189	81312422	30.7962	2.13847	-2.28568	1.33107e-05
LOC101928819	101928819	5	67463082	67475475	122.49	39.6106	-1.45747	1.33219e-05
PROM2	150696	2	95274453	95291308	1258.45	2195.99	0.780452	1.3392e-05
AK2	204	1	33007940	33036911	2472.06	1669.9	-0.558629	1.34229e-05
RIOK2	55781	5	97166746	97183301	1226.59	812.31	-0.58386	1.35347e-05
SMG1P3	100271836	16	21446683	21502281	3614.46	2566	-0.488107	1.36306e-05
MS4A14	84689	11	60396014	60417756	18.6963	107.471	1.94058	1.40065e-05
LOC105371518	105371518	17	8056900	8063456	122.633	18.7219	-2.0299	1.40645e-05
LINC01446	401337	7	53655509	53811931	68.3644	184.381	1.29836	1.41931e-05
SLC8A1	6546	2	40112146	40430304	9.11779	56.1933	1.93907	1.42325e-05
FAM225A	286333	9	113112896	113119846	31.4572	108.919	1.58218	1.43884e-05
NCMAP	400746	1	24556076	24609328	337.614	78.2926	-1.774	1.44023e-05
B3GNT7	93010	2	231395624	231401164	85.0638	258.297	1.42884	1.44764e-05
SCARNA1	677774	1	27834401	27834566	1162.45	1731.24	0.565038	1.45466e-05
LOC100996741	100996741	1	145198617	145207256	5600.32	1091.5	-1.90341	1.4563e-05
TRPV4	59341	12	109783087	109814827	12.8677	66.6474	1.87188	1.46811e-05
OPLAH	26873	8	144051266	144060703	552.785	271.896	-0.975734	1.47821e-05
CHST14	113189	15	40470961	40473158	73.8244	155.009	1.02248	1.48209e-05
BID	637	22	17734140	17774495	164.697	337.967	0.988709	1.48293e-05
RAF1	5894	3	12583601	12664201	1774.65	2382.03	0.421883	1.50117e-05
HYAL2	8692	3	50317790	50322850	242.308	407.989	0.730737	1.50927e-05
CTSC	1075	11	88320813	88337773	1399.93	877.374	-0.661218	1.53053e-05
LOC105369307	105369307	21	15056029	15063803	626.468	349.186	-0.817977	1.56158e-05
LOC102724428	102724428	21	6111135	6123746	683.588	254.904	-1.30191	1.57092e-05
TUBD1	51174	17	59859479	59892945	129.906	277.343	1.04541	1.58674e-05
PLCXD1	55344	X	281394	303356	845.101	505.656	-0.721953	1.59794e-05
KCNK12	56660	2	47520775	47570331	2.56481	44.3211	2.29028	1.62499e-05
PPFIA3	8541	19	49119389	49151030	377.011	213.464	-0.798408	1.646e-05
NKRF	55922	X	119588337	119605883	784.717	493.649	-0.654988	1.68889e-05
RNPS1	10921	16	2253116	2267337	1561.7	1024.46	-0.599053	1.69203e-05
LOC100499484	100499484	9	97238426	97297314	7.70564	43.5613	1.91014	1.69294e-05
LOC105374155	105374155	3	150759105	150768728	175.837	85.4911	-0.990836	1.69797e-05
LOC105378789	105378789	1	69453676	69557821	83.2646	22.2308	-1.63573	1.69797e-05
CAMK2N2	94032	3	184259215	184261463	12.1909	58.9458	1.81789	1.6987e-05
TCTEX1D2	255758	3	196291219	196318294	83.7032	175.496	1.01687	1.70647e-05
RPL31	6160	2	101002229	101006423	7266.05	5017.22	-0.527323	1.71014e-05
LOC644554	644554	19	37817411	37826638	54.4852	11.6822	-1.82788	1.72988e-05
RPUSD3	285367	3	9837849	9844018	208.459	356.403	0.755834	1.72988e-05
SPEN	23013	1	15847864	15940455	4363.83	3271.1	-0.412589	1.7526e-05
ZNF704	619279	8	80628451	80874781	11068.1	16847.6	0.596143	1.763e-05
CLIC2	1193	X	155276207	155334681	63.2955	139.719	1.06971	1.76677e-05
CCNT2	905	2	134918822	134959345	1467.37	1128.62	-0.376484	1.76717e-05
ZNF10	7556	12	133130628	133159465	744.271	462.999	-0.671706	1.7673e-05
BACE1	23621	11	117285686	117295670	398.103	735.012	0.852709	1.77704e-05
POLE4	56655	2	74958648	74969732	286.268	462.96	0.678393	1.77733e-05
REV3L	5980	6	111299031	111483715	3029.53	2231.61	-0.437219	1.77733e-05
RSAD2	91543	2	6877665	6898232	1057.98	351.28	-1.42653	1.78504e-05
ZBED5	58486	11	10852704	10858073	2014.28	1439.02	-0.479351	1.80155e-05
PI4KA	5297	22	20707691	20858812	1344.93	2051.75	0.599688	1.8043e-05
POMGNT1	55624	1	46188681	46220305	572.913	999.712	0.777277	1.80791e-05
E2F5	1875	8	85177384	85214518	1039.5	516.847	-0.962195	1.81854e-05
LOC105370335	105370335	13	100313328	100364942	22.866	71.3746	1.43362	1.82529e-05
WDR3	10885	1	117929749	117960426	1389.33	955.427	-0.532317	1.82976e-05
KLHL21	9903	1	6590724	6602898	552.645	271.085	-0.978874	1.83044e-05
TTC27	55622	2	32628020	32821051	648.82	431.493	-0.582231	1.84215e-05
KIF2C	11004	1	44739818	44767767	1199.82	534.258	-1.09819	1.84345e-05
SNHG1	23642	11	62851988	62855888	1055.77	544.342	-0.917658	1.85564e-05
NHSL1	57224	6	138422043	138499442	509.766	279.373	-0.838253	1.8573e-05
NELFA	7469	4	1982714	2009235	448.453	243.949	-0.850428	1.86405e-05
ATF3	467	1	212565334	212620777	595.864	252.405	-1.15465	1.8829e-05
CCNG1	900	5	163437571	163445016	1326.59	766.305	-0.768873	1.88684e-05
IFI27	3429	14	94110733	94116699	2374.73	1245.37	-0.894656	1.90231e-05
LOC100507351	100507351	17	77546941	77565024	0	16.5862	2.29135	1.92038e-05
KIAA1958	158405	9	112486968	112665311	1351.26	840.65	-0.669359	1.94288e-05
MUC20	200958	3	195720882	195733553	1.70387	31.5179	2.2013	1.94844e-05
NLRP1	22861	17	5501399	5584512	46.2436	193.216	1.73673	1.98858e-05
NDUFB4	4710	3	120596281	120602411	1037.26	1383.64	0.412881	2.00248e-05
SCUBE3	222663	6	35214062	35253079	132.913	403.299	1.41775	2.02819e-05
NOLC1	9221	10	102152176	102163871	2568.31	1641.59	-0.634163	2.02982e-05
NFXL1	152518	4	47847233	47914667	1329.67	829.361	-0.667252	2.03306e-05
KIAA0196	9897	8	125024260	125091819	6817.35	11818.5	0.770995	2.04129e-05
MKRN2OS	100129480	3	12539781	12545464	11.1134	59.2789	1.85401	2.04129e-05
SNAPIN	23557	1	153658654	153661852	510.598	786.4	0.614962	2.04129e-05
ZDHHC23	254887	3	113947901	113962982	588.658	897.538	0.599978	2.048e-05
APMAP	57136	20	24962944	24992789	1953.16	2752.46	0.489355	2.05444e-05
ITM2B	9445	13	48233138	48262096	2155.31	3306.38	0.60711	2.05617e-05
SNX9	51429	6	157823171	157945077	1222.02	1659.22	0.439037	2.05617e-05
KLF12	11278	13	73686012	74133929	493.684	135.292	-1.62307	2.11062e-05
FUT3	2525	19	5842888	5851474	170.335	28.517	-1.9664	2.12758e-05
TOM1L2	146691	17	17843508	17972470	642.631	1074.37	0.720206	2.14485e-05
EXTL3	2137	8	28701473	28753690	610.768	882.194	0.521126	2.16988e-05
SMIM4	440957	3	52536605	52540570	97.489	198.011	0.964229	2.1877e-05
SDR42E1	93517	16	81997646	82011488	253.047	144.259	-0.790705	2.1997e-05
HNRNPUL2	221092	11	62712625	62727385	806.881	527.896	-0.602346	2.209e-05
TAX1BP1	8887	7	27740095	27829767	4349.45	6314.7	0.530279	2.21418e-05
ZYG11A	440590	1	52842511	52894575	1125.38	783.312	-0.517481	2.21443e-05
LOC105373045	105373045	22	41885186	41892439	98.0752	38.1932	-1.25599	2.22151e-05
OAS2	4939	12	112978469	112988805	3678.1	1552.16	-1.16055	2.22373e-05
CDR2L	30850	17	74987632	75005800	305.322	503.54	0.707003	2.23626e-05
IFIT1	3434	10	89392546	89406487	5672.19	2389.89	-1.16173	2.2669e-05
TMEM110	375346	3	52836756	52897581	689.85	1062.45	0.610955	2.27467e-05
PHF19	26147	9	120869573	120877328	420.298	216.414	-0.919641	2.27726e-05
SARDH	1757	9	133663560	133738357	7.13095	52.6463	2.02387	2.30232e-05
TAF1D	79101	11	93735929	93741537	615.032	356.789	-0.763219	2.3027e-05
TPI1	7167	12	6867529	6870946	5229.66	3806.61	-0.453632	2.30773e-05
SGSM2	9905	17	2337514	2381054	531.143	788.251	0.559502	2.32289e-05
MGAT4A	11320	2	98619106	98663473	3022.62	4416.63	0.539586	2.32475e-05
THOP1	7064	19	2785508	2813601	550.806	306.496	-0.819389	2.3438e-05
LOC102724687	102724687	8	66203725	66432418	381.139	188.095	-0.97133	2.37116e-05
RAP2B	5912	3	153162212	153170624	1310.2	791.205	-0.710066	2.37116e-05
TRIP13	9319	5	892854	908932	847.751	336.901	-1.2294	2.37116e-05
TBL3	10607	16	1972063	1978750	656.64	446.982	-0.5478	2.37472e-05
LOC101929959	101929959	9	40573988	40584232	214.146	403.899	0.881333	2.38274e-05
UBE2I	7329	16	1309627	1327018	1260.77	768.734	-0.698101	2.3897e-05
C22orf34	348645	22	49620456	49657542	7.71177	51.328	2.04918	2.39856e-05
TOB1	10140	17	50862223	50867978	5754.55	8525.48	0.558558	2.41052e-05
RALGAPA2	57186	20	20389628	20712623	476.798	285.416	-0.721987	2.46682e-05
PALLD	23022	4	168497066	168928457	3450.09	2255.87	-0.601602	2.47818e-05
RIIAD1	284485	1	151721537	151729606	34.6277	121.962	1.55496	2.48989e-05
NFATC2	4773	20	51386957	51562831	79.3613	193.716	1.1804	2.49129e-05
ANAPC4	29945	4	25377226	25418498	830.811	507.256	-0.694358	2.51099e-05
EMC9	51016	14	24138965	24141588	329.761	201.573	-0.694818	2.52094e-05
PDK2	5164	17	50094737	50111369	403.467	624.66	0.622202	2.52094e-05
SLC25A22	79751	11	790475	797995	415.712	211.3	-0.936809	2.52094e-05
VANGL1	81839	1	115641953	115698224	1076.89	1587.41	0.551836	2.54156e-05
H19	283120	11	1995176	1997835	21.3625	0	-2.20003	2.54366e-05
ACAT1	38	11	108121531	108148168	980.177	651.287	-0.580121	2.55639e-05
RABL6	55684	9	136807922	136841187	1386.66	974.298	-0.501658	2.56416e-05
GTSF1	121355	12	54455952	54473602	7.44862	54.0866	1.99967	2.56762e-05
GAS5	60674	1	173863901	173867987	3630.35	1894.3	-0.900489	2.57857e-05
ASPM	259266	1	197084127	197146694	3583.02	1657.46	-1.05004	2.61133e-05
TBC1D9B	23061	5	179862071	179907856	965.055	1362.8	0.492423	2.63142e-05
ELFN2	114794	22	37367960	37427470	0.340774	19.1278	2.23166	2.66348e-05
AUTS2	26053	7	69598919	70793068	971.62	1696.43	0.780512	2.69278e-05
SLC17A7	57030	19	49429398	49441551	4.57227	34.2929	1.97733	2.69278e-05
MLLT4	4301	6	167826991	167965113	4156.22	5089.19	0.291372	2.70172e-05
GAPVD1	26130	9	125261794	125365011	4034.42	2930.41	-0.45647	2.71627e-05
BZW2	28969	7	16646134	16706523	572.907	342.6	-0.725782	2.71973e-05
SNX22	79856	15	64151717	64157481	95.1688	34.1104	-1.33857	2.79996e-05
STK24	8428	13	98450199	98577151	1065.01	1664.16	0.630273	2.80059e-05
COPZ2	51226	17	48026167	48037806	60.4841	136.044	1.08443	2.83924e-05
KRTCAP3	200634	2	27442366	27446481	217.515	116.336	-0.867834	2.85722e-05
CLCN7	1186	16	1444933	1475084	1205.38	875.094	-0.456235	2.87781e-05
BACH2	60468	6	89926528	90296908	44.3848	5.63276	-2.03614	2.87914e-05
PIGN	23556	18	62044224	62187056	365.924	566.467	0.620654	2.88501e-05
C1orf159	54991	1	1081818	1116356	499.4	328.539	-0.592982	2.89069e-05
LOC105372672	105372672	20	53608354	53634615	0	14.7959	2.20713	2.9029e-05
REEP3	221035	10	63521363	63625123	2229.32	2995.52	0.423174	2.92023e-05
AQP2	359	12	49950741	49958881	2.11105	26.7276	2.18429	2.93847e-05
SNTB2	6645	16	69187147	69309052	2671.04	1752.52	-0.597142	2.95203e-05
LOC101929343	101929343	1	201399633	201401564	12.3598	44.1484	1.56074	2.97197e-05
PDPR	55066	16	70113626	70161281	2231.99	1371.76	-0.685719	2.9777e-05
CYB5R1	51706	1	202961873	202967276	1015.53	1536.1	0.588389	2.99298e-05
COMMD7	149951	20	32702691	32744008	511.053	741.987	0.531417	3.00982e-05
CRLF3	51379	17	30782684	30824760	403.425	595.186	0.552368	3.01402e-05
ZNF382	84911	19	36605305	36628597	160.99	83.0852	-0.913311	3.01686e-05
NUDCD1	84955	8	109240919	109329933	3142.8	2424.61	-0.371961	3.04532e-05
SLC24A3	57419	20	19212646	19722897	1.81685	26.5526	2.10918	3.04532e-05
DEPDC1B	55789	5	60596912	60700166	448.327	167.3	-1.29618	3.11154e-05
TMCO1	54499	1	165724291	165768922	3224.55	3949.51	0.291308	3.11621e-05
PDIA6	10130	2	10783391	10832485	3221.67	2492.76	-0.367856	3.12717e-05
MAVS	57506	20	3846799	3876123	1329.37	1968.83	0.556729	3.13105e-05
PTER	9317	10	16436943	16513745	762.218	530.773	-0.517208	3.16057e-05
WNT5A	7474	3	55465715	55481398	72.5584	333.029	1.78086	3.17436e-05
MAFB	9935	20	40685848	40689240	34.2017	117.166	1.53416	3.18952e-05
AFF1	4299	4	86935002	87141054	4394.1	3170.41	-0.465994	3.1908e-05
SNHG16	100507246	17	76557764	76565348	3349.65	4541.87	0.435123	3.1908e-05
HES1	3280	3	194136142	194138612	378.25	643.407	0.747146	3.20595e-05
AURKB	9212	17	8204731	8210626	242.387	97.3129	-1.21224	3.24394e-05
RPP25	54913	15	74955102	74957434	268.728	153.717	-0.781521	3.26675e-05
ZNF559	84527	19	9323772	9343845	234.138	124.746	-0.873074	3.27392e-05
APOL6	80830	22	35648377	35668409	1551.82	851.456	-0.835591	3.27447e-05
PCGF3	10336	4	705784	770640	2509.91	1766.61	-0.501226	3.28881e-05
ATP6V0E2-AS1	401431	7	149867694	149873862	16.3033	58.7259	1.57393	3.29611e-05
RPS11	6205	19	49496365	49499712	6892.64	4957.2	-0.470654	3.32262e-05
KLHDC8B	200942	3	49171585	49176486	220.851	378.256	0.756422	3.33317e-05
CYP19A1	1588	15	51208057	51338598	96.071	37.7423	-1.2373	3.33662e-05
BUB3	9184	10	123154244	123165370	2719.87	1952.97	-0.473202	3.34391e-05
ITGB6	3694	2	160099666	160200313	4671.74	17488.7	1.62346	3.34885e-05
MAGI3	260425	1	113390853	113685923	1836.37	1356.31	-0.433523	3.34885e-05
PARP10	84875	8	143977152	143986467	1290.55	824.141	-0.633034	3.34885e-05
SRRM1	10250	1	24643103	24673281	2720.32	1891.12	-0.517885	3.35586e-05
PLXNA4	91584	7	132383488	132576564	0.325248	16.622	2.13205	3.35589e-05
GULP1	51454	2	188291669	188595926	263.819	36.4477	-2.03387	3.40244e-05
KAT7	11143	17	49788619	49829096	1604.02	2236.75	0.474644	3.40796e-05
EPPK1	83481	8	143857319	143878464	2693.55	1348.81	-0.950984	3.43288e-05
CPPED1	55313	16	12659799	12803887	137.916	62.9477	-1.06197	3.46987e-05
LIMA1	51474	12	50175780	50283570	2748.05	4073.13	0.558753	3.46987e-05
PACRGL	133015	4	20700413	20728357	397.346	243.344	-0.692654	3.46987e-05
AMIGO1	57463	1	109506824	109509714	79.797	185.681	1.1349	3.47104e-05
CLIP4	79745	2	29115426	29183813	5242.66	3264.28	-0.668045	3.47754e-05
L1CAM	3897	X	153861514	153876045	11.562	98.361	2.04	3.47768e-05
MAGEA1	4100	X	153179284	153183878	326.242	637.99	0.920677	3.48915e-05
LOC102724917	102724917	14	28830248	28968386	15.2636	78.8689	1.85377	3.51201e-05
LINC00613	100507528	4	135866983	135888093	15.7643	0	-2.17172	3.51619e-05
TMPRSS13	84000	11	117900641	117929453	151.826	260.132	0.757952	3.51773e-05
RCN2	5955	15	76931621	76950260	969.362	1465.25	0.587483	3.5254e-05
PEAK1	79834	15	77108156	77420104	462.12	764.038	0.709575	3.55761e-05
TIGD7	91151	16	3298808	3305439	655.184	382.756	-0.75477	3.59589e-05
ZNF225	7768	19	44113395	44133102	205.614	103.447	-0.942713	3.59589e-05
WNT9A	7483	1	227921464	227947975	114.243	248.199	1.06331	3.66376e-05
KIAA1524	57650	3	108549869	108589644	986.645	514.179	-0.901094	3.69503e-05
CEBPD	1052	8	47736914	47738164	169.394	73.0573	-1.12941	3.7327e-05
STYK1	55359	12	10618939	10674292	7.0147	35.3962	1.74381	3.75671e-05
EFNB3	1949	17	7705202	7711375	3.86149	41.777	2.08824	3.78e-05
EPB41L5	57669	2	120013028	120179121	2740.18	4040.35	0.551707	3.78786e-05
ZNF143	7702	11	9460965	9528524	456.365	287.733	-0.64973	3.79617e-05
F2RL3	9002	19	16889015	16892019	2.72437	31.0027	2.13748	3.80784e-05
MANEAL	149175	1	37794102	37801606	134.908	297.469	1.07056	3.8084e-05
PCYT1B	9468	X	24558087	24672862	226.149	31.556	-2.01084	3.84166e-05
LOC105375586	105375586	7	155203700	155214634	5.19172	46.9076	2.03231	3.85378e-05
RGS19	10287	20	64073181	64079971	19.576	99.7813	1.83075	3.87103e-05
CHRM1	1128	11	62908679	62921540	0.681547	24.753	2.17873	3.90221e-05
EIF3E	3646	8	108201743	108248730	14631.2	10570.8	-0.463864	3.91127e-05
[truncated: 36,529 more rows]
